# Supplementary material for: Crystal structure of di-μ-iodido-bis­[(dimethyl sulfoxide-κO)(tri­phenyl­phosphane-κP)copper(I)]
Source: Acta Crystallogr Sect E Struct Rep Online. 2014 Nov 21;70(Pt 12):547–9. doi: 10.1107/S1600536814025203 (PMC4257398; doi:10.1107/S1600536814025203)
Supplement: Supplementary file 1 [file e-70-00547-sup1.cif]

##############################################################################
#                                                                            #
# This CIF contains the data in a paper accepted for publication in          #
# Acta Crystallographica Section E. It conforms to the requirements of       #
# Notes for Authors for Acta Crystallographica Section E, and has been       #
# peer reviewed under the auspices of the IUCr Commission on Journals.       #
#                                                                            #
# Full details of the Crystallographic Information File format               #
# are given in the paper "The Crystallographic Information File (CIF):       #
# a New Standard Archive File for Crystallography" by S. R. Hall, F. H.      #
# Allen and I. D. Brown [Acta Cryst. (1991), A47, 655-685].                  #
#                                                                            #
# The current version of the core CIF dictionary is obtainable from          #
# ftp://ftp.iucr.org/pub/cif_core.dic.                                       #
#                                                                            #
# Software is freely available for graphical display of the structure(s)     #
# in this CIF. For information consult the CIF software page                 #
# http://www.iucr.org/resources/cif/software.                                #
#                                                                            #
# This file may be used for bona fide research purposes within the           #
# scientific community so long as proper attribution is given to the journal # 
# article from which it was obtained.                                        #
#                                                                            #
##############################################################################
data_I
_database_code_depnum_ccdc_archive 'CCDC 1034622'
_audit_creation_method     'WinGX-Routine IMPORT-KappaCCD'
_chemical_name_systematic
;
Di-\m-iodido-bis[(dimethyl
sulfoxide-\k<i>O</i>)(triphenylphosphane-\k<i>P</i>)copper(I)]
;
_chemical_name_common     ?
_chemical_formula_moiety     'C40 H42 Cu2 I2 O2 P2 S2'
_chemical_formula_sum     'C40 H42 Cu2 I2 O2 P2 S2'
_chemical_formula_iupac     '[Cu2 I2 (C2 H6 O S)2 (C18 H15 P)2]'
_chemical_formula_weight     1061.67
_chemical_melting_point     ?
_space_group_crystal_system     triclinic
_space_group_name_H-M_alt     'P -1'
_space_group_name_Hall     '-P 1'
loop_
    _space_group_symop_operation_xyz
    'x, y, z'
    '-x, -y, -z'
_cell_length_a     8.6099(2)
_cell_length_b     9.3435(2)
_cell_length_c     14.5279(4)
_cell_angle_alpha     91.0160(10)
_cell_angle_beta     104.0490(10)
_cell_angle_gamma     116.0040(10)
_cell_volume     1008.60(4)
_cell_formula_units_Z     1
_cell_measurement_reflns_used     8449
_cell_measurement_theta_min     0.998
_cell_measurement_theta_max     27.485
_cell_measurement_temperature     115
_exptl_crystal_description     prism
_exptl_crystal_colour     'clear light colourless'
_exptl_crystal_size_max     0.17
_exptl_crystal_size_mid     0.05
_exptl_crystal_size_min     0.05
_exptl_crystal_density_diffrn     1.748
_exptl_crystal_density_meas     ?
_exptl_crystal_density_method     ?
_exptl_crystal_F_000     524
_exptl_absorpt_coefficient_mu     2.801
_exptl_absorpt_correction_type     none
_exptl_absorpt_process_details     ?
_shelx_estimated_absorpt_T_min     0.647
_shelx_estimated_absorpt_T_max     0.873
_exptl_absorpt_correction_T_min     ?
_exptl_absorpt_correction_T_max     ?
_exptl_special_details     ?
_diffrn_ambient_temperature     115
_diffrn_radiation_type     MoK\a
_diffrn_radiation_wavelength     0.71073
_diffrn_radiation_monochromator     'horizonally mounted graphite crystal'
_diffrn_measurement_device_type     'Nonius KappaCCD'
_diffrn_measurement_device     '\k-geometry diffractometer'
_diffrn_measurement_method     'CCD rotation images, thick slices'
_diffrn_detector_area_resol_mean     9
_diffrn_reflns_number     8368
_diffrn_reflns_av_R_equivalents     0.0362
_diffrn_reflns_theta_min     2.920
_diffrn_reflns_theta_max     27.446
_diffrn_reflns_theta_full     25.242
_diffrn_measured_fraction_theta_max     0.993
_diffrn_measured_fraction_theta_full     0.995
_diffrn_reflns_limit_h_min     -11
_diffrn_reflns_limit_h_max     11
_diffrn_reflns_limit_k_min     -12
_diffrn_reflns_limit_k_max     12
_diffrn_reflns_limit_l_min     -18
_diffrn_reflns_limit_l_max     18
_refine_special_details     ?
_reflns_number_total     4586
_reflns_number_gt     3541
_reflns_threshold_expression     I>2\s(I)
_refine_ls_structure_factor_coef     Fsqd
_refine_ls_matrix_type     full
_refine_ls_R_factor_all     0.0558
_refine_ls_R_factor_gt     0.0347
_refine_ls_wR_factor_gt     0.0705
_refine_ls_wR_factor_ref     0.0773
_refine_ls_goodness_of_fit_ref     0.989
_refine_ls_restrained_S_all     0.989
_refine_ls_number_reflns     4586
_refine_ls_number_parameters     228
_refine_ls_number_restraints     0
_refine_ls_hydrogen_treatment     constr
_refine_ls_weighting_scheme     calc
_refine_ls_weighting_details
;
 w=1/[\s^2^(Fo^2^)+(0.0332P)^2^]
 where P=(Fo^2^+2Fc^2^)/3
;
_atom_sites_solution_hydrogens     geom
_atom_sites_solution_primary     direct
_atom_sites_solution_secondary     difmap
_refine_ls_shift/su_max     0.001
_refine_ls_shift/su_mean     0.000
_refine_diff_density_max     0.784
_refine_diff_density_min     -0.975
_refine_ls_extinction_method     none
_refine_ls_extinction_coef     .
loop_
    _atom_type_symbol
    _atom_type_description
    _atom_type_scat_dispersion_real
    _atom_type_scat_dispersion_imag
    _atom_type_scat_source
    'C' 'C' 0.0033 0.0016
                         'International Tables Vol C Tables 4.2.6.8 and 6.1.1.4'
    'H' 'H' 0.0000 0.0000
                         'International Tables Vol C Tables 4.2.6.8 and 6.1.1.4'
    'Cu' 'Cu' 0.3201 1.2651
                         'International Tables Vol C Tables 4.2.6.8 and 6.1.1.4'
    'I' 'I' -0.4742 1.8119
                         'International Tables Vol C Tables 4.2.6.8 and 6.1.1.4'
    'O' 'O' 0.0106 0.0060
                         'International Tables Vol C Tables 4.2.6.8 and 6.1.1.4'
    'P' 'P' 0.1023 0.0942
                         'International Tables Vol C Tables 4.2.6.8 and 6.1.1.4'
    'S' 'S' 0.1246 0.1234
                         'International Tables Vol C Tables 4.2.6.8 and 6.1.1.4'
_computing_data_collection
;
DENZO and SCALEPACK (Otwinowski & Minor, 1997)
;
_computing_cell_refinement
;
SCALEPACK (Otwinowski & Minor, 1997)
;
_computing_data_reduction
;
DENZO and SCALEPACK (Otwinowski & Minor, 1997)
;
_computing_structure_solution
;
SIR97 (Altomare <i>et al.</i>,  1999)
;
_computing_structure_refinement
;
SHELXL2012 (Sheldrick, 2008)
;
_computing_molecular_graphics
;
ORTEP-3 for Windows (Farrugia, 2012
;
_computing_publication_material
;
WinGX (Farrugia, 2012)
;
loop_
    _atom_site_type_symbol
    _atom_site_label
    _atom_site_fract_x
    _atom_site_fract_y
    _atom_site_fract_z
    _atom_site_U_iso_or_equiv
    _atom_site_adp_type
    _atom_site_calc_flag
    _atom_site_occupancy
    _atom_site_disorder_assembly
    _atom_site_disorder_group
    C C1 1.1097(5) 0.1762(5) 0.1426(3) 0.0287(9) Uani d 1 . .
    H H1A 1.2180 0.1767 0.1319 0.043 Uiso calc 1 . .
    H H1B 1.0227 0.0656 0.1443 0.043 Uiso calc 1 . .
    H H1C 1.1417 0.2424 0.2038 0.043 Uiso calc 1 . .
    C C2 1.2026(5) 0.4468(4) 0.0613(3) 0.0289(10) Uani d 1 . .
    H H2A 1.2436 0.4995 0.1276 0.043 Uiso calc 1 . .
    H H2B 1.1687 0.5138 0.0179 0.043 Uiso calc 1 . .
    H H2C 1.2999 0.4324 0.0458 0.043 Uiso calc 1 . .
    C C11 0.4456(4) -0.0357(4) 0.2784(3) 0.0164(8) Uani d 1 . .
    C C12 0.2884(5) -0.1295(4) 0.2069(3) 0.0261(9) Uani d 1 . .
    H H12 0.2763 -0.1044 0.1432 0.031 Uiso calc 1 . .
    C C13 0.1487(5) -0.2598(4) 0.2276(3) 0.0309(10) Uani d 1 . .
    H H13 0.0407 -0.3222 0.1784 0.037 Uiso calc 1 . .
    C C14 0.1662(5) -0.2989(4) 0.3195(3) 0.0270(9) Uani d 1 . .
    H H14 0.0711 -0.3890 0.3335 0.032 Uiso calc 1 . .
    C C15 0.3233(5) -0.2061(4) 0.3913(3) 0.0228(8) Uani d 1 . .
    H H15 0.3355 -0.2321 0.4548 0.027 Uiso calc 1 . .
    C C16 0.4625(5) -0.0756(4) 0.3707(3) 0.0178(8) Uani d 1 . .
    H H16 0.5703 -0.0130 0.4199 0.021 Uiso calc 1 . .
    C C17 0.8273(4) 0.1580(4) 0.3337(3) 0.0154(7) Uani d 1 . .
    C C18 0.8942(5) 0.0488(4) 0.3218(3) 0.0193(8) Uani d 1 . .
    H H18 0.8316 -0.0358 0.2693 0.023 Uiso calc 1 . .
    C C19 1.0498(5) 0.0623(4) 0.3852(3) 0.0235(9) Uani d 1 . .
    H H19 1.0937 -0.0127 0.3763 0.028 Uiso calc 1 . .
    C C20 1.1422(5) 0.1862(4) 0.4623(3) 0.0244(9) Uani d 1 . .
    H H20 1.2490 0.1959 0.5063 0.029 Uiso calc 1 . .
    C C21 1.0783(5) 0.2938(4) 0.4742(3) 0.0240(9) Uani d 1 . .
    H H21 1.1414 0.3784 0.5267 0.029 Uiso calc 1 . .
    C C22 0.9227(4) 0.2810(4) 0.4107(3) 0.0187(8) Uani d 1 . .
    H H22 0.8807 0.3573 0.4198 0.022 Uiso calc 1 . .
    C C23 0.5978(4) 0.3083(4) 0.2747(2) 0.0145(7) Uani d 1 . .
    C C24 0.6736(5) 0.4388(4) 0.2269(3) 0.0201(8) Uani d 1 . .
    H H24 0.7384 0.4338 0.1835 0.024 Uiso calc 1 . .
    C C25 0.6536(5) 0.5769(4) 0.2431(3) 0.0236(9) Uani d 1 . .
    H H25 0.7075 0.6670 0.2119 0.028 Uiso calc 1 . .
    C C26 0.5561(5) 0.5829(4) 0.3040(3) 0.0229(9) Uani d 1 . .
    H H26 0.5403 0.6760 0.3131 0.028 Uiso calc 1 . .
    C C27 0.4813(5) 0.4551(4) 0.3520(3) 0.0219(8) Uani d 1 . .
    H H27 0.4160 0.4612 0.3948 0.026 Uiso calc 1 . .
    C C28 0.5013(4) 0.3171(4) 0.3378(3) 0.0180(8) Uani d 1 . .
    H H28 0.4496 0.2290 0.3708 0.022 Uiso calc 1 . .
    O O 0.8790(3) 0.2915(3) 0.0820(2) 0.0270(6) Uani d 1 . .
    P P 0.62437(12) 0.13151(10) 0.24350(7) 0.0145(2) Uani d 1 . .
    S S 1.01292(12) 0.25565(10) 0.04801(7) 0.0206(2) Uani d 1 . .
    Cu Cu 0.62834(6) 0.10410(5) 0.09145(3) 0.01942(12) Uani d 1 . .
    I I 0.60513(3) -0.17153(2) 0.03064(2) 0.02049(9) Uani d 1 . .
loop_
    _atom_site_aniso_label
    _atom_site_aniso_U_11
    _atom_site_aniso_U_22
    _atom_site_aniso_U_33
    _atom_site_aniso_U_12
    _atom_site_aniso_U_13
    _atom_site_aniso_U_23
    C1 0.023(2) 0.038(2) 0.028(2) 0.0175(19) 0.0055(18) 0.0123(18)
    C2 0.0155(19) 0.023(2) 0.045(3) 0.0060(16) 0.0084(18) 0.0055(18)
    C11 0.0143(18) 0.0132(17) 0.022(2) 0.0066(14) 0.0051(15) 0.0019(14)
    C12 0.024(2) 0.027(2) 0.018(2) 0.0044(17) 0.0029(17) 0.0028(16)
    C13 0.016(2) 0.029(2) 0.031(3) -0.0013(17) 0.0020(18) -0.0011(18)
    C14 0.022(2) 0.0182(19) 0.035(3) 0.0016(16) 0.0126(18) 0.0056(17)
    C15 0.026(2) 0.024(2) 0.025(2) 0.0136(17) 0.0135(18) 0.0091(16)
    C16 0.0168(18) 0.0154(18) 0.021(2) 0.0070(15) 0.0063(15) 0.0023(15)
    C17 0.0111(17) 0.0169(18) 0.018(2) 0.0052(14) 0.0061(15) 0.0048(14)
    C18 0.0224(19) 0.0148(17) 0.022(2) 0.0087(15) 0.0071(16) 0.0064(15)
    C19 0.024(2) 0.027(2) 0.030(2) 0.0174(17) 0.0132(18) 0.0116(17)
    C20 0.0179(19) 0.032(2) 0.024(2) 0.0124(17) 0.0052(17) 0.0087(17)
    C21 0.0163(19) 0.0224(19) 0.025(2) 0.0049(16) -0.0009(16) -0.0038(16)
    C22 0.0152(18) 0.0184(18) 0.022(2) 0.0087(15) 0.0026(16) 0.0017(15)
    C23 0.0095(16) 0.0136(17) 0.0149(19) 0.0030(14) -0.0016(14) -0.0017(14)
    C24 0.0180(19) 0.0182(18) 0.023(2) 0.0073(15) 0.0049(16) 0.0033(15)
    C25 0.029(2) 0.0147(18) 0.022(2) 0.0084(16) 0.0022(17) 0.0042(15)
    C26 0.024(2) 0.0166(19) 0.026(2) 0.0151(16) -0.0068(17) -0.0038(16)
    C27 0.0200(19) 0.024(2) 0.025(2) 0.0128(16) 0.0060(17) -0.0005(16)
    C28 0.0162(18) 0.0177(18) 0.019(2) 0.0076(15) 0.0031(15) 0.0024(15)
    O 0.0147(13) 0.0222(13) 0.0462(19) 0.0076(11) 0.0138(12) 0.0082(12)
    P 0.0139(4) 0.0123(4) 0.0175(5) 0.0062(4) 0.0042(4) 0.0020(4)
    S 0.0147(5) 0.0205(5) 0.0232(5) 0.0059(4) 0.0036(4) 0.0038(4)
    Cu 0.0195(2) 0.0204(2) 0.0200(3) 0.0100(2) 0.0066(2) 0.00351(19)
    I 0.02019(14) 0.01809(13) 0.02255(15) 0.01034(10) 0.00187(10) 0.00121(10)
_geom_special_details
;
All e.s.d.'s (except the e.s.d. in the dihedral angle between two l.s. planes)
are estimated using the full covariance matrix. The cell e.s.d.'s are taken
into account individually in the estimation of e.s.d.'s in distances, angles
and torsion angles; correlations between e.s.d.'s in cell parameters are only
used when they are defined by crystal symmetry. An approximate (isotropic)
treatment of cell e.s.d.'s is used for estimating e.s.d.'s involving l.s.
planes.
;
loop_
    _geom_bond_atom_site_label_1
    _geom_bond_atom_site_label_2
    _geom_bond_site_symmetry_2
    _geom_bond_distance
    _geom_bond_publ_flag
    C1 H1A . 0.9800 ?
    C1 H1B . 0.9800 ?
    C1 H1C . 0.9800 ?
    C1 S . 1.777(4) ?
    C2 H2A . 0.9800 ?
    C2 H2B . 0.9800 ?
    C2 H2C . 0.9800 ?
    C2 S . 1.781(3) ?
    C11 C12 . 1.387(5) ?
    C11 C16 . 1.388(5) ?
    C11 P . 1.834(3) ?
    C12 H12 . 0.9500 ?
    C12 C13 . 1.386(5) ?
    C13 H13 . 0.9500 ?
    C13 C14 . 1.382(5) ?
    C14 H14 . 0.9500 ?
    C14 C15 . 1.387(5) ?
    C15 H15 . 0.9500 ?
    C15 C16 . 1.386(5) ?
    C16 H16 . 0.9500 ?
    C17 C18 . 1.399(4) ?
    C17 C22 . 1.388(5) ?
    C17 P . 1.825(3) ?
    C18 H18 . 0.9500 ?
    C18 C19 . 1.381(5) ?
    C19 H19 . 0.9500 ?
    C19 C20 . 1.393(5) ?
    C20 H20 . 0.9500 ?
    C20 C21 . 1.367(5) ?
    C21 H21 . 0.9500 ?
    C21 C22 . 1.384(5) ?
    C22 H22 . 0.9500 ?
    C23 C24 . 1.396(5) ?
    C23 C28 . 1.401(5) ?
    C23 P . 1.828(3) ?
    C24 H24 . 0.9500 ?
    C24 C25 . 1.398(4) ?
    C25 H25 . 0.9500 ?
    C25 C26 . 1.374(5) ?
    C26 H26 . 0.9500 ?
    C26 C27 . 1.379(5) ?
    C27 H27 . 0.9500 ?
    C27 C28 . 1.392(4) ?
    C28 H28 . 0.9500 ?
    O S . 1.514(2) ?
    O Cu . 2.140(2) ?
    P Cu . 2.2295(10) ?
    Cu Cu 2_655 2.9874(8) ?
    Cu I . 2.6144(4) ?
    Cu I 2_655 2.6463(5) ?
    I Cu 2_655 2.6463(5) ?
loop_
    _geom_angle_atom_site_label_1
    _geom_angle_atom_site_label_2
    _geom_angle_atom_site_label_3
    _geom_angle_site_symmetry_1
    _geom_angle_site_symmetry_3
    _geom_angle
    _geom_angle_publ_flag
    H1A C1 H1B . . 109.5 ?
    H1A C1 H1C . . 109.5 ?
    H1B C1 H1C . . 109.5 ?
    S C1 H1A . . 109.5 ?
    S C1 H1B . . 109.5 ?
    S C1 H1C . . 109.5 ?
    H2A C2 H2B . . 109.5 ?
    H2A C2 H2C . . 109.5 ?
    H2B C2 H2C . . 109.5 ?
    S C2 H2A . . 109.5 ?
    S C2 H2B . . 109.5 ?
    S C2 H2C . . 109.5 ?
    C12 C11 C16 . . 119.1(3) ?
    C12 C11 P . . 117.3(3) ?
    C16 C11 P . . 123.6(3) ?
    C11 C12 H12 . . 119.8 ?
    C13 C12 C11 . . 120.5(4) ?
    C13 C12 H12 . . 119.8 ?
    C12 C13 H13 . . 119.9 ?
    C14 C13 C12 . . 120.2(4) ?
    C14 C13 H13 . . 119.9 ?
    C13 C14 H14 . . 120.1 ?
    C13 C14 C15 . . 119.7(4) ?
    C15 C14 H14 . . 120.1 ?
    C14 C15 H15 . . 120.0 ?
    C16 C15 C14 . . 120.1(4) ?
    C16 C15 H15 . . 120.0 ?
    C11 C16 H16 . . 119.8 ?
    C15 C16 C11 . . 120.4(3) ?
    C15 C16 H16 . . 119.8 ?
    C18 C17 P . . 117.0(3) ?
    C22 C17 C18 . . 118.1(3) ?
    C22 C17 P . . 124.9(3) ?
    C17 C18 H18 . . 119.5 ?
    C19 C18 C17 . . 121.0(3) ?
    C19 C18 H18 . . 119.5 ?
    C18 C19 H19 . . 120.1 ?
    C18 C19 C20 . . 119.8(3) ?
    C20 C19 H19 . . 120.1 ?
    C19 C20 H20 . . 120.2 ?
    C21 C20 C19 . . 119.6(3) ?
    C21 C20 H20 . . 120.2 ?
    C20 C21 H21 . . 119.6 ?
    C20 C21 C22 . . 120.8(3) ?
    C22 C21 H21 . . 119.6 ?
    C17 C22 H22 . . 119.6 ?
    C21 C22 C17 . . 120.8(3) ?
    C21 C22 H22 . . 119.6 ?
    C24 C23 C28 . . 119.5(3) ?
    C24 C23 P . . 115.5(3) ?
    C28 C23 P . . 124.9(3) ?
    C23 C24 H24 . . 120.2 ?
    C23 C24 C25 . . 119.6(3) ?
    C25 C24 H24 . . 120.2 ?
    C24 C25 H25 . . 119.9 ?
    C26 C25 C24 . . 120.3(3) ?
    C26 C25 H25 . . 119.9 ?
    C25 C26 H26 . . 119.7 ?
    C25 C26 C27 . . 120.6(3) ?
    C27 C26 H26 . . 119.7 ?
    C26 C27 H27 . . 120.0 ?
    C26 C27 C28 . . 120.0(3) ?
    C28 C27 H27 . . 120.0 ?
    C23 C28 H28 . . 120.0 ?
    C27 C28 C23 . . 119.9(3) ?
    C27 C28 H28 . . 120.0 ?
    S O Cu . . 121.91(13) ?
    C11 P Cu . . 116.27(11) ?
    C17 P C11 . . 102.77(16) ?
    C17 P C23 . . 103.83(14) ?
    C17 P Cu . . 115.71(12) ?
    C23 P C11 . . 104.58(15) ?
    C23 P Cu . . 112.25(12) ?
    C1 S C2 . . 98.10(19) ?
    O S C1 . . 106.07(17) ?
    O S C2 . . 104.70(16) ?
    O Cu P . . 106.70(8) ?
    O Cu Cu . 2_655 116.74(8) ?
    O Cu I . . 108.23(6) ?
    O Cu I . 2_655 101.47(7) ?
    P Cu Cu . 2_655 136.38(3) ?
    P Cu I . 2_655 114.07(3) ?
    P Cu I . . 114.48(3) ?
    I Cu Cu . 2_655 55.904(14) ?
    I Cu Cu 2_655 2_655 54.897(14) ?
    I Cu I . 2_655 110.801(16) ?
    Cu I Cu . 2_655 69.201(16) ?
loop_
    _geom_torsion_atom_site_label_1
    _geom_torsion_atom_site_label_2
    _geom_torsion_atom_site_label_3
    _geom_torsion_atom_site_label_4
    _geom_torsion_site_symmetry_1
    _geom_torsion_site_symmetry_2
    _geom_torsion_site_symmetry_3
    _geom_torsion_site_symmetry_4
    _geom_torsion
    _geom_torsion_publ_flag
    C11 C12 C13 C14 . . . . -1.1(6) ?
    C12 C11 C16 C15 . . . . -0.9(5) ?
    C12 C11 P C17 . . . . -154.0(3) ?
    C12 C11 P C23 . . . . 97.8(3) ?
    C12 C11 P Cu . . . . -26.6(3) ?
    C12 C13 C14 C15 . . . . 0.8(6) ?
    C13 C14 C15 C16 . . . . -0.5(5) ?
    C14 C15 C16 C11 . . . . 0.6(5) ?
    C16 C11 C12 C13 . . . . 1.2(5) ?
    C16 C11 P C17 . . . . 23.6(3) ?
    C16 C11 P C23 . . . . -84.6(3) ?
    C16 C11 P Cu . . . . 151.0(2) ?
    C17 C18 C19 C20 . . . . 0.0(5) ?
    C18 C17 C22 C21 . . . . -0.7(5) ?
    C18 C17 P C11 . . . . 78.3(3) ?
    C18 C17 P C23 . . . . -172.9(3) ?
    C18 C17 P Cu . . . . -49.5(3) ?
    C18 C19 C20 C21 . . . . -0.3(6) ?
    C19 C20 C21 C22 . . . . 0.1(6) ?
    C20 C21 C22 C17 . . . . 0.4(6) ?
    C22 C17 C18 C19 . . . . 0.5(5) ?
    C22 C17 P C11 . . . . -104.1(3) ?
    C22 C17 P C23 . . . . 4.7(4) ?
    C22 C17 P Cu . . . . 128.1(3) ?
    C23 C24 C25 C26 . . . . -1.6(5) ?
    C24 C23 C28 C27 . . . . 0.2(5) ?
    C24 C23 P C11 . . . . -158.7(3) ?
    C24 C23 P C17 . . . . 93.8(3) ?
    C24 C23 P Cu . . . . -31.8(3) ?
    C24 C25 C26 C27 . . . . 1.9(5) ?
    C25 C26 C27 C28 . . . . -1.1(5) ?
    C26 C27 C28 C23 . . . . 0.1(5) ?
    C28 C23 C24 C25 . . . . 0.5(5) ?
    C28 C23 P C11 . . . . 17.9(3) ?
    C28 C23 P C17 . . . . -89.5(3) ?
    C28 C23 P Cu . . . . 144.8(3) ?
    P C11 C12 C13 . . . . 178.8(3) ?
    P C11 C16 C15 . . . . -178.4(2) ?
    P C17 C18 C19 . . . . 178.3(3) ?
    P C17 C22 C21 . . . . -178.3(3) ?
    P C23 C24 C25 . . . . 177.4(3) ?
    P C23 C28 C27 . . . . -176.3(2) ?
    Cu O S C1 . . . . -72.7(2) ?
    Cu O S C2 . . . . -175.87(19) ?
loop_
    _geom_hbond_atom_site_label_D
    _geom_hbond_atom_site_label_H
    _geom_hbond_atom_site_label_A
    _geom_hbond_site_symmetry_A
    _geom_hbond_distance_DH
    _geom_hbond_distance_HA
    _geom_hbond_distance_DA
    _geom_hbond_angle_DHA
    C2 H2A O 2_765 0.98 2.46 3.434(5) 173
    C1 H1B I 2_755 0.98 3.12 3.931(4) 142
    C2 H2B I 2_755 0.98 3.15 3.978(4) 143
    C26 H26 C16 1_565 0.95 2.85 3.781(5) 168
_shelx_hkl_file
;
   0   0   1   -0.10    0.10   1
   0   0  -1   -0.10    0.10   1
   0   0   2   87.30    3.60   1
   0   0  -2   84.90    4.70   1
   0   0   3  448.90   16.50   1
   0   0  -3  444.30   14.70   1
   0   0   4   67.20    2.60   1
   0   0  -4   68.50    2.20   1
   0   0   5    0.60    0.40   1
   0   0  -5    0.10    0.30   1
   0   0   6   40.90    1.40   1
   0   0  -6   39.00    1.60   1
   0   0   7   68.10    1.90   1
   0   0  -7   68.10    2.40   1
   0   0   8   -0.20    0.60   1
   0   0  -8   -0.10    0.60   1
   0   0   9   -0.40    0.90   1
   0   0  -9    0.60    0.90   1
   0   0  10   12.00    1.90   1
   0   0 -10   12.40    3.70   1
   0   0  11   14.80    2.60   1
   0   0 -11   15.90    2.60   1
   0   0  12    5.00    1.60   1
   0   0 -12    6.20    2.20   1
   0   0  13    4.80    2.40   1
   0   0 -13    3.70    1.80   1
   0   0  14   84.50    6.70   1
   0   0  15   54.30    5.00   1
   0   0 -15   42.60    5.10   1
   0   0  16   60.20    8.20   1
   0   0 -16   65.90    7.30   1
   0   0  17   25.50    7.50   1
   0   0 -17   31.50    6.20   1
   0   0  18   17.20    4.10   1
   0   0 -18   22.00    7.30   1
   0   1 -18    4.90    4.00   1
   0  -1  18    6.90    3.90   1
   0   1 -17   41.70    8.00   1
   0  -1  17   58.60    7.60   1
   0   1 -16   25.40    4.60   1
   0  -1  16   28.30    7.30   1
   0   1 -15   22.80    4.40   1
   0  -1  15   23.50    4.00   1
   0   1 -14   67.00    6.40   1
   0  -1  14   59.50    5.50   1
   0   1 -13    2.20    2.00   1
   0  -1  13    0.90    1.70   1
   0   1 -12   23.10    3.40   1
   0  -1  12   21.30    2.70   1
   0   1 -11   42.30    7.10   1
   0  -1  11   64.10    4.90   1
   0   1 -10   61.10    3.50   1
   0  -1  10   69.40    3.40   1
   0   1  -9   57.70    2.90   1
   0  -1   9   59.60    2.50   1
   0   1  -8  113.30    4.20   1
   0  -1   8  122.80    3.80   1
   0   1  -7  144.70    5.80   1
   0  -1   7  157.60    4.10   1
   0   1  -6  214.60    8.00   1
   0  -1   6  231.00    6.60   1
   0   1  -5    5.30    0.80   1
   0  -1   5    6.40    0.50   1
   0   1  -4    1.30    0.30   1
   0  -1   4    1.50    0.40   1
   0   1  -3  112.00    4.30   1
   0  -1   3  109.40    4.00   1
   0   1  -2   93.80    3.60   1
   0  -1   2   98.40    3.00   1
   0  -1   1    0.00    0.10   1
   0   1   0   -0.10    0.00   1
   0  -1   0   -0.10    0.00   1
   0   1   1    8.10    0.30   1
   0   1   2   21.90    0.70   1
   0  -1  -2   21.70    0.60   1
   0   1   3    3.70    0.30   1
   0  -1  -3    3.10    0.30   1
   0   1   4    0.90    0.20   1
   0  -1  -4    0.90    0.40   1
   0   1   5    3.90    0.50   1
   0  -1  -5    3.00    0.50   1
   0   1   6   54.90    2.10   1
   0  -1  -6   57.80    1.70   1
   0   1   7  115.00    4.90   1
   0  -1  -7  108.80    6.70   1
   0   1   8  233.20    6.80   1
   0  -1  -8  244.50    7.00   1
   0   1   9   75.50    3.70   1
   0  -1  -9   74.00    3.20   1
   0   1  10  133.00    7.60   1
   0  -1 -10  130.10    5.00   1
   0   1  11  139.40    8.30   1
   0  -1 -11  140.90    5.90   1
   0   1  12   22.30    3.00   1
   0  -1 -12   24.50    3.10   1
   0   1  13    0.20    1.50   1
   0  -1 -13    2.00    1.80   1
   0   1  14    2.30    3.20   1
   0  -1 -14    4.60    2.30   1
   0   1  15    6.70    2.30   1
   0  -1 -15   12.50    3.40   1
   0   1  16    4.80    3.00   1
   0  -1 -16    4.00   10.20   1
   0   1  17   14.00    3.50   1
   0  -1 -17    9.50    5.40   1
   0   2 -18    0.70    2.70   1
   0  -2  18    2.30    3.80   1
   0   2 -17    7.60    7.10   1
   0  -2  17    9.20    3.80   1
   0   2 -16   14.20    5.10   1
   0  -2  16   10.70    4.10   1
   0   2 -15    0.50    2.00   1
   0  -2  15   -1.00    2.00   1
   0   2 -14   58.50    5.80   1
   0  -2  14   61.50    6.30   1
   0   2 -13   56.50    5.00   1
   0  -2  13   60.50    8.30   1
   0   2 -12   -0.30    1.60   1
   0  -2  12    0.00    0.90   1
   0   2 -11    5.60    2.00   1
   0  -2  11    4.00    0.80   1
   0   2 -10    5.80    1.20   1
   0  -2  10    4.30    1.10   1
   0   2  -9   59.00    3.30   1
   0  -2   9   60.90    2.60   1
   0   2  -8  167.60    5.60   1
   0  -2   8  171.70    4.60   1
   0   2  -7  259.20    9.00   1
   0  -2   7  253.70    7.10   1
   0   2  -6  350.70   11.30   1
   0  -2   6  380.70    9.70   1
   0   2  -5  143.40    4.70   1
   0  -2   5  151.80    4.00   1
   0   2  -4  107.00    4.20   1
   0  -2   4  116.10    2.90   1
   0   2  -3   96.50    3.90   1
   0  -2   3  100.30    2.80   1
   0   2  -2  137.80    4.30   1
   0  -2   2  147.90    4.40   1
   0   2  -1    9.80    0.50   1
   0  -2   1   10.60    0.40   1
   0   2   0  236.50    6.70   1
   0  -2   0  232.10    5.10   1
   0   2   1  205.50    4.80   1
   0  -2  -1  201.70    4.10   1
   0   2   2  238.50    5.60   1
   0  -2  -2  241.70    5.00   1
   0   2   3    0.20    0.20   1
   0  -2  -3    0.10    0.20   1
   0   2   4   39.40    1.20   1
   0  -2  -4   37.80    1.10   1
   0   2   5    2.40    0.50   1
   0  -2  -5    2.00    0.40   1
   0   2   6  119.80    4.10   1
   0  -2  -6  123.50    3.30   1
   0   2   7  176.10    5.60   1
   0  -2  -7  174.80    4.70   1
   0   2   8  283.30   10.00   1
   0  -2  -8  299.80    8.70   1
   0   2   9  159.50    6.20   1
   0  -2  -9  162.90    5.70   1
   0   2  10  116.20    6.70   1
   0  -2 -10  116.50    5.00   1
   0   2  11  201.60   12.10   1
   0  -2 -11  200.40    8.20   1
   0   2  12   73.50    5.60   1
   0  -2 -12   83.00    4.80   1
   0   2  13    0.40    1.90   1
   0  -2 -13    1.20    1.30   1
   0   2  14    5.10    3.20   1
   0  -2 -14    4.40    4.30   1
   0   2  15    7.50    3.60   1
   0  -2 -15    7.70    3.90   1
   0   2  16    4.50    2.70   1
   0  -2 -16   10.90    3.80   1
   0   2  17    1.20    4.10   1
   0  -2 -17   -4.50    2.70   1
   0   3 -18   16.80    5.70   1
   0  -3  18   24.40    6.10   1
   0   3 -17   20.00    5.60   1
   0  -3  17   17.50    8.30   1
   0   3 -16   44.70    5.90   1
   0  -3  16   47.30    7.20   1
   0   3 -15   87.00    8.20   1
   0  -3  15   88.90    7.90   1
   0   3 -14  163.00   10.80   1
   0  -3  14  162.10   12.30   1
   0   3 -13   93.40    6.30   1
   0  -3  13   65.50    6.10   1
   0   3 -12   29.10    3.70   1
   0  -3  12   33.80    3.40   1
   0   3 -11   12.80    2.10   1
   0  -3  11   11.40    1.50   1
   0   3 -10   24.40    2.50   1
   0  -3  10   27.70    1.50   1
   0   3  -9   20.40    1.60   1
   0  -3   9   23.90    1.80   1
   0   3  -8  119.00    4.60   1
   0  -3   8  122.10    3.50   1
   0   3  -7   40.40    2.00   1
   0  -3   7   39.60    1.50   1
   0   3  -6    2.40    0.70   1
   0  -3   6    1.80    0.50   1
   0   3  -5   83.10    3.30   1
   0  -3   5   88.80    2.40   1
   0   3  -4   39.40    2.20   1
   0  -3   4   38.30    1.20   1
   0  -3   3   11.50    0.50   1
   0   3  -2   67.40    2.60   1
   0  -3   2   66.00    1.60   1
   0   3  -1  200.80    4.60   1
   0  -3   1  206.50    4.40   1
   0   3   0  344.30    9.40   1
   0  -3   0  348.10    7.80   1
   0   3   1  535.80   11.70   1
   0  -3  -1  510.00   10.20   1
   0   3   2  311.20    7.40   1
   0  -3  -2  306.70    6.10   1
   0   3   3  100.10    2.20   1
   0  -3  -3   98.10    2.30   1
   0   3   4  129.80    3.00   1
   0  -3  -4  127.00    3.10   1
   0   3   5   57.60    1.40   1
   0  -3  -5   53.90    2.20   1
   0   3   6    2.80    0.40   1
   0  -3  -6    1.90    0.50   1
   0   3   7   53.20    1.80   1
   0  -3  -7   52.90    2.10   1
   0   3   8   14.80    1.00   1
   0  -3  -8   16.20    1.50   1
   0   3   9    2.00    0.60   1
   0  -3  -9    2.80    0.90   1
   0   3  10    4.20    3.10   1
   0  -3 -10    9.90    1.60   1
   0   3  11   22.70    3.40   1
   0  -3 -11   18.00    2.00   1
   0  -3 -12    4.60    2.20   1
   0   3  13    4.40    2.20   1
   0  -3 -13    2.70    1.60   1
   0   3  14    1.00    1.80   1
   0  -3 -14    0.90    1.60   1
   0   3  15   21.50    5.60   1
   0  -3 -15   18.40    5.80   1
   0   3  16    6.40    3.50   1
   0  -3 -16    2.90    4.40   1
   0   4 -17   13.30    5.80   1
   0  -4  17    6.60    3.70   1
   0   4 -16   14.30    3.70   1
   0  -4  16    5.20    3.50   1
   0   4 -15   44.60    5.60   1
   0  -4  15   41.90    6.40   1
   0   4 -14   45.90    4.80   1
   0  -4  14   45.90    4.10   1
   0   4 -13   41.80    4.80   1
   0  -4  13   36.40    2.50   1
   0   4 -12    3.00    1.70   1
   0  -4  12    3.40    1.40   1
   0   4 -11   19.80    2.20   1
   0  -4  11   21.70    2.40   1
   0   4 -10    7.00    1.50   1
   0  -4  10   11.90    1.30   1
   0   4  -9    1.70    0.80   1
   0  -4   9    2.30    0.90   1
   0   4  -8   19.80    1.60   1
   0  -4   8   19.80    1.30   1
   0   4  -7   59.80    2.60   1
   0  -4   7   60.80    2.30   1
   0   4  -6  116.80    5.10   1
   0  -4   6  121.70    5.00   1
   0   4  -5  170.70    7.00   1
   0  -4   5  170.30    4.20   1
   0   4  -4  102.20    3.90   1
   0  -4   4  105.60    2.50   1
   0   4  -3  123.10    8.10   1
   0  -4   3  132.00    3.40   1
   0   4  -2   39.00    1.30   1
   0  -4   2   36.50    1.10   1
   0   4  -1   19.50    1.20   1
   0  -4   1   16.60    1.00   1
   0   4   0   76.20    2.10   1
   0  -4   0   74.70    1.50   1
   0   4   1  138.40    3.20   1
   0  -4  -1  136.10    3.00   1
   0   4   2   32.80    1.20   1
   0  -4  -2   34.00    0.90   1
   0   4   3  128.70    3.30   1
   0  -4  -3  125.60    2.60   1
   0   4   4  148.50    3.40   1
   0  -4  -4  149.30    3.80   1
   0   4   5   70.70    1.70   1
   0  -4  -5   69.80    2.20   1
   0   4   6   18.00    0.80   1
   0  -4  -6   18.40    1.50   1
   0   4   7   20.90    1.10   1
   0  -4  -7   22.30    2.30   1
   0   4   8  105.40    3.40   1
   0  -4  -8  103.40    4.30   1
   0   4   9   71.60    2.70   1
   0  -4  -9   67.40    3.20   1
   0   4  10   47.10    2.40   1
   0  -4 -10   47.80    3.70   1
   0   4  11   81.90    5.00   1
   0  -4 -11   78.40    7.90   1
   0   4  12   67.40    6.10   1
   0  -4 -12   63.80    4.40   1
   0   4  13   44.40    4.90   1
   0  -4 -13   48.80    4.30   1
   0   4  14   -4.50    4.00   1
   0  -4 -14   -3.90    2.70   1
   0   4  15    6.10    4.00   1
   0  -4 -15    5.60    2.90   1
   0   5 -17    6.80    5.20   1
   0   5 -16    0.90    2.30   1
   0   5 -15    2.60    2.50   1
   0   5 -14    8.10    4.60   1
   0  -5  14   10.40    2.80   1
   0   5 -13   13.50    2.80   1
   0  -5  13    9.10    1.80   1
   0   5 -12   21.40    3.00   1
   0  -5  12   19.40    2.40   1
   0   5 -11    2.10    1.70   1
   0  -5  11    0.30    1.00   1
   0   5 -10   -0.80    1.60   1
   0  -5  10    0.60    1.00   1
   0   5  -9    0.90    1.00   1
   0  -5   9    0.80    1.00   1
   0   5  -8   95.60    4.70   1
   0  -5   8   92.40    4.50   1
   0   5  -7  354.70   14.60   1
   0  -5   7  367.00   11.50   1
   0   5  -6  452.20   16.80   1
   0  -5   6  453.80   12.40   1
   0   5  -5  276.70   10.50   1
   0  -5   5  288.50    9.00   1
   0   5  -4  245.00   11.90   1
   0  -5   4  250.70    8.50   1
   0   5  -3  290.60   18.50   1
   0  -5   3  254.80    7.60   1
   0   5  -2   96.00    4.40   1
   0  -5   2   94.20    3.10   1
   0   5  -1    0.10    0.60   1
   0  -5   1    0.90    0.50   1
   0   5   0    9.70    1.00   1
   0  -5   0   10.10    0.80   1
   0   5   1    3.90    0.30   1
   0  -5  -1    3.90    0.30   1
   0   5   2    0.10    0.30   1
   0  -5  -2    0.30    0.30   1
   0   5   3   24.70    0.90   1
   0  -5  -3   24.40    1.00   1
   0   5   4   -0.10    0.30   1
   0  -5  -4   -0.10    0.40   1
   0   5   5    4.80    0.60   1
   0  -5  -5    4.90    0.70   1
   0   5   6    6.10    0.80   1
   0  -5  -6    6.60    1.00   1
   0   5   7   25.70    1.50   1
   0  -5  -7   24.00    1.60   1
   0   5   8   56.10    2.50   1
   0  -5  -8   56.30    3.00   1
   0   5   9   51.30    2.60   1
   0  -5  -9   42.90    3.40   1
   0   5  10   78.30    6.00   1
   0  -5 -10   78.70    5.00   1
   0   5  11  119.80    6.80   1
   0  -5 -11  109.20    7.50   1
   0   5  12   84.80    5.90   1
   0  -5 -12   72.20    6.70   1
   0   5  13    9.80    2.40   1
   0  -5 -13    5.40    2.20   1
   0   5  14    2.80    2.40   1
   0  -5 -14    5.60    3.40   1
   0   6 -16   11.10    5.50   1
   0   6 -15    5.60    3.40   1
   0   6 -14   33.30    4.10   1
   0  -6  14   31.10    4.40   1
   0   6 -13   72.80    8.70   1
   0  -6  13   89.80    8.60   1
   0   6 -12   34.10    3.50   1
   0  -6  12   37.70    4.50   1
   0   6 -11    5.30    1.80   1
   0  -6  11    5.90    1.80   1
   0   6 -10   11.60    2.20   1
   0  -6  10    5.00    1.30   1
   0   6  -9    2.60    1.30   1
   0  -6   9    1.30    1.00   1
   0   6  -8    8.50    1.00   1
   0  -6   8    9.90    1.30   1
   0   6  -7  112.40    5.90   1
   0  -6   7  107.60    4.80   1
   0   6  -6   50.90    2.90   1
   0  -6   6   46.60    2.50   1
   0   6  -5    0.30    0.30   1
   0  -6   5    0.10    0.40   1
   0   6  -4    9.40    0.60   1
   0  -6   4    9.20    0.70   1
   0  -6   3    5.10    1.10   1
   0   6  -2    2.80    2.00   1
   0  -6   2    4.10    1.00   1
   0   6  -1    7.00    1.40   1
   0  -6   1    7.40    1.10   1
   0   6   0    9.90    1.20   1
   0  -6   0    8.60    1.20   1
   0   6   1  113.60    4.40   1
   0  -6  -1  117.60    4.30   1
   0   6   2   88.10    2.80   1
   0  -6  -2   85.50    2.50   1
   0   6   3  121.10    3.90   1
   0  -6  -3  110.80    3.70   1
   0   6   4  165.50    5.00   1
   0  -6  -4  163.60    4.80   1
   0   6   5  151.20    4.90   1
   0  -6  -5  156.90    5.90   1
   0   6   6   89.10    3.70   1
   0  -6  -6   93.90    5.40   1
   0   6   7    2.60    0.90   1
   0  -6  -7    3.90    1.60   1
   0   6   8   -0.10    0.70   1
   0  -6  -8    1.10    1.50   1
   0   6   9    2.00    1.40   1
   0  -6  -9   -1.60    2.00   1
   0   6  10   17.60    2.20   1
   0  -6 -10   16.00    2.70   1
   0   6  11   16.30    2.50   1
   0  -6 -11    7.10    3.20   1
   0   6  12    2.70    2.20   1
   0   6  13    5.80    2.70   1
   0   7 -15    3.60    2.60   1
   0  -7  15    3.40    3.90   1
   0   7 -14   34.70    6.10   1
   0  -7  14   28.30    5.90   1
   0   7 -13   43.70    4.90   1
   0  -7  13   46.00    6.20   1
   0   7 -12   20.50    3.00   1
   0  -7  12   23.30    3.90   1
   0   7 -11   72.50    7.60   1
   0  -7  11   82.70    6.10   1
   0   7 -10   51.20    5.30   1
   0  -7  10   50.40    8.90   1
   0   7  -9    7.60    1.50   1
   0  -7   9   10.80    3.00   1
   0  -7   8   44.50    4.50   1
   0   7  -7   17.40    2.20   1
   0  -7   7   21.40    3.40   1
   0   7  -6   82.90    8.90   1
   0  -7   6   76.50    3.20   1
   0   7  -5  112.90    4.20   1
   0  -7   5  104.00    4.40   1
   0  -7   4   13.00    1.50   1
   0  -7   3   46.70    3.30   1
   0   7  -2  106.60    7.10   1
   0  -7   2   97.90    4.30   1
   0   7  -1   -2.30    2.20   1
   0  -7   1    0.00    0.90   1
   0   7   0   65.90    3.80   1
   0  -7   0   71.40    5.40   1
   0   7   1   33.10    2.20   1
   0  -7  -1   37.30    2.40   1
   0   7   2   61.90    2.00   1
   0  -7  -2   59.60    3.40   1
   0   7   3  115.80    3.90   1
   0  -7  -3  108.80    4.70   1
   0   7   4  231.50    9.90   1
   0  -7  -4  223.80   10.80   1
   0   7   5  117.40    4.80   1
   0  -7  -5  115.50    9.60   1
   0   7   6   30.20    2.00   1
   0  -7  -6   37.00    5.30   1
   0   7   7    9.10    1.70   1
   0  -7  -7    7.10    2.30   1
   0   7   8   31.70    3.10   1
   0  -7  -8   25.90    3.40   1
   0   7   9   18.50    2.40   1
   0  -7  -9   19.80    3.20   1
   0   7  10   -0.10    2.70   1
   0   7  11   -1.20    1.80   1
   0   7  12   24.40    4.60   1
   0   8 -14    2.60    2.10   1
   0  -8  14    6.30    3.10   1
   0   8 -13    1.30    1.60   1
   0  -8  13    0.10    5.40   1
   0   8 -12    3.70    1.60   1
   0  -8  12    2.10    2.90   1
   0   8 -11    5.60    2.20   1
   0  -8  11    3.40    2.40   1
   0  -8  10    3.50    3.20   1
   0   8  -9    0.20    1.00   1
   0  -8   9   -1.60    2.80   1
   0   8  -8    4.50    1.00   1
   0  -8   8    3.80    1.80   1
   0   8  -7   32.60    3.80   1
   0  -8   7   32.20    2.50   1
   0  -8   6   75.70    4.60   1
   0  -8   5   54.00    4.30   1
   0  -8   4   59.70    4.20   1
   0  -8   3   91.20    5.60   1
   0   8  -2   79.70    5.50   1
   0  -8   2   76.20    4.40   1
   0   8  -1    3.60    3.10   1
   0  -8   1    7.30    1.40   1
   0   8   0   21.10    2.80   1
   0  -8   0   17.90    3.30   1
   0   8   1    3.10    2.20   1
   0  -8  -1    4.90    1.60   1
   0   8   2    8.50    8.00   1
   0  -8  -2    1.80    1.20   1
   0   8   3    4.50    2.20   1
   0  -8  -3    2.00    1.10   1
   0   8   4   18.60    2.00   1
   0  -8  -4   16.50    2.00   1
   0   8   5    1.30    0.80   1
   0  -8  -5    3.10    2.60   1
   0   8   6    6.60    1.50   1
   0  -8  -6    6.00    2.60   1
   0   8   7    1.30    1.50   1
   0   8   8    2.90    2.10   1
   0   8   9    4.20    2.90   1
   0   8  10   11.00    2.60   1
   0  -9  12    7.20    3.80   1
   0  -9  11   17.10    3.20   1
   0  -9  10   38.60    4.30   1
   0  -9   9   38.00    5.40   1
   0  -9   8   12.30    2.30   1
   0  -9   7    3.50    2.20   1
   0  -9   6   -0.50    1.70   1
   0  -9   5    4.30    1.90   1
   0  -9   4    5.50    1.70   1
   0  -9   3   41.10    3.00   1
   0   9  -2   50.30    6.20   1
   0  -9   2   43.50    3.20   1
   0   9  -1    4.30    2.90   1
   0  -9   1    2.90    1.60   1
   0   9   0   20.20    4.40   1
   0  -9   0   14.80    2.10   1
   0   9   1   24.90    7.70   1
   0  -9  -1   18.40    2.40   1
   0   9   2   34.50    4.70   1
   0  -9  -2   25.30    3.30   1
   0   9   3   33.10    4.30   1
   0  -9  -3   31.40    3.40   1
   0   9   4   42.70    5.80   1
   0   9   5   42.20    5.20   1
   0   9   6   81.80    9.40   1
   0   9   7   14.50    4.90   1
   0   9   8    2.50    4.60   1
   0 -10   9   36.60    5.50   1
   0 -10   8    9.90    4.70   1
   0 -10   7    5.00    2.00   1
   0 -10   6   10.20    2.80   1
   0 -10   5    0.70    2.50   1
   0 -10   4   -3.30    3.10   1
   0 -10   3    3.00    1.90   1
   0 -10   2    6.30    2.20   1
   0  10  -1   -0.60    4.80   1
   0 -10   1    1.70    2.80   1
   0  10   0   -0.20    4.50   1
   0 -10   0    3.90    3.10   1
   0  10   1    6.00    4.50   1
   0 -10  -1    7.40    3.00   1
   0  10   2    6.00    3.60   1
   0  10   3   10.60    4.80   1
   0  10   4   37.60    6.90   1
   1 -11  -2   30.00    5.90   1
  -1  11   2   28.00    7.40   1
   1 -11  -1   14.10    5.50   1
  -1  11   1   12.80    9.70   1
   1 -11   0   31.70    5.20   1
  -1  11   0   42.80   14.50   1
   1 -11   1   83.40    7.70   1
  -1  11  -1   69.40    9.90   1
   1 -11   2   37.40    6.60   1
   1 -11   3   11.40    5.40   1
   1 -11   4    3.60    5.30   1
   1 -11   5    6.50    5.90   1
   1 -11   6    5.90    5.30   1
  -1  10   6   36.50    8.60   1
   1 -10  -5    7.60    4.50   1
  -1  10   5   15.70    5.80   1
   1 -10  -4    5.50    3.80   1
  -1  10   4    0.30    3.20   1
   1 -10  -3   -0.60    4.00   1
  -1  10   3    2.80    2.10   1
   1 -10  -2    8.20    4.60   1
  -1  10   2    7.10    2.40   1
   1 -10  -1   11.80    3.80   1
  -1  10   1    0.70    4.10   1
   1 -10   0   40.60    5.40   1
  -1  10   0   41.20    5.20   1
   1 -10   1   59.40    6.60   1
  -1  10  -1   57.80    7.50   1
   1 -10   2    5.80    2.10   1
   1 -10   3   20.40    3.30   1
   1 -10   4   11.30    2.40   1
   1 -10   5   13.40    2.80   1
   1 -10   6   22.10    4.40   1
   1 -10   7   12.50    2.70   1
   1 -10   8   14.10    2.90   1
   1 -10   9   44.80    5.00   1
   1 -10  10   22.30    5.30   1
  -1   9   9    5.90    3.30   1
  -1   9   8   16.80    3.90   1
  -1   9   7   55.70    7.20   1
   1  -9  -6   53.20    6.90   1
  -1   9   6   59.50    7.10   1
   1  -9  -5   17.30    3.50   1
  -1   9   5   19.60    2.70   1
   1  -9  -4    2.00    2.70   1
  -1   9   4    3.40    1.70   1
   1  -9  -3   19.90    3.30   1
  -1   9   3   17.40    2.60   1
   1  -9  -2   10.80    1.60   1
  -1   9   2   13.80    2.10   1
   1  -9  -1   11.90    2.00   1
  -1   9   1   17.70    2.40   1
   1  -9   0    3.70    1.40   1
  -1   9   0    2.60    1.60   1
   1  -9   1   12.30    2.10   1
  -1   9  -1   15.30    2.20   1
   1  -9   2   61.40    5.30   1
  -1   9  -2   55.00    5.40   1
   1  -9   3    8.20    2.00   1
   1  -9   4    4.30    1.60   1
   1  -9   5    2.00    1.40   1
   1  -9   6    2.80    1.70   1
   1  -9   7    6.10    2.60   1
   1  -9   8   44.00    3.60   1
   1  -9   9   90.90    9.10   1
   1  -9  10   13.40    6.90   1
  -1   9 -10   12.40    2.80   1
   1  -9  11   12.00    4.00   1
  -1   9 -11   12.30    2.40   1
   1  -9  12   28.60    7.10   1
  -1   9 -12   20.90    3.30   1
  -1   8  11    1.10    3.00   1
  -1   8  10    0.20    1.80   1
  -1   8   9    1.00    2.60   1
  -1   8   8   -2.20    1.50   1
   1  -8  -7    2.50    2.10   1
  -1   8   7    2.10    0.90   1
   1  -8  -6   11.60    1.80   1
  -1   8   6   13.90    1.40   1
   1  -8  -5    2.00    1.40   1
  -1   8   5   -0.20    1.10   1
   1  -8  -4    0.70    1.10   1
  -1   8   4    0.50    0.50   1
   1  -8  -3    4.40    1.50   1
  -1   8   3    3.50    1.70   1
   1  -8  -2   42.60    2.80   1
  -1   8   2   49.40    3.40   1
   1  -8  -1   36.00    3.10   1
  -1   8   1   33.90    2.70   1
   1  -8   0   76.40    4.50   1
  -1   8   0   77.70    4.60   1
   1  -8   1  191.80    9.00   1
  -1   8  -1  191.10    8.00   1
   1  -8   2  162.90    8.10   1
  -1   8  -2  161.50    6.70   1
   1  -8   3  207.70   10.20   1
  -1   8  -3  214.90   13.00   1
   1  -8   4   87.60    4.50   1
   1  -8   5   48.40    3.30   1
   1  -8   6    1.40    1.60   1
  -1   8  -6    2.00    0.50   1
   1  -8   7    1.90    2.20   1
  -1   8  -7   -0.60    0.70   1
   1  -8   8    5.40    3.00   1
  -1   8  -8    3.70    1.00   1
   1  -8   9   16.00    4.10   1
   1  -8  10   11.40    2.90   1
  -1   8 -10    9.40    2.10   1
   1  -8  11    5.00    2.80   1
  -1   8 -11    6.70    2.10   1
   1  -8  12   26.50    5.20   1
  -1   8 -12   27.30    5.30   1
   1  -8  13    7.70    7.00   1
  -1   8 -13    2.50    2.10   1
   1  -8  14    3.20    5.30   1
  -1   8 -14    1.00    2.90   1
  -1   7  13   49.20    5.00   1
  -1   7  12   11.30    2.80   1
  -1   7  11    7.60    2.20   1
  -1   7  10    8.30    1.80   1
  -1   7   9   34.10    3.20   1
   1  -7  -8   15.50    2.90   1
  -1   7   8   20.80    1.70   1
   1  -7  -7    6.10    1.20   1
  -1   7   7    7.00    1.30   1
   1  -7  -6   39.80    2.70   1
  -1   7   6   42.60    2.30   1
   1  -7  -5   79.00    4.10   1
  -1   7   5   77.70    3.00   1
   1  -7  -4   38.10    1.80   1
  -1   7   4   40.20    1.80   1
   1  -7  -3   13.70    1.00   1
  -1   7   3   16.50    0.90   1
   1  -7  -2   17.60    1.70   1
  -1   7   2   13.70    1.60   1
   1  -7  -1    2.30    2.00   1
  -1   7   1    0.70    0.80   1
   1  -7   0   47.30    2.60   1
  -1   7   0   56.60    3.50   1
   1  -7   1  176.50    6.80   1
  -1   7  -1  182.90    6.30   1
   1  -7   2  189.30    7.10   1
  -1   7  -2  188.90    6.60   1
   1  -7   3   22.00    1.60   1
  -1   7  -3   20.20    2.80   1
   1  -7   4    8.60    1.60   1
  -1   7  -4    7.80    1.80   1
   1  -7   5   57.60    3.40   1
  -1   7  -5   59.80    3.50   1
   1  -7   6    2.40    0.70   1
  -1   7  -6    3.00    0.60   1
   1  -7   7    5.00    2.40   1
  -1   7  -7    7.50    0.90   1
   1  -7   8    7.80    3.10   1
   1  -7   9   38.30    3.70   1
  -1   7  -9   36.40    3.30   1
   1  -7  10   41.90    4.40   1
  -1   7 -10   37.40    3.70   1
  -1   7 -11   35.70    5.80   1
   1  -7  12    9.20    4.10   1
  -1   7 -12   11.50    3.80   1
   1  -7  13   48.70    7.20   1
  -1   7 -13   47.00    4.60   1
   1  -7  14   21.30    5.50   1
  -1   7 -14   27.40    5.00   1
  -1   7 -15    3.30    2.90   1
  -1   6  14    5.30    2.90   1
  -1   6  13    8.20    3.30   1
  -1   6  12    7.30    2.00   1
   1  -6 -11    7.30    2.80   1
  -1   6  11   11.80    1.60   1
   1  -6 -10    3.10    1.50   1
  -1   6  10    0.50    0.90   1
   1  -6  -9    3.90    1.30   1
  -1   6   9    2.00    1.00   1
   1  -6  -8   14.10    1.40   1
  -1   6   8   14.90    1.30   1
   1  -6  -7   68.80    3.00   1
  -1   6   7   62.10    2.50   1
   1  -6  -6  198.50    6.00   1
  -1   6   6  199.30    5.70   1
   1  -6  -5  181.80    5.70   1
  -1   6   5  183.50    4.50   1
   1  -6  -4  182.60    5.60   1
  -1   6   4  188.00    4.50   1
   1  -6  -3   91.50    2.60   1
  -1   6   3   96.40    3.20   1
   1  -6  -2   71.30    2.10   1
  -1   6   2   71.60    2.30   1
   1  -6  -1  100.60    3.70   1
  -1   6   1   96.90    3.80   1
   1  -6   0    0.90    1.30   1
  -1   6   0    1.00    0.80   1
   1  -6   1    3.50    0.90   1
  -1   6  -1    4.10    1.20   1
   1  -6   2   92.10    3.80   1
  -1   6  -2   96.60    3.90   1
   1  -6   3   91.80    5.70   1
  -1   6  -3   86.90    5.30   1
   1  -6   4    0.60    0.30   1
  -1   6  -4    0.50    0.40   1
   1  -6   5   13.50    1.10   1
  -1   6  -5   14.00    1.40   1
   1  -6   6    0.40    0.50   1
  -1   6  -6    0.70    0.50   1
   1  -6   7    0.90    1.00   1
  -1   6  -7    1.30    0.80   1
   1  -6   8   65.50    3.80   1
  -1   6  -8   61.70    4.00   1
   1  -6   9  230.90   11.50   1
  -1   6  -9  173.30   10.90   1
   1  -6  10  143.80    7.30   1
  -1   6 -10  136.60    8.00   1
   1  -6  11  121.30    9.60   1
  -1   6 -11  101.10    6.50   1
   1  -6  12  171.40   11.00   1
  -1   6 -12  140.00    8.30   1
   1  -6  13  105.70   12.10   1
  -1   6 -13   94.50    7.80   1
   1  -6  14   32.00    5.80   1
  -1   6 -14   31.90    4.30   1
  -1   6 -15    3.30    4.00   1
  -1   6 -16    3.20    3.60   1
  -1   5  15   48.50    4.50   1
  -1   5  14   43.50    4.50   1
   1  -5 -13   50.10    4.10   1
  -1   5  13   55.10    4.60   1
   1  -5 -12  120.20    8.20   1
  -1   5  12  132.30    7.60   1
   1  -5 -11   71.60    5.20   1
  -1   5  11   75.00    3.00   1
   1  -5 -10    2.40    1.40   1
  -1   5  10    1.60    0.80   1
   1  -5  -9    6.20    1.30   1
  -1   5   9    5.20    0.90   1
   1  -5  -8    0.80    0.70   1
  -1   5   8    0.40    0.50   1
   1  -5  -7   66.30    2.80   1
  -1   5   7   64.30    2.20   1
   1  -5  -6   82.30    2.70   1
  -1   5   6   83.60    2.60   1
   1  -5  -5   92.10    3.00   1
  -1   5   5   88.50    2.20   1
   1  -5  -4   67.40    1.90   1
  -1   5   4   72.40    2.00   1
   1  -5  -3    9.30    0.50   1
  -1   5   3   10.40    0.60   1
   1  -5  -2   44.70    1.20   1
  -1   5   2   46.10    1.30   1
   1  -5  -1   62.00    1.70   1
  -1   5   1   64.70    1.80   1
   1  -5   0   35.40    1.40   1
  -1   5   0   40.20    1.90   1
   1  -5   1   30.90    1.40   1
  -1   5  -1   33.30    1.70   1
   1  -5   2  314.30   16.20   1
  -1   5  -2  317.30   12.30   1
   1  -5   3  244.80   10.90   1
  -1   5  -3  241.60    8.20   1
   1  -5   4  102.80    3.50   1
  -1   5  -4  103.70    2.90   1
   1  -5   5   97.80    4.00   1
  -1   5  -5   97.70    3.90   1
   1  -5   6   48.30    2.20   1
  -1   5  -6   47.60    2.40   1
   1  -5   7   12.30    1.30   1
  -1   5  -7   14.20    1.40   1
   1  -5   8   17.20    1.40   1
  -1   5  -8   19.80    1.60   1
   1  -5   9   24.50    2.20   1
  -1   5  -9   23.60    1.90   1
   1  -5  10    5.60    1.00   1
  -1   5 -10    7.10    1.50   1
   1  -5  11   35.40    2.10   1
  -1   5 -11   31.40    2.80   1
   1  -5  12   18.70    1.50   1
  -1   5 -12   20.30    3.20   1
   1  -5  13    6.20    1.60   1
  -1   5 -13    2.20    2.80   1
   1  -5  14   -0.30    1.20   1
  -1   5 -14    0.30    2.10   1
  -1   5 -15    0.50    2.10   1
  -1   5 -16    4.90    2.90   1
  -1   5 -17    9.10    4.50   1
   1  -4 -16    4.70    3.30   1
  -1   4  16    5.00    3.00   1
   1  -4 -15   -1.60    2.50   1
  -1   4  15   -3.10    2.30   1
   1  -4 -14   17.10    4.10   1
  -1   4  14   18.30    3.20   1
   1  -4 -13   92.70    6.10   1
  -1   4  13   98.90    9.00   1
   1  -4 -12   50.00    3.60   1
  -1   4  12   56.70    3.90   1
   1  -4 -11    6.80    1.40   1
  -1   4  11    8.10    1.30   1
   1  -4 -10   42.50    2.50   1
  -1   4  10   47.30    2.30   1
   1  -4  -9   52.40    3.90   1
  -1   4   9   45.10    2.30   1
   1  -4  -8   22.40    1.80   1
  -1   4   8   23.20    1.00   1
   1  -4  -7    0.30    0.40   1
  -1   4   7    0.10    0.40   1
   1  -4  -6    0.40    0.40   1
  -1   4   6    0.70    0.40   1
   1  -4  -5  191.30    3.90   1
  -1   4   5  196.80    4.60   1
   1  -4  -4  206.50    4.60   1
  -1   4   4  210.50    4.40   1
   1  -4  -3   22.70    0.90   1
  -1   4   3   25.40    0.80   1
   1  -4  -2   78.20    1.70   1
  -1   4   2   79.00    1.80   1
   1  -4  -1   93.50    1.90   1
  -1   4   1   98.00    2.90   1
   1  -4   0    2.40    0.40   1
  -1   4   0    2.30    0.50   1
   1  -4   1   82.80    2.10   1
  -1   4  -1   83.00    2.10   1
   1  -4   2  196.80    4.10   1
  -1   4  -2  199.20    5.70   1
   1  -4   3  109.00    2.50   1
  -1   4  -3  113.00    4.20   1
   1  -4   4  199.00    7.00   1
  -1   4  -4  194.80    5.40   1
   1  -4   5  133.30    4.70   1
  -1   4  -5  137.10    4.10   1
   1  -4   6  116.00    4.00   1
  -1   4  -6  119.30    4.90   1
   1  -4   7  124.90    5.50   1
  -1   4  -7  129.80    7.40   1
  -1   4  -8   13.00    1.40   1
   1  -4   9   43.30    3.90   1
  -1   4  -9   35.40    2.70   1
   1  -4  10   64.60    3.40   1
  -1   4 -10   63.30    3.90   1
   1  -4  11   37.60    2.60   1
  -1   4 -11   34.20    2.90   1
   1  -4  12   26.40    2.60   1
  -1   4 -12   25.40    3.00   1
   1  -4  13   54.30    4.90   1
   1  -4  14   48.10    4.20   1
  -1   4 -14   56.80    4.90   1
   1  -4  15    2.20    7.80   1
  -1   4 -15    5.80    2.80   1
   1  -4  16    0.40    2.70   1
  -1   4 -16    0.10    2.20   1
   1  -4  17   10.50    4.70   1
  -1   4 -17   12.40    3.80   1
   1  -3 -17    4.70    3.30   1
  -1   3  17    5.20    5.50   1
   1  -3 -16   12.70    5.20   1
  -1   3  16   20.00    5.60   1
   1  -3 -15    3.60    4.10   1
  -1   3  15    3.50    4.10   1
   1  -3 -14    3.00    3.20   1
  -1   3  14   -0.20    2.40   1
   1  -3 -13   17.50    2.70   1
  -1   3  13   21.40    2.80   1
   1  -3 -12   -0.20    1.80   1
  -1   3  12    1.20    1.50   1
   1  -3 -11   19.90    1.90   1
  -1   3  11   21.40    2.80   1
   1  -3 -10    6.70    1.00   1
  -1   3  10    5.40    1.50   1
   1  -3  -9    7.50    1.00   1
  -1   3   9    7.80    1.10   1
   1  -3  -8    2.00    0.80   1
  -1   3   8    2.30    1.10   1
   1  -3  -7   23.70    1.00   1
  -1   3   7   20.70    1.40   1
   1  -3  -6  108.00    3.30   1
  -1   3   6  106.80    3.10   1
   1  -3  -5  579.60   12.70   1
  -1   3   5  592.90   12.10   1
   1  -3  -4  389.10   11.10   1
  -1   3   4  411.30    9.00   1
   1  -3  -3  552.80   14.20   1
  -1   3   3  554.20   12.80   1
   1  -3  -2  634.20   13.70   1
  -1   3   2  619.30   13.40   1
   1  -3  -1  154.60    3.60   1
  -1   3   1  148.10    3.90   1
   1  -3   0  161.30    4.50   1
  -1   3   0  155.60    4.40   1
   1  -3   1   12.20    0.50   1
  -1   3  -1   12.90    0.50   1
   1  -3   2    5.60    0.30   1
  -1   3  -2    5.60    0.40   1
   1  -3   3    1.00    0.30   1
  -1   3  -3    0.70    0.30   1
   1  -3   4   30.60    1.10   1
  -1   3  -4   31.50    1.20   1
   1  -3   5   26.40    1.00   1
  -1   3  -5   25.90    1.20   1
   1  -3   6   60.40    2.70   1
  -1   3  -6   63.10    2.90   1
   1  -3   7    9.10    1.20   1
  -1   3  -7    8.80    1.80   1
   1  -3   8   -0.50    0.90   1
  -1   3  -8   -0.70    1.00   1
   1  -3   9   72.80    3.60   1
  -1   3  -9   85.90    4.30   1
   1  -3  10   73.80    3.70   1
  -1   3 -10   58.50    3.90   1
   1  -3  11   66.20    3.70   1
  -1   3 -11   61.40    4.70   1
   1  -3  12   76.40    4.60   1
  -1   3 -12   61.40    4.80   1
   1  -3  13  137.00    6.30   1
  -1   3 -13  115.70    9.40   1
   1  -3  14   78.20    7.70   1
  -1   3 -14   74.10    6.60   1
   1  -3  15   26.80    3.90   1
  -1   3 -15   32.00    4.90   1
   1  -3  16    3.80    2.60   1
  -1   3 -16    2.70    4.40   1
   1  -3  17   -1.10    4.90   1
  -1   3 -17    0.30    6.30   1
   1  -2 -17    8.20    3.50   1
  -1   2  17    3.60    3.40   1
   1  -2 -16   20.80    4.60   1
  -1   2  16   25.90    7.30   1
   1  -2 -15    3.60    2.80   1
  -1   2  15    4.00    2.40   1
   1  -2 -14    4.10    3.20   1
  -1   2  14    6.50    3.00   1
   1  -2 -13   24.20    3.80   1
  -1   2  13   19.10    3.60   1
   1  -2 -12   57.20    5.50   1
  -1   2  12   65.40    5.80   1
   1  -2 -11   91.80    5.70   1
  -1   2  11   98.20    5.90   1
   1  -2 -10   74.30    5.80   1
  -1   2  10   68.50    5.10   1
   1  -2  -9   94.80    3.70   1
  -1   2   9   94.30    4.10   1
   1  -2  -8    8.00    0.90   1
  -1   2   8    7.50    0.90   1
   1  -2  -7    1.50    0.70   1
  -1   2   7    1.40    0.60   1
   1  -2  -6   84.10    2.50   1
  -1   2   6   85.70    2.80   1
   1  -2  -5  284.00    8.10   1
  -1   2   5  293.90    8.40   1
   1  -2  -4  137.40    3.90   1
  -1   2   4  141.20    4.70   1
   1  -2  -3  179.50    5.70   1
  -1   2   3  183.30    4.50   1
   1  -2  -2  464.10   12.00   1
  -1   2   2  462.20   13.60   1
   1  -2  -1    0.70    0.10   1
  -1   2   1    0.80    0.20   1
   1  -2   0  117.10    2.90   1
  -1   2   0  114.90    2.90   1
   1  -2   1  118.60    3.00   1
  -1   2  -1  117.80    3.60   1
   1  -2   2   10.80    1.70   1
  -1   2  -2   11.00    2.10   1
   1  -2   3   91.50    2.50   1
  -1   2  -3   86.90    3.70   1
   1  -2   4   44.50    1.50   1
  -1   2  -4   45.30    1.60   1
   1  -2   5   78.70    2.10   1
  -1   2  -5   72.00    4.50   1
   1  -2   6  356.40    8.30   1
  -1   2  -6  339.90   13.60   1
   1  -2   7  400.80   11.60   1
  -1   2  -7  386.60   12.90   1
   1  -2   8   41.70    2.00   1
  -1   2  -8   41.90    2.20   1
   1  -2   9   18.30    1.80   1
  -1   2  -9   15.20    1.90   1
   1  -2  10    2.30    0.90   1
  -1   2 -10    3.40    1.10   1
   1  -2  11    1.80    1.50   1
  -1   2 -11    0.60    1.50   1
   1  -2  12   55.40    3.60   1
   1  -2  13   58.80    3.40   1
  -1   2 -13   58.20    6.40   1
   1  -2  14   18.90    2.10   1
  -1   2 -14   18.70    3.00   1
   1  -2  15    8.40    1.90   1
  -1   2 -15    4.00    2.80   1
   1  -2  16    1.40    3.90   1
  -1   2 -16    2.60    2.60   1
   1  -2  17   20.10    8.60   1
  -1   2 -17   30.10    6.30   1
   1  -1 -18   10.00    4.30   1
  -1   1  18    3.80    3.60   1
   1  -1 -17    4.50    3.50   1
  -1   1  17   10.20    3.30   1
   1  -1 -16   -0.40    2.60   1
  -1   1  16    3.20    2.50   1
   1  -1 -15    1.20    2.20   1
  -1   1  15    3.90    2.70   1
   1  -1 -13   52.40    6.10   1
  -1   1  13   50.90    4.80   1
   1  -1 -12  109.10    6.20   1
  -1   1  12  109.40    6.80   1
   1  -1 -11  149.40    7.80   1
  -1   1  11  106.90    7.60   1
   1  -1 -10  163.00    7.80   1
  -1   1  10  163.60    8.40   1
   1  -1  -9  134.80    5.60   1
  -1   1   9  136.70    5.20   1
   1  -1  -8  161.50    5.40   1
  -1   1   8  169.00    5.00   1
   1  -1  -7   86.70    3.70   1
  -1   1   7   92.80    2.90   1
   1  -1  -6    6.40    0.70   1
  -1   1   6    8.50    0.70   1
   1  -1  -5   77.70    3.40   1
  -1   1   5   80.70    2.90   1
   1  -1  -4  200.90    6.60   1
  -1   1   4  195.50    5.60   1
   1  -1  -3  488.90   16.60   1
  -1   1   3  509.40   14.40   1
   1  -1  -2   21.40    1.00   1
  -1   1   2   22.60    1.00   1
   1  -1  -1    4.10    0.70   1
   1  -1   0    0.00    0.10   1
   1  -1   1   13.60    0.50   1
  -1   1  -1   14.80    0.40   1
   1  -1   2  200.90    5.00   1
  -1   1  -2  201.40    4.50   1
   1  -1   3  700.70   18.90   1
  -1   1  -3  700.50   18.40   1
   1  -1   4  453.10   10.70   1
  -1   1  -4  460.00   15.20   1
   1  -1   5  417.10   10.00   1
  -1   1  -5  424.00   11.30   1
   1  -1   6  731.80   17.50   1
  -1   1  -6  723.90   18.10   1
   1  -1   7  481.40   12.60   1
  -1   1  -7  483.80   12.40   1
   1  -1   8  124.00    4.40   1
  -1   1  -8  127.60    4.10   1
   1  -1   9   38.00    2.30   1
  -1   1  -9   33.60    1.70   1
   1  -1  10    5.30    1.10   1
  -1   1 -10    5.90    1.70   1
   1  -1  11    4.70    0.70   1
  -1   1 -11    4.80    2.70   1
   1  -1  12    7.10    0.90   1
  -1   1 -12    8.90    2.90   1
   1  -1  13    4.70    2.20   1
  -1   1 -13    0.60    1.70   1
   1  -1  14    0.70    1.40   1
  -1   1 -14    2.30    2.00   1
   1  -1  15    3.60    3.20   1
  -1   1 -15    5.50    3.60   1
   1  -1  16    1.50    3.80   1
  -1   1 -16    0.90    3.70   1
   1  -1  17   -2.80    2.60   1
  -1   1 -17    4.70    3.80   1
   1   0 -18   29.00    8.60   1
  -1   0  18   24.40    6.70   1
   1   0 -17   22.20    5.10   1
  -1   0  17   23.80    5.00   1
   1   0 -16   40.30    5.40   1
  -1   0  16   44.30    5.20   1
   1   0 -15   26.00    4.30   1
  -1   0  15   25.10    4.90   1
   1   0 -14   -0.10    1.80   1
  -1   0  14   -1.00    2.10   1
   1   0 -13   27.20    2.90   1
  -1   0  13   23.00    3.80   1
   1   0 -12   40.60    3.70   1
  -1   0  12   44.60    4.20   1
   1   0 -11   17.60    2.20   1
  -1   0  11   21.90    2.50   1
   1   0 -10   35.20    3.20   1
  -1   0  10   38.50    2.80   1
   1   0  -9   22.80    1.70   1
  -1   0   9   27.00    1.60   1
   1   0  -8   44.70    2.20   1
  -1   0   8   45.00    2.00   1
   1   0  -7    0.50    0.50   1
  -1   0   7   -0.40    0.60   1
   1   0  -6    5.80    0.50   1
  -1   0   6    6.10    0.70   1
   1   0  -5  188.40    6.70   1
  -1   0   5  184.00    6.00   1
   1   0  -4  535.70   18.10   1
  -1   0   4  506.10   17.30   1
   1   0  -3  309.70   15.50   1
  -1   0   3  309.80   13.60   1
   1   0  -2   65.20    2.60   1
  -1   0   2   64.90    2.30   1
   1   0  -1  156.00   12.70   1
  -1   0   1  218.30   12.80   1
   1   0   0  138.50   10.60   1
  -1   0   0  156.60    9.70   1
   1   0   1   24.10    0.90   1
  -1   0  -1   23.50    0.70   1
   1   0   2  113.60    3.20   1
  -1   0  -2  109.50    2.60   1
   1   0   3   86.80    2.30   1
  -1   0  -3   84.90    2.60   1
   1   0   4   31.70    0.80   1
  -1   0  -4   35.30    1.50   1
   1   0   5   93.30    2.40   1
  -1   0  -5   95.90    3.30   1
   1   0   6   46.40    2.10   1
  -1   0  -6   45.40    1.90   1
   1   0   7    0.60    0.50   1
  -1   0  -7    0.40    0.60   1
   1   0   8   14.50    0.90   1
  -1   0  -8   14.60    1.10   1
   1   0   9    0.10    0.60   1
  -1   0  -9    2.60    1.10   1
   1   0  10   20.80    1.70   1
  -1   0 -10   22.20    1.90   1
   1   0  11    2.50    0.80   1
  -1   0 -11    2.90    1.30   1
   1   0  12   25.00    2.50   1
  -1   0 -12   28.30    2.30   1
   1   0  13  117.40    6.80   1
  -1   0 -13  113.70   11.20   1
   1   0  14   78.70    6.20   1
  -1   0 -14   75.30    6.40   1
   1   0  15   84.50    9.50   1
  -1   0 -15   74.60    8.30   1
   1   0  16   15.40    5.30   1
  -1   0 -16   18.20    5.20   1
   1   0  17   19.70    6.10   1
  -1   0 -17   18.20    4.60   1
   1   1 -18   13.50    4.10   1
  -1  -1  18   10.60    5.30   1
   1   1 -17    6.20    3.10   1
  -1  -1  17    7.10    3.10   1
   1   1 -16   13.20    3.10   1
  -1  -1  16   12.70    2.90   1
   1   1 -15   15.30    3.40   1
  -1  -1  15   22.00    4.30   1
   1   1 -14    0.00    1.50   1
  -1  -1  14    2.30    1.90   1
   1   1 -13    0.40    1.40   1
  -1  -1  13    1.20    1.70   1
   1   1 -12   17.30    2.40   1
  -1  -1  12   14.30    2.20   1
   1   1 -11   65.90    4.00   1
  -1  -1  11   72.10    4.70   1
   1   1 -10   56.40    6.80   1
  -1  -1  10   62.00    4.10   1
   1   1  -9  153.60    6.80   1
  -1  -1   9  153.70    6.50   1
   1   1  -8  168.90    6.00   1
  -1  -1   8  164.00    5.60   1
   1   1  -7   68.30    3.40   1
  -1  -1   7   66.50    2.80   1
   1   1  -6   33.50    1.70   1
  -1  -1   6   31.30    1.90   1
   1   1  -5    0.10    0.30   1
  -1  -1   5    0.20    0.40   1
   1   1  -4  326.20    9.60   1
  -1  -1   4  322.90   11.80   1
   1   1  -3    4.90    0.40   1
  -1  -1   3    4.20    0.40   1
   1   1  -2  779.80   22.00   1
  -1  -1   2  762.20   22.90   1
   1   1  -1  420.10   11.90   1
  -1  -1   1  411.60   10.30   1
   1   1   0   37.50    1.10   1
  -1  -1   0   37.20    1.10   1
   1   1   1  347.70    8.90   1
  -1  -1  -1  341.60    8.70   1
   1   1   2  418.30   12.40   1
  -1  -1  -2  410.40    9.90   1
   1   1   3  114.80    4.10   1
  -1  -1  -3  110.00    3.00   1
   1   1   4   53.90    1.90   1
  -1  -1  -4   49.20    1.80   1
   1   1   5  112.10    3.30   1
  -1  -1  -5  113.00    3.60   1
   1   1   6  131.80    3.20   1
  -1  -1  -6  135.10    3.40   1
   1   1   7  231.60    6.10   1
  -1  -1  -7  229.70    7.20   1
   1   1   8  190.40    6.40   1
  -1  -1  -8  188.60    8.60   1
   1   1   9   13.30    0.70   1
  -1  -1  -9   10.30    1.50   1
   1   1  10   -0.40    0.60   1
  -1  -1 -10   -0.10    1.10   1
   1   1  11   21.50    1.80   1
  -1  -1 -11   20.90    2.10   1
   1   1  12   49.40    3.40   1
  -1  -1 -12   52.20    3.50   1
   1   1  13   96.70    8.60   1
  -1  -1 -13   95.10    5.40   1
   1   1  14   66.20    6.10   1
  -1  -1 -14   62.20    5.50   1
   1   1  15   33.30    6.60   1
  -1  -1 -15   37.50    7.10   1
   1   1  16   25.70    5.80   1
  -1  -1 -16   25.00    9.40   1
   1   1  17   11.60    6.70   1
  -1  -1 -17   11.20    4.80   1
   1   2 -18    2.80    2.90   1
  -1  -2  18   -1.20    4.30   1
   1   2 -17    8.40    3.60   1
  -1  -2  17    6.60    4.10   1
   1   2 -16    6.70    2.70   1
  -1  -2  16   11.00    4.20   1
   1   2 -15    0.90    1.80   1
  -1  -2  15    1.20    2.10   1
   1   2 -14   10.60    2.50   1
  -1  -2  14   11.80    2.50   1
   1   2 -13    2.20    1.60   1
  -1  -2  13   -0.10    1.80   1
   1   2 -12  142.50    9.40   1
  -1  -2  12  150.50   10.20   1
   1   2 -11  117.30    5.20   1
  -1  -2  11  128.10    6.90   1
   1   2 -10  142.20    6.80   1
  -1  -2  10  160.20    8.50   1
   1   2  -9  280.80   13.60   1
  -1  -2   9  310.10    9.60   1
   1   2  -8  413.00   15.00   1
  -1  -2   8  430.20   12.50   1
   1   2  -7  199.40    7.50   1
  -1  -2   7  203.20    5.80   1
   1   2  -6  124.80    5.30   1
  -1  -2   6  118.80    3.50   1
   1   2  -5    0.00    0.30   1
  -1  -2   5    0.00    0.30   1
   1   2  -4   36.40    1.40   1
  -1  -2   4   35.50    1.40   1
   1   2  -3   53.50    1.80   1
  -1  -2   3   51.50    1.40   1
   1   2  -2  132.40    3.60   1
  -1  -2   2  132.50    2.80   1
   1   2  -1    3.70    0.30   1
  -1  -2   1    4.20    0.20   1
   1   2   0    8.20    0.40   1
  -1  -2   0    8.00    0.40   1
   1   2   1    0.60    0.20   1
  -1  -2  -1    0.70    0.20   1
   1   2   2    8.40    0.50   1
  -1  -2  -2    8.80    0.50   1
   1   2   3   46.10    1.30   1
  -1  -2  -3   45.30    1.60   1
   1   2   4  113.30    2.80   1
  -1  -2  -4  107.40    2.70   1
   1   2   5   24.50    0.80   1
  -1  -2  -5   24.30    1.30   1
   1   2   6  246.10    6.10   1
  -1  -2  -6  232.00    6.50   1
   1   2   7  307.90    7.80   1
  -1  -2  -7  307.80    9.10   1
   1   2   8  158.40    4.50   1
  -1  -2  -8  173.50    6.00   1
   1   2   9   63.20    2.80   1
  -1  -2  -9   69.80    3.50   1
   1   2  10   17.30    1.60   1
  -1  -2 -10   22.30    2.30   1
   1   2  11   13.10    2.20   1
  -1  -2 -11    8.70    1.80   1
   1   2  12    0.10    2.50   1
  -1  -2 -12    1.00    2.10   1
   1   2  13    5.90    4.10   1
  -1  -2 -13    5.40    1.80   1
   1   2  14   -4.10    4.50   1
  -1  -2 -14    2.20    3.00   1
   1   2  15    1.80    4.90   1
  -1  -2 -15    3.70    2.00   1
   1   2  16    1.50    8.60   1
  -1  -2 -16    4.00    4.70   1
   1   3 -18   27.30    7.00   1
  -1  -3  18   32.60    7.80   1
   1   3 -17   10.10    5.30   1
  -1  -3  17    7.60    4.40   1
   1   3 -16   22.20    4.40   1
   1   3 -15   75.00    9.10   1
   1   3 -14   17.20    2.60   1
  -1  -3  14   21.70    6.00   1
   1   3 -13    0.00    1.40   1
  -1  -3  13    1.10    1.60   1
   1   3 -12    7.30    1.70   1
  -1  -3  12    6.00    1.90   1
   1   3 -11    8.80    1.50   1
  -1  -3  11    6.90    1.20   1
   1   3 -10   46.60    2.60   1
  -1  -3  10   50.00    2.50   1
   1   3  -9   86.40    4.40   1
  -1  -3   9   93.00    4.10   1
   1   3  -8   55.60    2.70   1
  -1  -3   8   59.00    2.30   1
   1   3  -7   -0.20    0.70   1
  -1  -3   7   -0.20    0.40   1
   1   3  -6    1.10    0.60   1
  -1  -3   6    0.70    0.40   1
   1   3  -5    4.00    0.70   1
  -1  -3   5    3.10    0.40   1
   1   3  -4   93.90    3.10   1
  -1  -3   4   93.00    2.40   1
   1   3  -3   13.20    0.70   1
  -1  -3   3   12.20    0.60   1
   1   3  -2   28.50    0.90   1
  -1  -3   2   28.70    0.70   1
   1   3  -1  323.50    6.70   1
  -1  -3   1  320.40    6.10   1
   1   3   0  427.80   12.20   1
  -1  -3   0  429.80    8.20   1
   1   3   1  226.30    5.30   1
  -1  -3  -1  221.70    4.50   1
   1   3   2  299.80    5.90   1
  -1  -3  -2  292.10    6.50   1
   1   3   3  163.00    4.00   1
  -1  -3  -3  165.20    4.00   1
   1   3   4    4.20    0.40   1
  -1  -3  -4    4.60    0.70   1
   1   3   5    7.10    0.40   1
  -1  -3  -5    7.20    0.90   1
   1   3   6   34.70    1.20   1
  -1  -3  -6   32.90    2.60   1
   1   3   7   75.60    2.40   1
  -1  -3  -7   77.20    3.70   1
   1   3   8   11.80    2.20   1
  -1  -3  -8   17.30    1.50   1
   1   3   9   13.90    1.80   1
  -1  -3  -9   12.40    1.70   1
   1   3  10   33.60    3.20   1
  -1  -3 -10   30.80    2.10   1
   1   3  11   23.70    2.60   1
  -1  -3 -11   19.80    1.90   1
   1   3  12    8.50    3.60   1
  -1  -3 -12    6.90    1.80   1
   1   3  13   23.00    5.10   1
  -1  -3 -13   11.70    2.40   1
   1   3  14   83.90   20.60   1
  -1  -3 -14   78.70    8.00   1
   1   3  15   35.10    7.90   1
  -1  -3 -15   37.60    4.60   1
   1   4 -17   11.60    4.40   1
   1   4 -16   51.10    7.40   1
  -1  -4  16   42.40    9.00   1
   1   4 -15   77.50    7.10   1
  -1  -4  15   83.30   12.80   1
   1   4 -14   40.90    5.00   1
  -1  -4  14   30.20    4.50   1
   1   4 -13    6.30    1.80   1
  -1  -4  13    1.90    2.50   1
   1   4 -12   15.50    2.20   1
  -1  -4  12   19.20    1.90   1
   1   4 -11   40.10    2.70   1
  -1  -4  11   44.80    2.90   1
   1   4 -10   33.80    3.50   1
  -1  -4  10   48.40    2.80   1
   1   4  -9   14.30    1.50   1
  -1  -4   9   13.00    1.30   1
   1   4  -8   96.70    4.10   1
  -1  -4   8   92.60    5.00   1
   1   4  -7  158.70    5.30   1
  -1  -4   7  157.90    5.80   1
   1   4  -6   58.30    4.30   1
  -1  -4   6   48.80    2.20   1
   1   4  -5   14.40    1.00   1
  -1  -4   5   17.00    1.20   1
   1   4  -4   19.30    1.10   1
  -1  -4   4   16.60    0.80   1
   1   4  -3   81.90    4.60   1
  -1  -4   3   80.80    1.80   1
   1   4  -2   99.20    3.70   1
  -1  -4   2  101.50    2.40   1
   1   4  -1  582.30   14.50   1
  -1  -4   1  574.30   11.10   1
   1   4   0  740.30   17.70   1
  -1  -4   0  734.90   13.10   1
   1   4   1  260.80    6.10   1
  -1  -4  -1  257.00    4.90   1
   1   4   2  230.50    5.30   1
  -1  -4  -2  225.70    5.50   1
   1   4   3  108.90    2.90   1
  -1  -4  -3  108.10    2.90   1
   1   4   4   70.00    1.70   1
  -1  -4  -4   68.50    2.60   1
   1   4   5    0.00    0.40   1
  -1  -4  -5    0.60    0.50   1
   1   4   6    2.90    1.10   1
  -1  -4  -6    2.60    0.90   1
   1   4   7   24.70    2.10   1
  -1  -4  -7   27.60    1.90   1
   1   4   8   19.70    1.90   1
  -1  -4  -8   16.70    1.50   1
   1   4   9    1.60    1.00   1
  -1  -4  -9    2.20    1.20   1
   1   4  10    3.90    2.00   1
  -1  -4 -10    3.80    1.30   1
   1   4  11    0.60    1.80   1
  -1  -4 -11    1.90    2.10   1
   1   4  12    3.70    2.50   1
  -1  -4 -12    1.10    2.00   1
   1   4  13    3.90    3.60   1
  -1  -4 -13    5.90    2.40   1
   1   4  14   31.60    7.60   1
  -1  -4 -14   38.30    5.60   1
   1   5 -17   10.80    6.90   1
   1   5 -16    9.00    3.60   1
   1   5 -15   14.00    3.10   1
   1   5 -14    0.10    1.70   1
   1   5 -13   -0.60    1.50   1
  -1  -5  13   -1.30    1.60   1
   1   5 -12   10.80    2.20   1
  -1  -5  12   10.50    1.90   1
   1   5 -11   10.10    1.80   1
  -1  -5  11   12.40    2.60   1
   1   5 -10   72.90    5.50   1
  -1  -5  10   81.60    5.70   1
   1   5  -9   50.40    2.90   1
  -1  -5   9   44.20    2.80   1
   1   5  -8   60.90    3.30   1
  -1  -5   8   67.00    3.20   1
   1   5  -7  230.30   24.90   1
  -1  -5   7  204.90    7.60   1
   1   5  -6   75.30    4.00   1
  -1  -5   6   70.10    3.20   1
   1   5  -5   19.20    1.40   1
  -1  -5   5   16.40    1.30   1
   1   5  -4   12.00    1.20   1
  -1  -5   4   14.00    0.70   1
   1   5  -3    0.60    0.30   1
  -1  -5   3    0.90    0.30   1
   1   5  -2    0.70    0.20   1
  -1  -5   2    0.50    0.30   1
   1   5  -1   40.60    1.80   1
  -1  -5   1   39.30    1.40   1
   1   5   0    0.90    0.30   1
  -1  -5   0    0.40    0.40   1
   1   5   1    7.70    0.80   1
  -1  -5  -1    7.90    0.60   1
   1   5   2    0.40    0.30   1
  -1  -5  -2    0.50    0.40   1
   1   5   3    4.60    0.70   1
  -1  -5  -3    4.00    0.70   1
   1   5   4    4.40    1.00   1
  -1  -5  -4    4.30    0.90   1
   1   5   5    0.80    0.80   1
  -1  -5  -5    1.40    1.00   1
   1   5   6   41.50    2.30   1
  -1  -5  -6   40.60    2.80   1
   1   5   7  116.20    4.80   1
  -1  -5  -7  122.20    6.30   1
   1   5   8   72.20    4.50   1
  -1  -5  -8   67.20    4.30   1
   1   5   9   98.80    5.70   1
  -1  -5  -9   91.50    7.80   1
   1   5  10   98.80    6.10   1
  -1  -5 -10   96.60    8.10   1
   1   5  11   79.20    5.60   1
  -1  -5 -11   80.80    7.00   1
   1   5  12   16.20    3.20   1
  -1  -5 -12   23.20    3.80   1
   1   5  13   -2.00    2.30   1
  -1  -5 -13    3.70    4.20   1
   1   6 -16   21.00    5.20   1
   1   6 -15   20.00    4.40   1
   1   6 -14   74.20    6.30   1
   1   6 -12    7.10    2.90   1
  -1  -6  12    4.60    3.20   1
   1   6 -11    7.60    2.00   1
  -1  -6  11    5.80    2.70   1
   1   6 -10   -0.30    0.80   1
  -1  -6  10   -1.00    1.70   1
   1   6  -9   14.60    3.60   1
  -1  -6   9   15.00    3.20   1
   1   6  -8   50.70    3.20   1
  -1  -6   8   53.20    4.30   1
   1   6  -7   64.80    4.60   1
  -1  -6   7   60.50    2.80   1
   1   6  -6   29.90    2.10   1
  -1  -6   6   31.00    2.10   1
   1   6  -5   54.50    3.80   1
  -1  -6   5   57.20    2.00   1
   1   6  -4   86.10    4.60   1
  -1  -6   4   77.30    2.90   1
   1   6  -3   72.60    3.10   1
  -1  -6   3   62.90    2.70   1
   1   6  -2   35.70    3.40   1
  -1  -6   2   27.30    2.00   1
   1   6  -1   26.00    1.00   1
  -1  -6   1   26.60    1.20   1
   1   6   0  177.90    5.80   1
  -1  -6   0  171.20    5.10   1
   1   6   1  254.40    8.20   1
  -1  -6  -1  241.60    6.30   1
   1   6   2   49.20    2.50   1
  -1  -6  -2   38.30    1.60   1
   1   6   3   35.00    2.00   1
  -1  -6  -3   29.30    1.80   1
   1   6   4   75.00    3.10   1
  -1  -6  -4   76.00    4.80   1
   1   6   5    5.50    1.30   1
  -1  -6  -5    6.20    2.10   1
   1   6   6   31.40    2.80   1
  -1  -6  -6   27.00    3.10   1
   1   6   7   55.20    4.40   1
  -1  -6  -7   57.20    5.50   1
   1   6   8   40.50    3.20   1
  -1  -6  -8   31.60    4.00   1
   1   6   9   25.30    2.60   1
  -1  -6  -9   25.20    4.80   1
   1   6  10   48.80    4.80   1
  -1  -6 -10   42.70    6.90   1
   1   6  11   35.10    4.10   1
  -1  -6 -11   34.80    4.80   1
   1   6  12    7.10    2.90   1
  -1  -6 -12    5.60    2.50   1
   1   7 -15   64.30    9.20   1
   1   7 -14   68.60    8.40   1
   1   7 -13   22.90    3.50   1
   1   7 -12   18.20    2.90   1
  -1  -7  12   19.70    3.70   1
   1   7 -11   24.30    3.90   1
  -1  -7  11   27.40    3.60   1
   1   7 -10    8.50    1.80   1
  -1  -7  10   13.60    4.70   1
   1   7  -9    0.80    0.90   1
  -1  -7   9    3.50    1.90   1
   1   7  -8    4.60    1.20   1
  -1  -7   8    5.80    1.70   1
   1   7  -7    7.80    1.30   1
  -1  -7   7   10.10    2.00   1
   1   7  -6    2.20    0.60   1
  -1  -7   6   -0.60    1.50   1
   1   7  -5    0.80    0.40   1
  -1  -7   5    1.40    1.30   1
  -1  -7   4    5.00    1.30   1
   1   7  -3    5.50    1.30   1
  -1  -7   3    1.00    1.70   1
   1   7  -2    0.30    1.80   1
  -1  -7   2   -1.40    1.30   1
   1   7  -1   73.90    5.50   1
  -1  -7   1   73.90    3.50   1
   1   7   0  107.50    7.90   1
  -1  -7   0  100.80    4.70   1
   1   7   1   77.90    4.10   1
  -1  -7  -1   82.50    6.50   1
   1   7   2   67.10    3.80   1
  -1  -7  -2   73.60    5.60   1
   1   7   3   51.40    5.40   1
  -1  -7  -3   51.40    4.50   1
   1   7   4   79.20    4.00   1
  -1  -7  -4   70.70    5.70   1
   1   7   5   16.30    2.10   1
  -1  -7  -5   18.40    2.60   1
   1   7   6    0.70    1.60   1
  -1  -7  -6    0.50    2.00   1
   1   7   7    4.40    1.30   1
  -1  -7  -7    5.60    3.30   1
   1   7   8    6.90    2.20   1
  -1  -7  -8    3.40    2.30   1
   1   7   9    5.60    2.30   1
  -1  -7  -9    1.80    1.70   1
   1   7  10   -0.50    1.80   1
   1   8 -13    3.80    2.20   1
   1   8 -12   -0.30    2.20   1
  -1  -8  12    1.00    2.30   1
   1   8 -11   -0.80    2.10   1
  -1  -8  11    0.40    2.00   1
  -1  -8  10    2.00    1.70   1
   1   8  -9    1.40    1.40   1
  -1  -8   9   -0.50    1.60   1
   1   8  -8    6.70    1.50   1
  -1  -8   8   15.20    3.40   1
  -1  -8   7   63.30    4.20   1
  -1  -8   6   87.00    4.70   1
  -1  -8   5   67.70    4.60   1
  -1  -8   4   78.60    5.10   1
  -1  -8   3   77.50    5.30   1
   1   8  -2    9.00    2.40   1
  -1  -8   2   10.50    2.00   1
   1   8  -1    4.00    3.10   1
  -1  -8   1    3.30    1.50   1
   1   8   0   -0.90    2.60   1
  -1  -8   0    0.40    2.30   1
   1   8   1    9.40    3.60   1
  -1  -8  -1    9.60    2.10   1
   1   8   2    7.50    3.40   1
  -1  -8  -2   13.30    2.70   1
   1   8   3    1.20    3.00   1
  -1  -8  -3   -0.80    1.60   1
   1   8   4   15.80    3.80   1
  -1  -8  -4   15.70    4.00   1
   1   8   5    5.90    1.30   1
  -1  -8  -5    6.00    4.00   1
   1   8   6    2.80    1.30   1
  -1  -8  -6    2.50    2.40   1
   1   8   7   29.90    3.20   1
   1   8   8   30.40    4.00   1
  -1  -9  11   -0.90    4.70   1
  -1  -9  10    2.50    2.80   1
  -1  -9   9    4.20    2.40   1
  -1  -9   8   37.50    4.90   1
  -1  -9   7   93.90    7.00   1
  -1  -9   6   44.90    4.40   1
  -1  -9   5   35.30    4.10   1
  -1  -9   4  129.70    8.70   1
  -1  -9   3   34.70    3.30   1
   1   9  -2   10.10    6.10   1
  -1  -9   2    7.70    3.10   1
   1   9  -1    4.70    5.80   1
  -1  -9   1    3.50    3.10   1
   1   9   0    2.20    5.40   1
  -1  -9   0   -0.10    2.20   1
   1   9   1   19.60    5.10   1
  -1  -9  -1   13.60    3.50   1
   1   9   2    9.00    3.50   1
  -1  -9  -2    2.90    2.70   1
   1   9   3    1.80    2.40   1
  -1  -9  -3    1.80    2.50   1
   1   9   4    7.80    3.20   1
   1   9   5   11.20    6.00   1
   1   9   6    1.00    5.30   1
  -1 -10   7    0.00    2.70   1
  -1 -10   6   -2.10    6.50   1
  -1 -10   5    1.20    2.70   1
  -1 -10   4   -1.30    3.60   1
  -1 -10   3   14.20    3.30   1
  -1 -10   2    3.40    2.90   1
   1  10  -1   -2.20    3.60   1
  -1 -10   1   -1.30    3.70   1
   1  10   0   11.60    5.20   1
   1  10   1   15.00    5.40   1
   2 -11  -4   33.90    6.70   1
  -2  11   4   23.00    4.50   1
   2 -11  -3   49.70    7.50   1
  -2  11   3   45.70    5.10   1
   2 -11  -2   59.50    9.20   1
  -2  11   2   59.10    6.50   1
   2 -11  -1   15.00    3.80   1
  -2  11   1   22.20    3.50   1
   2 -11   0   45.80    7.50   1
  -2  11   0   37.70    4.20   1
   2 -11   1   22.20    5.10   1
  -2  11  -1   27.00    3.60   1
   2 -11   3    2.20    3.50   1
   2 -11   4   -0.50    3.30   1
   2 -11   5    7.10    4.70   1
   2 -11   6    0.50    3.10   1
   2 -11   7   16.30    3.40   1
  -2  10   8   -1.20    4.00   1
  -2  10   7    2.80    3.70   1
   2 -10  -6   19.10    3.80   1
  -2  10   6   32.90    5.70   1
   2 -10  -5   -2.30    3.80   1
  -2  10   5    5.40    2.50   1
   2 -10  -4   42.00    6.30   1
  -2  10   4   36.20    4.40   1
   2 -10  -3   15.60    3.30   1
  -2  10   3   19.50    3.00   1
   2 -10  -2    6.70    4.50   1
  -2  10   2    7.50    1.90   1
   2 -10  -1   46.80    5.00   1
  -2  10   1   41.50    3.60   1
   2 -10   0   45.80   11.40   1
  -2  10   0   53.40    3.80   1
   2 -10   1   19.80    3.90   1
  -2  10  -1   21.00    2.90   1
   2 -10   2    3.70    1.80   1
  -2  10  -2    0.80    2.50   1
   2 -10   3    0.80    2.10   1
  -2  10  -3    2.40    3.50   1
   2 -10   4   11.00    2.10   1
   2 -10   5   18.50    2.40   1
   2 -10   6   28.60    3.40   1
   2 -10   7    5.40    3.20   1
   2 -10   8   22.50    3.30   1
   2 -10   9   43.60    7.80   1
   2 -10  10    4.90    4.10   1
  -2   9  10   53.10    4.90   1
  -2   9   9   37.90    6.40   1
  -2   9   8   68.90    4.20   1
   2  -9  -7   76.40    9.10   1
  -2   9   7   79.00    4.60   1
   2  -9  -6   58.80    6.10   1
  -2   9   6   54.90    4.00   1
   2  -9  -5   21.60    4.20   1
  -2   9   5   15.40    2.60   1
   2  -9  -4    0.80    2.10   1
  -2   9   4    1.50    1.70   1
   2  -9  -3    4.30    5.00   1
  -2   9   3    5.00    1.70   1
   2  -9  -2   17.80    2.80   1
  -2   9   2   21.40    2.50   1
   2  -9  -1    1.70    1.70   1
  -2   9   1    2.60    1.70   1
   2  -9   0    3.60    1.40   1
  -2   9   0    1.10    1.30   1
   2  -9   1    3.60    1.60   1
  -2   9  -1    2.50    1.80   1
   2  -9   2    3.20    1.20   1
  -2   9  -2    1.80    2.20   1
   2  -9   3   12.20    2.00   1
  -2   9  -3   20.60    3.10   1
   2  -9   4   28.20    2.70   1
  -2   9  -4   30.60    3.50   1
   2  -9   5   33.00    3.60   1
  -2   9  -5   29.60    4.00   1
   2  -9   6   96.90    8.80   1
   2  -9   7  134.80   11.20   1
   2  -9   8  116.90   10.80   1
  -2   9  -8  128.60    6.50   1
   2  -9   9  109.40   12.20   1
  -2   9  -9  114.70   13.50   1
   2  -9  10   10.90    3.80   1
  -2   9 -10    9.80    2.10   1
   2  -9  11   25.90    5.60   1
  -2   9 -11   25.10    3.70   1
   2  -9  12    9.50    4.20   1
  -2   9 -12   12.20    2.80   1
  -2   8  12    5.90    4.00   1
  -2   8  11   16.60    2.50   1
  -2   8  10   23.30    2.90   1
  -2   8   9   26.60    2.80   1
   2  -8  -8   22.30    2.90   1
  -2   8   8   25.50    2.20   1
   2  -8  -7   27.50    3.70   1
  -2   8   7   31.30    2.50   1
   2  -8  -6   17.00    2.60   1
  -2   8   6   17.40    1.60   1
   2  -8  -5   10.00    1.40   1
  -2   8   5   10.90    1.60   1
   2  -8  -4   -0.10    0.80   1
  -2   8   4    0.50    0.60   1
   2  -8  -3   89.20    4.50   1
  -2   8   3   83.40    4.80   1
   2  -8  -2   45.80    2.50   1
  -2   8   2   45.80    3.60   1
   2  -8  -1   30.00    4.10   1
  -2   8   1   31.30    2.70   1
   2  -8   0  149.00    5.80   1
  -2   8   0  153.80    6.60   1
   2  -8   1   79.10    4.10   1
  -2   8  -1   80.80    3.50   1
   2  -8   2   31.60    1.90   1
  -2   8  -2   27.10    2.20   1
   2  -8   3   23.70    1.70   1
  -2   8  -3   16.10    3.20   1
   2  -8   4    0.30    2.20   1
  -2   8  -4    0.00    1.20   1
   2  -8   5   10.20    4.20   1
  -2   8  -5    7.20    0.60   1
   2  -8   6    4.90    3.70   1
  -2   8  -6    5.80    1.20   1
   2  -8   7   57.50    5.20   1
  -2   8  -7   63.90    5.20   1
   2  -8   8   30.30    5.10   1
  -2   8  -8   31.60    3.40   1
   2  -8   9    2.20    2.50   1
  -2   8  -9    3.80    1.30   1
   2  -8  10   -1.10    3.20   1
  -2   8 -10    0.70    1.80   1
   2  -8  11    8.70    3.50   1
   2  -8  12    3.70    3.10   1
  -2   8 -12    0.70    1.60   1
   2  -8  13   -3.90    3.00   1
  -2   8 -13    1.20    2.50   1
   2  -8  14    6.40    4.80   1
  -2   8 -14    3.00    3.90   1
  -2   7  14   26.90    3.10   1
  -2   7  13    7.60    2.50   1
  -2   7  12    2.20    1.90   1
  -2   7  11    1.40    1.50   1
  -2   7  10   15.70    1.70   1
   2  -7  -9   23.20    3.30   1
  -2   7   9   20.10    2.10   1
   2  -7  -8   31.20    2.40   1
  -2   7   8   33.30    2.20   1
   2  -7  -7   58.80    3.20   1
  -2   7   7   55.00    2.40   1
   2  -7  -6   45.50    2.30   1
  -2   7   6   48.60    1.70   1
   2  -7  -5   70.70    2.90   1
  -2   7   5   76.80    2.80   1
   2  -7  -4    2.60    0.60   1
  -2   7   4    1.50    0.50   1
   2  -7  -3   70.10    2.70   1
  -2   7   3   70.20    2.40   1
   2  -7  -2   18.20    1.00   1
  -2   7   2   20.70    0.90   1
   2  -7  -1   67.10    3.50   1
  -2   7   1   67.10    3.10   1
   2  -7   0  176.30   11.30   1
  -2   7   0  169.90    7.30   1
   2  -7   1  308.20   13.80   1
  -2   7  -1  305.00    9.30   1
   2  -7   2  117.80    6.10   1
  -2   7  -2  117.90    4.40   1
   2  -7   3   35.90    2.20   1
  -2   7  -3   39.60    1.60   1
   2  -7   4   29.80    1.70   1
  -2   7  -4   35.30    1.80   1
   2  -7   5  113.80    7.40   1
  -2   7  -5  138.80    7.00   1
   2  -7   6   26.60    2.20   1
  -2   7  -6   32.80    2.30   1
   2  -7   7    0.00    0.90   1
  -2   7  -7    0.20    0.50   1
   2  -7   8   32.00    7.50   1
  -2   7  -8   30.00    3.50   1
   2  -7   9  112.40   10.70   1
  -2   7  -9  120.40    7.70   1
   2  -7  10   26.90    4.10   1
   2  -7  11    1.20    2.20   1
  -2   7 -11    1.30    2.50   1
   2  -7  12   -0.50    2.30   1
  -2   7 -12   -0.20    2.10   1
   2  -7  13    3.00    2.60   1
  -2   7 -13    2.40    2.60   1
   2  -7  14   17.60    5.80   1
  -2   7 -14   19.90    4.30   1
  -2   7 -15   66.70    9.60   1
  -2   6  15    5.50    2.80   1
  -2   6  14    0.60    2.10   1
  -2   6  13    0.10    2.20   1
  -2   6  12   13.90    2.10   1
   2  -6 -11   24.50    4.20   1
  -2   6  11   27.20    2.10   1
   2  -6 -10   49.60    6.40   1
  -2   6  10   60.00    3.20   1
   2  -6  -9  121.80    6.00   1
  -2   6   9  125.50    4.90   1
   2  -6  -8  127.40    5.40   1
  -2   6   8  138.70    3.80   1
   2  -6  -7  245.70    6.90   1
  -2   6   7  256.00    6.70   1
   2  -6  -6  139.80    4.80   1
  -2   6   6  146.10    4.10   1
   2  -6  -5   90.10    2.80   1
  -2   6   5   96.10    2.80   1
   2  -6  -4    6.80    0.60   1
  -2   6   4    8.30    0.70   1
   2  -6  -3    3.80    0.40   1
  -2   6   3    3.10    0.50   1
   2  -6  -2    1.30    0.40   1
  -2   6   2    1.00    0.40   1
   2  -6  -1   10.70    0.50   1
  -2   6   1   11.60    0.60   1
   2  -6   0   45.60    3.60   1
  -2   6   0   50.30    2.00   1
   2  -6   1   27.40    1.30   1
  -2   6  -1   27.30    1.00   1
   2  -6   2    0.90    0.40   1
  -2   6  -2    0.70    0.30   1
   2  -6   3    6.90    0.60   1
  -2   6  -3    8.20    1.00   1
   2  -6   4   19.60    1.20   1
  -2   6  -4   24.00    1.00   1
   2  -6   5   10.60    1.00   1
  -2   6  -5   15.20    1.00   1
   2  -6   6    9.60    1.90   1
  -2   6  -6   11.70    1.10   1
   2  -6   7   72.70    5.40   1
  -2   6  -7   74.70    3.70   1
   2  -6   8  136.70    8.00   1
  -2   6  -8  142.20    7.70   1
   2  -6   9  151.30   12.90   1
  -2   6  -9  151.30    8.30   1
   2  -6  10   51.50    3.40   1
  -2   6 -10   56.00    5.20   1
   2  -6  11   27.30    2.90   1
  -2   6 -11   31.10    3.10   1
   2  -6  12   33.80    3.30   1
  -2   6 -12   33.60    4.10   1
   2  -6  13    1.10    3.80   1
  -2   6 -13    1.20    2.20   1
   2  -6  14    9.70    4.10   1
  -2   6 -14    9.00    2.70   1
  -2   6 -15    3.00    3.70   1
  -2   6 -16    2.50    3.90   1
  -2   5  16    9.60    2.50   1
  -2   5  15   11.00    2.60   1
   2  -5 -14    3.70    3.00   1
  -2   5  14   11.20    2.50   1
   2  -5 -13   56.20   10.50   1
  -2   5  13   60.20    3.50   1
   2  -5 -12   30.40    4.40   1
  -2   5  12   29.60    2.20   1
   2  -5 -11    0.90    1.60   1
  -2   5  11    0.20    1.00   1
   2  -5 -10   18.40    1.20   1
  -2   5  10   16.70    1.20   1
   2  -5  -9    3.80    0.70   1
  -2   5   9    3.60    0.60   1
   2  -5  -8   19.70    1.20   1
  -2   5   8   19.30    1.20   1
   2  -5  -7  107.10    3.50   1
  -2   5   7  108.10    3.10   1
   2  -5  -6   94.60    2.70   1
  -2   5   6   99.10    2.60   1
   2  -5  -5   28.80    1.20   1
  -2   5   5   28.10    0.90   1
   2  -5  -4    5.80    1.20   1
  -2   5   4    5.60    0.50   1
   2  -5  -3   31.20    1.50   1
  -2   5   3   32.70    1.20   1
   2  -5  -2  108.00    2.90   1
  -2   5   2  109.20    2.60   1
   2  -5  -1   74.10    2.00   1
  -2   5   1   72.60    2.20   1
   2  -5   0   18.10    0.70   1
  -2   5   0   17.80    1.00   1
   2  -5   1  278.80   12.30   1
  -2   5  -1  274.10    7.30   1
   2  -5   2  180.60    5.20   1
  -2   5  -2  182.20    4.80   1
   2  -5   3  193.40    5.30   1
  -2   5  -3  193.90    5.90   1
   2  -5   4  106.50    3.60   1
  -2   5  -4  109.10    3.30   1
   2  -5   5   24.80    1.40   1
  -2   5  -5   26.30    1.80   1
   2  -5   6   12.30    1.40   1
  -2   5  -6   11.40    1.40   1
   2  -5   7   12.70    1.90   1
  -2   5  -7   12.90    1.20   1
   2  -5   8   88.50    5.40   1
  -2   5  -8   84.40    4.60   1
   2  -5   9   48.00    3.90   1
  -2   5  -9   48.70    2.90   1
   2  -5  10   23.20    3.60   1
  -2   5 -10   23.20    2.40   1
   2  -5  11   37.20    4.70   1
  -2   5 -11   32.10    3.30   1
   2  -5  12   51.00    4.20   1
  -2   5 -12   57.70    5.10   1
   2  -5  13    7.70    2.20   1
  -2   5 -13   10.30    3.10   1
   2  -5  14    3.50    2.80   1
  -2   5 -14   10.90    3.10   1
   2  -5  15   21.10    6.80   1
  -2   5 -15   24.30    4.00   1
  -2   5 -16   24.10    5.60   1
   2  -4 -17   12.10    8.40   1
  -2   4  17   10.40    4.10   1
   2  -4 -16   28.20    7.80   1
  -2   4  16   33.30    5.50   1
   2  -4 -15   33.80    7.10   1
  -2   4  15   34.90    5.00   1
   2  -4 -14   76.80    9.10   1
  -2   4  14   73.80    7.00   1
   2  -4 -13  219.50   16.90   1
  -2   4  13  230.50   15.70   1
   2  -4 -12   44.60    3.80   1
  -2   4  12   54.90    4.80   1
   2  -4 -11    6.30    1.80   1
  -2   4  11    5.70    3.60   1
   2  -4 -10   35.80    4.40   1
  -2   4  10   40.10    2.40   1
   2  -4  -9   28.70    2.60   1
  -2   4   9   27.10    2.00   1
   2  -4  -8    4.00    0.60   1
  -2   4   8    2.50    0.70   1
   2  -4  -7    2.00    1.50   1
  -2   4   7    3.30    0.60   1
   2  -4  -6    7.30    0.60   1
  -2   4   6    7.50    0.50   1
   2  -4  -5   79.50    3.20   1
  -2   4   5   83.40    2.10   1
   2  -4  -4   14.80    0.80   1
  -2   4   4   15.00    0.60   1
   2  -4  -3    6.40    0.40   1
  -2   4   3    6.00    0.40   1
   2  -4  -2    8.30    0.40   1
  -2   4   2    8.60    0.60   1
   2  -4  -1   12.80    0.50   1
  -2   4   1   13.50    0.60   1
   2  -4   0  315.10    7.80   1
  -2   4   0  308.20    8.70   1
   2  -4   1  685.90   14.00   1
  -2   4  -1  680.60   18.00   1
   2  -4   2  421.80    9.30   1
  -2   4  -2  428.90   13.00   1
   2  -4   3  438.60    9.00   1
  -2   4  -3  442.30   15.30   1
   2  -4   4  390.80    8.50   1
  -2   4  -4  412.40   11.20   1
   2  -4   5  178.20    5.20   1
  -2   4  -5  177.10    6.40   1
   2  -4   6   14.40    1.10   1
  -2   4  -6   15.80    1.10   1
   2  -4   7    0.10    1.40   1
  -2   4  -7    0.80    1.10   1
   2  -4   8    0.70    1.30   1
  -2   4  -8    1.20    0.90   1
   2  -4   9    1.50    1.20   1
  -2   4  -9    1.00    1.30   1
   2  -4  10    2.50    1.70   1
  -2   4 -10    5.40    1.40   1
   2  -4  11    1.20    3.70   1
  -2   4 -11    1.10    1.80   1
   2  -4  12    2.30    2.00   1
  -2   4 -12    0.70    1.60   1
   2  -4  13   -0.60    1.20   1
  -2   4 -13   -1.10    1.90   1
   2  -4  14    0.70    3.50   1
  -2   4 -14   -0.80    3.40   1
   2  -4  15   11.00    4.50   1
  -2   4 -15   16.20    3.30   1
   2  -4  16   27.40    8.50   1
  -2   4 -16   18.90    4.80   1
   2  -3 -17    4.30    3.10   1
  -2   3  17    7.50    3.20   1
   2  -3 -16   11.20    3.50   1
  -2   3  16    9.70    3.20   1
   2  -3 -15   14.40    3.90   1
  -2   3  15   13.50    3.40   1
   2  -3 -14   32.40    5.10   1
  -2   3  14   31.90    3.80   1
   2  -3 -13   23.70    3.80   1
  -2   3  13   30.90    4.60   1
   2  -3 -12    1.70    2.30   1
  -2   3  12    1.60    1.50   1
   2  -3 -11   -0.70    1.40   1
  -2   3  11   -0.90    1.40   1
   2  -3 -10   13.10    3.20   1
  -2   3  10    5.60    1.40   1
   2  -3  -9   42.00    2.10   1
  -2   3   9   38.70    2.40   1
   2  -3  -8   22.50    2.10   1
  -2   3   8   25.10    1.50   1
   2  -3  -7  121.80    4.70   1
  -2   3   7  130.50    5.00   1
   2  -3  -6  355.00   21.60   1
  -2   3   6  352.80    9.40   1
   2  -3  -5  262.80    7.30   1
  -2   3   5  277.30    6.40   1
   2  -3  -4  119.00    3.70   1
  -2   3   4  122.00    2.90   1
   2  -3  -3  101.80    3.40   1
  -2   3   3   99.70    2.80   1
   2  -3  -2  224.60    6.10   1
  -2   3   2  223.10    4.90   1
   2  -3  -1    7.50    0.30   1
  -2   3   1    7.00    0.40   1
   2  -3   0  307.50    7.40   1
  -2   3   0  301.80    7.90   1
   2  -3   1   73.30    1.70   1
  -2   3  -1   71.80    2.10   1
   2  -3   2  108.40    2.50   1
  -2   3  -2  109.50    3.50   1
   2  -3   3   12.30    0.70   1
  -2   3  -3   11.30    0.60   1
   2  -3   4    0.50    0.40   1
  -2   3  -4   -0.10    0.40   1
   2  -3   5   27.30    1.20   1
  -2   3  -5   28.70    1.10   1
   2  -3   6   20.00    1.10   1
  -2   3  -6   20.80    1.20   1
   2  -3   7    8.30    1.00   1
  -2   3  -7   11.00    1.40   1
   2  -3   8   30.60    2.30   1
  -2   3  -8   35.40    2.40   1
   2  -3   9  131.80    6.70   1
  -2   3  -9  125.40    6.70   1
   2  -3  10  150.20    9.30   1
  -2   3 -10  152.10    8.10   1
   2  -3  11   77.80    6.20   1
  -2   3 -11   73.30    5.60   1
   2  -3  12  121.50    7.50   1
  -2   3 -12  107.80   10.30   1
   2  -3  13   94.80    6.80   1
  -2   3 -13   92.50    6.90   1
   2  -3  14   41.40    7.50   1
  -2   3 -14   36.20    5.10   1
   2  -3  15    1.60    2.80   1
  -2   3 -15    2.60    2.60   1
   2  -3  16    3.00    2.90   1
  -2   3 -16    0.80    2.70   1
   2  -3  17   -4.50    4.50   1
  -2   3 -17   -2.30    4.50   1
   2  -2 -18   -2.50    3.00   1
  -2   2  18    1.50    3.00   1
   2  -2 -17    6.70    3.40   1
  -2   2  17    3.30    3.80   1
   2  -2 -16   13.70    4.10   1
  -2   2  16   12.30    3.90   1
   2  -2 -15    5.20    3.10   1
  -2   2  15    9.40    3.40   1
   2  -2 -13  123.30    8.90   1
  -2   2  13  137.00    8.70   1
   2  -2 -12   64.80    8.00   1
  -2   2  12  105.50    6.50   1
   2  -2 -11   46.00    3.40   1
  -2   2  11   42.50    3.60   1
   2  -2 -10   19.60    2.40   1
  -2   2  10   20.50    1.50   1
   2  -2  -9    0.30    0.90   1
  -2   2   9    0.30    0.50   1
   2  -2  -8    4.20    1.10   1
  -2   2   8    0.10    0.50   1
   2  -2  -7  175.00    6.00   1
  -2   2   7  186.10    6.40   1
   2  -2  -6  258.10    8.00   1
  -2   2   6  268.60    7.20   1
   2  -2  -5  272.40    8.50   1
  -2   2   5  281.80    8.70   1
   2  -2  -4  312.90   10.40   1
  -2   2   4  313.30   11.90   1
   2  -2  -3   71.00    2.70   1
  -2   2   3   68.40    1.80   1
   2  -2  -2  597.70   17.60   1
  -2   2   2  599.00   14.70   1
   2  -2  -1  330.10    8.30   1
  -2   2   1  321.10    7.30   1
   2  -2   0    4.00    0.20   1
  -2   2   0    3.00    0.20   1
   2  -2   1  208.10    5.30   1
  -2   2  -1  206.60    4.90   1
   2  -2   2  308.00    7.70   1
  -2   2  -2  303.00    7.00   1
   2  -2   3  375.60    8.50   1
  -2   2  -3  372.70    8.90   1
   2  -2   4  284.90    7.10   1
  -2   2  -4  282.20    6.70   1
   2  -2   5   59.80    1.70   1
  -2   2  -5   59.70    1.70   1
   2  -2   6  140.50    4.60   1
  -2   2  -6  140.60    4.00   1
   2  -2   7    7.40    0.90   1
  -2   2  -7    8.90    0.90   1
   2  -2   8  104.20    4.60   1
  -2   2  -8  112.00    3.60   1
   2  -2   9  113.40    6.40   1
  -2   2  -9  114.40    4.90   1
   2  -2  10  125.70    6.10   1
  -2   2 -10  129.90    5.00   1
   2  -2  11  195.30    8.70   1
  -2   2 -11  190.20   11.70   1
   2  -2  12   87.70    8.20   1
  -2   2 -12   83.10    4.90   1
   2  -2  13   82.00    6.50   1
  -2   2 -13   79.30    7.10   1
   2  -2  14   12.70    6.30   1
  -2   2 -14   16.40    2.80   1
   2  -2  15    6.40    2.70   1
  -2   2 -15    3.20    3.30   1
   2  -2  16   12.20    4.10   1
  -2   2 -16   14.10    4.50   1
   2  -2  17    1.60    3.80   1
  -2   2 -17    0.10    3.60   1
   2  -1 -18    0.40    3.50   1
  -2   1  18   -3.00    2.80   1
   2  -1 -17    7.50    4.70   1
  -2   1  17   11.60    3.90   1
   2  -1 -16   22.00    3.50   1
  -2   1  16   16.20    3.90   1
   2  -1 -15   39.40    5.20   1
  -2   1  15   32.30    4.50   1
   2  -1 -14  127.90    8.40   1
  -2   1  14  104.90    6.90   1
   2  -1 -13  196.20   11.70   1
  -2   1  13  211.30   12.30   1
   2  -1 -12  118.70    8.10   1
  -2   1  12  119.90    7.00   1
   2  -1 -11  124.20    8.30   1
  -2   1  11  125.60    6.70   1
   2  -1 -10   21.30    2.30   1
  -2   1  10   20.10    1.90   1
   2  -1  -9    3.20    0.50   1
  -2   1   9    3.80    0.90   1
   2  -1  -8   52.80    2.00   1
  -2   1   8   46.00    2.10   1
   2  -1  -7   20.50    1.80   1
  -2   1   7   20.60    1.10   1
   2  -1  -6  109.80    4.10   1
  -2   1   6  109.00    3.60   1
   2  -1  -5    0.20    0.60   1
  -2   1   5    0.00    0.60   1
   2  -1  -4    0.90    0.50   1
  -2   1   4    0.50    0.40   1
   2  -1  -3   15.80    0.90   1
  -2   1   3   16.10    1.00   1
   2  -1  -2   33.30    1.10   1
  -2   1   2   31.90    0.90   1
   2  -1  -1  120.40    3.00   1
  -2   1   1  121.50    3.20   1
   2  -1   0    2.50    0.30   1
  -2   1   0    2.00    0.40   1
   2  -1   1   19.10    0.80   1
  -2   1  -1   16.90    0.70   1
   2  -1   2  436.80   11.10   1
  -2   1  -2  423.80   10.90   1
   2  -1   3  734.50   18.80   1
  -2   1  -3  732.60   19.10   1
   2  -1   4  135.90    3.50   1
  -2   1  -4  131.50    3.00   1
   2  -1   5  194.30    5.10   1
  -2   1  -5  196.90    6.10   1
   2  -1   6  194.10    5.90   1
  -2   1  -6  187.80    5.00   1
   2  -1   7    3.60    0.80   1
  -2   1  -7    4.00    0.90   1
   2  -1   8    9.70    1.10   1
  -2   1  -8    6.90    0.90   1
   2  -1   9   18.40    1.60   1
  -2   1  -9   17.80    1.90   1
   2  -1  10    0.40    0.80   1
  -2   1 -10    1.00    0.90   1
   2  -1  11    5.20    1.00   1
  -2   1 -11    7.10    2.00   1
   2  -1  12    8.40    2.60   1
  -2   1 -12    8.50    1.60   1
   2  -1  13   -0.20    2.10   1
  -2   1 -13    0.10    1.30   1
   2  -1  14   20.90    7.40   1
   2  -1  15    1.30    2.30   1
  -2   1 -15   -3.80    2.50   1
   2  -1  16    5.00    4.70   1
  -2   1 -16    2.60    4.20   1
   2   0 -18    4.90    5.00   1
  -2   0  18    2.50    4.50   1
   2   0 -17    1.60    4.00   1
  -2   0  17   -4.30    4.70   1
   2   0 -16    4.40    2.40   1
  -2   0  16    5.30    2.30   1
   2   0 -15    0.40    2.00   1
  -2   0  15    1.30    2.60   1
   2   0 -14   43.30    4.60   1
  -2   0  14   46.10    3.80   1
   2   0 -13   29.10    4.10   1
  -2   0  13   30.00    6.40   1
   2   0 -12    3.60    1.80   1
  -2   0  12    1.30    1.20   1
   2   0 -11   22.20    3.80   1
  -2   0  11   19.30    2.60   1
   2   0 -10   10.60    1.40   1
  -2   0  10   12.80    1.80   1
   2   0  -9   38.80    1.70   1
  -2   0   9   37.10    2.10   1
   2   0  -8    7.50    0.70   1
  -2   0   8    7.70    1.20   1
   2   0  -7   34.40    1.60   1
  -2   0   7   34.60    2.30   1
   2   0  -6  118.60    4.40   1
  -2   0   6  120.20    4.30   1
   2   0  -5  499.00   18.60   1
  -2   0   5  485.30   15.10   1
   2   0  -4  155.90    5.90   1
  -2   0   4  156.00    5.80   1
   2   0  -3  389.50   14.80   1
  -2   0   3  399.20   11.50   1
   2   0  -2  654.10   20.50   1
  -2   0   2  635.60   17.40   1
   2   0  -1  309.70    9.00   1
  -2   0   1  311.00    8.60   1
   2   0   0  138.30    3.90   1
  -2   0   0  139.50    4.50   1
   2   0   1  217.50    8.40   1
  -2   0  -1  221.80    6.20   1
   2   0   2  119.70    3.80   1
  -2   0  -2  121.00    3.10   1
   2   0   3   15.10    0.90   1
  -2   0  -3   16.30    0.70   1
   2   0   4  147.00    4.00   1
  -2   0  -4  142.30    4.30   1
   2   0   5  343.90    8.40   1
  -2   0  -5  338.50    8.70   1
   2   0   6   27.50    1.20   1
  -2   0  -6   27.40    1.70   1
   2   0   7   12.90    0.90   1
  -2   0  -7   13.60    1.20   1
   2   0   8   17.60    1.00   1
  -2   0  -8   18.90    1.50   1
   2   0   9  190.30    7.10   1
  -2   0  -9  187.60    7.10   1
   2   0  10  101.60    5.60   1
   2   0  11   50.60    6.60   1
  -2   0 -11   50.70    3.40   1
   2   0  12   66.70    6.30   1
  -2   0 -12   58.40    3.40   1
   2   0  13  106.20    9.60   1
  -2   0 -13  110.20    7.60   1
   2   0  14   74.40    9.50   1
  -2   0 -14   68.50    4.90   1
   2   0  15    1.30    3.70   1
  -2   0 -15    7.90    3.90   1
   2   0  16    3.00    4.30   1
  -2   0 -16   -0.60    2.70   1
   2   1 -18   12.70    8.70   1
  -2  -1  18   13.60    5.30   1
   2   1 -17   26.90    6.20   1
  -2  -1  17   31.20    6.40   1
   2   1 -16   17.30    3.90   1
  -2  -1  16   11.40    3.80   1
   2   1 -15   15.60    3.00   1
  -2  -1  15   19.50    3.80   1
   2   1 -14    5.50    3.20   1
  -2  -1  14   10.30    3.30   1
   2   1 -13    1.80    1.50   1
  -2  -1  13    0.60    1.90   1
   2   1 -12   22.20    5.20   1
  -2  -1  12   17.40    2.50   1
   2   1 -11   36.10    4.30   1
  -2  -1  11   58.40    4.10   1
   2   1 -10    9.60    1.60   1
  -2  -1  10    8.10    3.00   1
   2   1  -9    2.20    0.70   1
  -2  -1   9    2.20    1.50   1
   2   1  -8    8.50    0.90   1
  -2  -1   8    5.90    1.00   1
   2   1  -7    3.60    0.80   1
  -2  -1   7    3.40    0.90   1
   2   1  -6  188.80    5.20   1
  -2  -1   6  182.40    6.20   1
   2   1  -5  424.00   12.40   1
  -2  -1   5  414.10   13.90   1
   2   1  -4  197.60    6.00   1
  -2  -1   4  190.40    5.10   1
   2   1  -3 1142.80   40.50   1
  -2  -1   3 1130.90   29.80   1
   2   1  -2  460.20   12.40   1
  -2  -1   2  447.70   12.70   1
   2   1  -1  344.60    9.10   1
  -2  -1   1  353.00    9.40   1
   2   1   0   57.90    1.60   1
  -2  -1   0   56.70    1.80   1
   2   1   1   57.30    1.60   1
  -2  -1  -1   57.40    2.00   1
   2   1   2    6.50    0.50   1
  -2  -1  -2    6.60    0.60   1
   2   1   3    5.20    0.60   1
  -2  -1  -3    3.90    0.60   1
   2   1   4   14.10    0.90   1
  -2  -1  -4   13.90    1.00   1
   2   1   5    9.60    1.00   1
  -2  -1  -5   10.60    0.90   1
   2   1   6    5.30    1.10   1
  -2  -1  -6    5.70    0.80   1
   2   1   7   27.50    2.10   1
  -2  -1  -7   29.40    1.70   1
   2   1   8    2.50    1.00   1
  -2  -1  -8    1.30    0.90   1
   2   1   9   16.80    1.00   1
  -2  -1  -9   17.40    1.90   1
   2   1  10   11.80    1.00   1
  -2  -1 -10    9.90    1.70   1
   2   1  11   49.10    5.30   1
  -2  -1 -11   51.70    3.40   1
   2   1  12   48.40    7.10   1
  -2  -1 -12   50.90    3.40   1
   2   1  13   72.20    6.80   1
  -2  -1 -13   70.50    5.20   1
   2   1  14   23.60    4.90   1
  -2  -1 -14   21.20    2.90   1
   2   1  15   26.90    6.00   1
  -2  -1 -15   16.70    3.30   1
   2   1  16    2.10    2.70   1
  -2  -1 -16    4.70    4.20   1
   2   2 -18    0.60    5.90   1
  -2  -2  18    3.20    4.30   1
   2   2 -17    2.20    4.90   1
  -2  -2  17    3.50    3.50   1
   2   2 -16    3.40    2.60   1
  -2  -2  16   -0.60    2.40   1
   2   2 -15    2.20    2.00   1
  -2  -2  15   -1.00    2.70   1
   2   2 -14    2.10    2.50   1
  -2  -2  14   -0.10    2.20   1
   2   2 -13   59.90    4.30   1
  -2  -2  13   49.70    5.70   1
   2   2 -12  156.90    8.30   1
  -2  -2  12  152.80    9.00   1
   2   2 -11   70.10    3.80   1
  -2  -2  11   72.20    5.20   1
   2   2 -10   79.10    4.20   1
  -2  -2  10   67.10    4.10   1
   2   2  -9  205.00    8.70   1
  -2  -2   9  203.80    8.30   1
   2   2  -8   51.10    2.50   1
  -2  -2   8   48.10    2.70   1
   2   2  -7   37.70    1.80   1
  -2  -2   7   34.80    2.10   1
   2   2  -6  138.00    4.30   1
  -2  -2   6  133.60    4.70   1
   2   2  -5   15.00    0.90   1
  -2  -2   5   14.60    1.30   1
   2   2  -4    2.30    0.40   1
  -2  -2   4    1.80    0.40   1
   2   2  -3  122.90    4.40   1
  -2  -2   3  117.10    3.10   1
   2   2  -2   39.30    1.10   1
  -2  -2   2   38.00    1.70   1
   2   2  -1   49.30    1.40   1
  -2  -2   1   45.80    1.40   1
   2   2   0   71.60    1.70   1
  -2  -2   0   70.00    1.90   1
   2   2   1    0.30    0.30   1
  -2  -2  -1    0.40    0.30   1
   2   2   2    8.80    0.60   1
  -2  -2  -2    9.80    0.60   1
   2   2   3  103.30    2.30   1
  -2  -2  -3  105.30    3.50   1
   2   2   4  172.80    5.40   1
  -2  -2  -4  172.00    4.60   1
   2   2   5  201.90    5.40   1
  -2  -2  -5  196.40    5.80   1
   2   2   6  324.00    9.70   1
  -2  -2  -6  314.20   10.00   1
   2   2   7  294.40   10.60   1
  -2  -2  -7  289.90    9.70   1
   2   2   8   52.50    2.50   1
  -2  -2  -8   48.30    2.60   1
   2   2   9   72.90    4.30   1
  -2  -2  -9   77.10    4.30   1
   2   2  10   14.20    2.80   1
  -2  -2 -10   16.70    2.30   1
   2   2  11    1.70    1.60   1
  -2  -2 -11    0.40    1.50   1
   2   2  12    4.30    2.90   1
  -2  -2 -12    2.60    1.50   1
   2   2  13    4.40    2.80   1
  -2  -2 -13    7.60    1.90   1
   2   2  14   -3.70    2.60   1
  -2  -2 -14    1.70    1.70   1
   2   2  15   -5.70    4.20   1
  -2  -2 -15    3.10    3.00   1
   2   3 -18   26.20    5.90   1
  -2  -3  18   22.90    7.60   1
   2   3 -16   20.50    4.40   1
  -2  -3  16   21.00    5.40   1
   2   3 -15   32.80    4.30   1
  -2  -3  15   24.60    4.80   1
   2   3 -14    7.40    2.50   1
  -2  -3  14    5.50    2.20   1
   2   3 -13   32.00    3.90   1
  -2  -3  13   29.00    3.60   1
   2   3 -12   36.70    3.80   1
  -2  -3  12   37.50    3.90   1
   2   3 -11   44.00    3.30   1
  -2  -3  11   46.70    4.10   1
   2   3 -10   82.50    4.50   1
  -2  -3  10   83.90    4.90   1
   2   3  -9  136.50    6.30   1
  -2  -3   9  132.80    6.90   1
   2   3  -8  104.90    4.00   1
  -2  -3   8   98.00    7.60   1
   2   3  -7   10.90    1.20   1
  -2  -3   7   12.20    1.30   1
   2   3  -6    4.20    1.10   1
  -2  -3   6    6.30    0.80   1
   2   3  -5  264.20   10.50   1
  -2  -3   5  267.70    6.70   1
   2   3  -4  165.60    4.90   1
  -2  -3   4  163.20    3.90   1
   2   3  -3  152.30    8.10   1
  -2  -3   3  143.10    4.50   1
   2   3  -2  248.60    5.80   1
  -2  -3   2  238.50    5.40   1
   2   3  -1  448.70   10.80   1
  -2  -3   1  443.30    9.00   1
   2   3   0   54.20    1.60   1
  -2  -3   0   55.30    1.40   1
   2   3   1    8.50    0.60   1
  -2  -3  -1    8.40    0.60   1
   2   3   2   31.80    1.20   1
  -2  -3  -2   32.50    1.10   1
   2   3   3   92.50    2.30   1
  -2  -3  -3   89.20    2.60   1
   2   3   4  150.80    3.70   1
  -2  -3  -4  149.80    5.00   1
   2   3   5  250.60    6.30   1
  -2  -3  -5  251.80    9.70   1
   2   3   6  233.00    7.30   1
  -2  -3  -6  235.30    8.60   1
   2   3   7   94.40    3.90   1
  -2  -3  -7   98.00    4.20   1
   2   3   8   31.30    1.90   1
  -2  -3  -8   35.30    2.50   1
   2   3   9   30.60    3.40   1
  -2  -3  -9   29.90    2.60   1
   2   3  10   21.30    3.50   1
  -2  -3 -10   23.30    2.40   1
   2   3  11    1.30    2.10   1
  -2  -3 -11    4.80    1.70   1
   2   3  12   -1.70    2.40   1
  -2  -3 -12   -0.10    1.70   1
   2   3  13    8.30    3.90   1
  -2  -3 -13    8.60    2.80   1
   2   3  14   22.80    9.10   1
  -2  -3 -14   12.90    3.50   1
   2   4 -17   20.70    4.60   1
   2   4 -16   27.00    4.80   1
   2   4 -15   24.20    3.60   1
  -2  -4  15   25.00    4.90   1
   2   4 -14    2.50    2.50   1
  -2  -4  14    0.40    2.60   1
   2   4 -13   -0.40    1.60   1
  -2  -4  13    2.40    1.90   1
   2   4 -12    0.40    1.30   1
  -2  -4  12    0.10    1.60   1
   2   4 -11    1.40    1.30   1
  -2  -4  11    5.40    5.80   1
   2   4 -10    2.60    1.20   1
  -2  -4  10    3.30    1.40   1
   2   4  -9    0.40    0.80   1
  -2  -4   9    0.60    0.90   1
   2   4  -8    2.80    0.70   1
  -2  -4   8    3.30    1.20   1
   2   4  -7   28.70    1.70   1
  -2  -4   7   27.20    1.60   1
   2   4  -6    6.20    0.80   1
  -2  -4   6    6.60    0.80   1
   2   4  -5   38.10    1.90   1
  -2  -4   5   36.30    1.60   1
   2   4  -4   86.20    3.30   1
  -2  -4   4   83.90    3.00   1
   2   4  -3  159.70    5.10   1
  -2  -4   3  155.90    4.20   1
   2   4  -2  187.80    4.90   1
  -2  -4   2  183.90    4.90   1
   2   4  -1  188.30    4.80   1
  -2  -4   1  170.40    4.70   1
   2   4   0   60.20    2.10   1
  -2  -4   0   59.70    2.10   1
   2   4   1   26.30    1.40   1
  -2  -4  -1   29.50    1.40   1
   2   4   2    9.10    0.80   1
  -2  -4  -2    7.20    0.60   1
   2   4   3   22.00    1.40   1
  -2  -4  -3   22.70    1.20   1
   2   4   4    5.70    1.00   1
  -2  -4  -4    4.20    1.00   1
   2   4   5    0.60    0.60   1
  -2  -4  -5    0.80    0.90   1
   2   4   6    6.30    1.30   1
  -2  -4  -6    7.10    1.50   1
   2   4   7   70.00    3.10   1
  -2  -4  -7   73.10    4.00   1
   2   4   8   14.50    2.00   1
  -2  -4  -8   13.40    2.40   1
   2   4   9   -0.70    1.20   1
  -2  -4  -9   -0.40    1.20   1
   2   4  10    1.00    1.80   1
  -2  -4 -10    2.40    1.50   1
   2   4  11    1.20    1.90   1
  -2  -4 -11    2.30    2.00   1
   2   4  12   21.50    2.90   1
  -2  -4 -12   24.30    7.50   1
   2   4  13   35.50    4.50   1
   2   5 -17    0.50    3.30   1
   2   5 -16    4.10    2.30   1
   2   5 -15   -1.90    4.40   1
   2   5 -13    8.40    2.20   1
   2   5 -12   33.00    3.90   1
   2   5 -11   24.00    2.80   1
  -2  -5  11   27.90    4.30   1
   2   5 -10   93.20    6.60   1
  -2  -5  10   83.10    9.60   1
   2   5  -9  136.50    8.40   1
  -2  -5   9  161.70   14.70   1
   2   5  -8  138.30    7.90   1
  -2  -5   8  137.90    7.40   1
   2   5  -7  129.00    6.90   1
  -2  -5   7  141.70    7.30   1
   2   5  -6   25.20    2.40   1
  -2  -5   6   27.90    2.00   1
   2   5  -5    0.60    0.60   1
  -2  -5   5   -1.10    0.90   1
   2   5  -4    1.60    0.80   1
  -2  -5   4    1.90    0.60   1
   2   5  -3    5.10    0.60   1
  -2  -5   3    3.60    0.60   1
   2   5  -2   89.00    3.30   1
  -2  -5   2   86.20    3.20   1
   2   5  -1   39.70    1.60   1
  -2  -5   1   34.10    1.40   1
   2   5   0   16.70    1.30   1
  -2  -5   0   16.50    1.40   1
   2   5   1    3.20    0.60   1
  -2  -5  -1    3.10    0.60   1
   2   5   2   74.30    3.00   1
  -2  -5  -2   69.10    2.80   1
   2   5   3  112.60    4.20   1
  -2  -5  -3  109.90    4.70   1
   2   5   4   20.60    1.40   1
  -2  -5  -4   16.40    1.80   1
   2   5   5   64.90    3.10   1
  -2  -5  -5   70.70    4.20   1
   2   5   6  161.10    7.90   1
  -2  -5  -6  155.50    9.40   1
   2   5   7  114.90    5.90   1
  -2  -5  -7  114.00    8.10   1
   2   5   8   75.70    4.60   1
  -2  -5  -8   72.80    6.00   1
   2   5   9   21.20    3.10   1
  -2  -5  -9   20.20    3.00   1
   2   5  10   20.80    3.20   1
  -2  -5 -10   16.80    4.30   1
   2   5  11    1.80    2.10   1
  -2  -5 -11    4.80    2.60   1
   2   5  12    4.00    2.80   1
  -2  -5 -12    5.00    2.60   1
   2   6 -16    7.20    3.10   1
   2   6 -15   13.20    3.60   1
   2   6 -14   -0.50    2.00   1
   2   6 -13    0.60    2.20   1
   2   6 -12   21.40    4.70   1
   2   6 -11   36.00    5.40   1
  -2  -6  10   36.90    7.20   1
   2   6  -9  142.70    6.90   1
  -2  -6   9  149.80   10.00   1
   2   6  -8  150.00   10.30   1
  -2  -6   8  144.50   10.10   1
   2   6  -7   40.20    3.70   1
  -2  -6   7   37.80    3.90   1
   2   6  -6   10.90    1.30   1
  -2  -6   6   14.70    2.70   1
   2   6  -5    9.40    1.20   1
  -2  -6   5    9.10    1.30   1
  -2  -6   4   36.20    2.40   1
   2   6  -3    3.40    0.70   1
  -2  -6   3    1.70    0.90   1
   2   6  -2    1.00    0.50   1
  -2  -6   2    0.40    0.70   1
   2   6  -1   13.50    2.40   1
  -2  -6   1   10.00    1.40   1
   2   6   0   22.10    2.80   1
  -2  -6   0   20.20    1.80   1
   2   6   1   52.10    2.60   1
  -2  -6  -1   46.10    3.60   1
   2   6   2    1.90    0.70   1
  -2  -6  -2    0.30    1.40   1
   2   6   3    6.10    1.20   1
  -2  -6  -3   14.60    4.90   1
   2   6   4    5.30    1.30   1
  -2  -6  -4    3.50    1.90   1
   2   6   5   23.10    2.60   1
  -2  -6  -5   25.00    3.00   1
   2   6   6   58.40    3.40   1
  -2  -6  -6   60.60    5.50   1
   2   6   7   43.20    3.40   1
  -2  -6  -7   42.50    5.70   1
   2   6   8   35.00    3.30   1
  -2  -6  -8   35.40    5.10   1
   2   6   9   15.30    2.80   1
   2   6  10   20.30    3.40   1
  -2  -6 -10   16.10    4.00   1
   2   6  11    1.10    2.10   1
  -2  -6 -11    7.50    5.40   1
   2   7 -14   18.00    3.70   1
  -2  -7  14    6.00    3.90   1
   2   7 -13    4.10    3.60   1
  -2  -7  13    5.90    3.80   1
   2   7 -12   -2.30    2.00   1
  -2  -7  12   -2.90    2.80   1
  -2  -7  11   -0.30    3.00   1
   2   7 -10    0.70    2.30   1
  -2  -7  10    2.10    2.40   1
   2   7  -9   10.90    1.60   1
  -2  -7   9   13.80    2.80   1
   2   7  -8    4.60    1.20   1
  -2  -7   8    6.60    3.10   1
   2   7  -7    6.70    1.10   1
  -2  -7   7    7.40    2.00   1
   2   7  -6    0.70    0.80   1
  -2  -7   6    1.60    2.00   1
   2   7  -5    0.10    0.80   1
  -2  -7   5   -0.20    1.60   1
   2   7  -4    0.40    0.80   1
  -2  -7   4    2.50    1.80   1
   2   7  -3    3.70    0.70   1
  -2  -7   3    4.50    2.30   1
   2   7  -2   35.10    2.30   1
  -2  -7   2   37.30    3.70   1
   2   7  -1  165.50    6.60   1
  -2  -7   1  164.90   11.70   1
   2   7   0  102.50    5.10   1
  -2  -7   0  103.40    7.80   1
   2   7   1   55.10    2.50   1
  -2  -7  -1   51.50    5.90   1
   2   7   2  129.10    6.80   1
  -2  -7  -2  130.10    9.50   1
   2   7   3   96.90    6.10   1
  -2  -7  -3   97.10   10.10   1
   2   7   4   12.00    1.70   1
  -2  -7  -4    8.90    2.50   1
   2   7   5    0.30    1.50   1
  -2  -7  -5    0.90    1.90   1
   2   7   6    0.30    1.40   1
  -2  -7  -6   -0.10    2.10   1
   2   7   7    1.50    2.00   1
  -2  -7  -7    1.50    2.20   1
   2   7   8   -2.00    1.80   1
  -2  -7  -8   -1.90    2.60   1
   2   7   9    1.80    2.20   1
  -2  -7  -9    0.90    6.50   1
   2   8 -12    4.30    2.20   1
  -2  -8  12    7.20    3.60   1
  -2  -8  11   43.40    7.90   1
  -2  -8  10   10.30    3.90   1
  -2  -8   9   26.50    5.70   1
  -2  -8   8   82.10    9.30   1
  -2  -8   7   78.90    7.50   1
  -2  -8   6   21.60    3.20   1
  -2  -8   5    6.30    5.00   1
  -2  -8   4   -1.10    2.20   1
  -2  -8   3    5.70    2.70   1
   2   8  -2   43.40    5.90   1
  -2  -8   2   40.70    4.90   1
   2   8  -1   55.20    6.00   1
  -2  -8   1   52.20    6.20   1
   2   8   0   41.80    4.20   1
  -2  -8   0   52.30    6.20   1
   2   8   1   41.30    4.50   1
  -2  -8  -1   37.20    4.60   1
   2   8   2   27.00    5.40   1
  -2  -8  -2   23.60    4.10   1
   2   8   3   22.80    3.60   1
  -2  -8  -3   22.10    4.00   1
   2   8   4    1.70    4.10   1
  -2  -8  -4    7.40    2.40   1
   2   8   5   -1.20    3.30   1
  -2  -8  -5    2.90    3.10   1
   2   8   6   -0.60    2.80   1
  -2  -8  -6    2.30    2.30   1
  -2  -9   9   16.40    7.80   1
  -2  -9   8   41.20    8.00   1
  -2  -9   7   26.40    6.40   1
  -2  -9   6    0.30    2.80   1
  -2  -9   5   12.20    4.30   1
  -2  -9   4   19.70    5.40   1
  -2  -9   3    5.00    4.40   1
   2   9  -2   -1.30    2.20   1
  -2  -9   2   -3.80    5.50   1
  -2  -9   1    8.10    2.60   1
   2   9   0   17.20    3.90   1
  -2  -9   0    9.80    5.90   1
   2   9   1   24.30    4.00   1
  -2  -9  -1   18.30    4.40   1
   2   9   2    6.40    7.80   1
  -2  -9  -2    0.20    3.70   1
   2   9   3    9.30    6.70   1
  -2  -9  -3    4.20    6.30   1
   3 -11  -6   -4.50    5.00   1
  -3  11   6   -3.20    5.70   1
   3 -11  -5   15.70    4.90   1
  -3  11   5   18.40    3.60   1
   3 -11  -4   45.10    6.90   1
  -3  11   4   35.60    5.00   1
   3 -11  -3   40.90    6.90   1
  -3  11   3   36.70    4.10   1
   3 -11  -2   10.00    3.50   1
  -3  11   2   10.50    3.20   1
   3 -11  -1    8.60    3.50   1
  -3  11   1    5.50    3.30   1
   3 -11   0   17.60    3.40   1
  -3  11   0   11.60    2.80   1
   3 -11   1   -3.30    5.20   1
  -3  11  -1    5.80    3.70   1
   3 -11   2   10.10    5.30   1
  -3  11  -2   11.80    4.90   1
   3 -11   3   21.20    5.30   1
  -3  11  -3   15.20    4.80   1
   3 -11   4    9.20    3.70   1
  -3  11  -4   10.20    4.90   1
   3 -11   5    1.70    3.70   1
   3 -11   6   17.90    4.30   1
   3 -11   8   -3.80    3.20   1
  -3  10   9    7.80    5.30   1
  -3  10   8   -4.70    5.00   1
   3 -10  -7   -3.10    3.20   1
  -3  10   7    1.00    3.10   1
   3 -10  -6    2.70    3.00   1
  -3  10   6    0.80    2.40   1
   3 -10  -5   36.80    5.70   1
  -3  10   5   38.40    3.60   1
   3 -10  -4  117.40   11.20   1
  -3  10   4  125.50    8.20   1
   3 -10  -3   53.20    6.20   1
  -3  10   3   55.00    3.90   1
   3 -10  -2   60.40    7.70   1
  -3  10   2   65.90    4.30   1
   3 -10  -1   80.00    6.90   1
  -3  10   1   95.40    5.20   1
   3 -10   0   61.90    7.90   1
  -3  10   0   48.20    3.80   1
   3 -10   1   11.20    3.30   1
  -3  10  -1   17.40    2.50   1
   3 -10   2    5.20    2.30   1
  -3  10  -2    3.90    2.80   1
   3 -10   3   11.80    1.90   1
  -3  10  -3    9.40    3.30   1
   3 -10   4   21.40    2.60   1
  -3  10  -4   33.00    5.00   1
   3 -10   5    5.70    2.20   1
  -3  10  -5   -0.10    2.20   1
   3 -10   6   10.80    5.60   1
  -3  10  -6   12.80    3.90   1
   3 -10   7   12.30    4.00   1
   3 -10   8   -1.10    2.50   1
   3 -10   9    3.00    3.10   1
   3 -10  10   15.00    5.00   1
  -3   9  11   61.70    4.70   1
  -3   9  10   70.00    6.00   1
  -3   9   9   13.10    1.90   1
   3  -9  -8   16.90    4.50   1
  -3   9   8   16.80    1.60   1
   3  -9  -7    8.70    4.20   1
  -3   9   7   11.00    1.60   1
   3  -9  -6    0.80    2.10   1
  -3   9   6    1.10    0.80   1
  -3   9   5   28.50    2.30   1
   3  -9  -4    7.50    3.40   1
  -3   9   4    9.50    1.00   1
   3  -9  -3    3.50    2.20   1
  -3   9   3    4.20    2.10   1
   3  -9  -2   11.00    3.50   1
  -3   9   2   14.30    2.40   1
   3  -9  -1   12.40    3.90   1
  -3   9   1   11.40    1.70   1
   3  -9   0    1.40    1.00   1
  -3   9   0    4.30    2.20   1
   3  -9   1   -1.00    1.10   1
  -3   9  -1   -1.90    1.60   1
   3  -9   2    5.40    1.30   1
  -3   9  -2    2.70    1.60   1
   3  -9   3   55.50    5.30   1
  -3   9  -3   55.40    4.30   1
  -3   9  -4   89.80    6.60   1
   3  -9   5   20.70    4.50   1
  -3   9  -5   18.70    2.40   1
   3  -9   6   76.50    7.30   1
  -3   9  -6   77.70    4.00   1
   3  -9   7  107.70    8.90   1
  -3   9  -7  113.30    6.30   1
   3  -9   8   30.50    6.20   1
  -3   9  -8   27.20    3.80   1
   3  -9   9   -1.00    2.80   1
   3  -9  10   -0.20    2.60   1
  -3   9 -10    1.10    2.50   1
   3  -9  11    1.90    3.50   1
  -3   9 -11    1.40    2.30   1
   3  -9  12    0.90    3.10   1
  -3   9 -12    1.70    2.70   1
  -3   8  13    4.10    2.80   1
  -3   8  12   14.90    3.10   1
  -3   8  11   20.40    2.50   1
  -3   8  10   10.60    1.90   1
  -3   8   9    8.30    1.50   1
   3  -8  -8   11.10    2.90   1
  -3   8   8    7.80    1.90   1
   3  -8  -7   17.50    5.10   1
  -3   8   7   12.00    1.40   1
   3  -8  -6   19.70    3.50   1
  -3   8   6   22.40    1.80   1
   3  -8  -5    6.50    2.40   1
  -3   8   5    2.70    0.80   1
   3  -8  -4   69.80    6.50   1
  -3   8   4   77.60    3.10   1
   3  -8  -3   99.70    5.50   1
  -3   8   3  110.70    3.50   1
  -3   8   2  131.50    4.40   1
   3  -8  -1   73.70    5.10   1
  -3   8   1   70.20    4.10   1
   3  -8   0  124.00    6.30   1
  -3   8   0  133.90   10.50   1
   3  -8   1   64.60    3.50   1
  -3   8  -1   67.80    3.10   1
   3  -8   2    0.70    0.30   1
  -3   8  -2    1.20    0.40   1
   3  -8   3    8.10    1.00   1
  -3   8  -3    9.00    1.00   1
   3  -8   4   48.70    4.20   1
  -3   8  -4   73.10    3.90   1
  -3   8  -5   77.00    3.50   1
  -3   8  -6   30.90    3.00   1
  -3   8  -7  116.10    5.30   1
  -3   8  -8   67.70    5.10   1
  -3   8  -9    4.50    1.80   1
   3  -8  10   42.70    8.20   1
  -3   8 -10   42.60    3.80   1
   3  -8  11   13.40    3.70   1
  -3   8 -11   18.60    3.30   1
   3  -8  12   36.90    7.80   1
  -3   8 -12   25.20    5.00   1
   3  -8  13   15.00    5.00   1
  -3   8 -13   20.80    4.60   1
  -3   7  14   22.50    3.80   1
  -3   7  13    1.50    2.10   1
  -3   7  12    0.00    1.30   1
  -3   7  11    5.00    1.60   1
  -3   7  10    9.40    1.80   1
   3  -7  -9    1.50    1.30   1
  -3   7   9    3.00    1.40   1
   3  -7  -8   -0.80    1.40   1
  -3   7   8    1.10    0.80   1
   3  -7  -7    1.20    0.90   1
  -3   7   7    5.20    1.00   1
   3  -7  -6    0.20    0.50   1
  -3   7   6    1.30    1.00   1
   3  -7  -5   44.50    2.40   1
  -3   7   5   49.50    2.00   1
   3  -7  -4  179.20   16.70   1
  -3   7   4  199.30    4.90   1
   3  -7  -3  127.80    8.40   1
  -3   7   3  136.80    3.90   1
   3  -7  -2  174.40    7.00   1
  -3   7   2  184.70    6.40   1
   3  -7  -1  178.20    6.30   1
  -3   7   1  176.00    4.60   1
   3  -7   0  174.40    7.40   1
  -3   7   0  175.40    4.90   1
   3  -7   1   92.50    4.20   1
  -3   7  -1  102.10    3.60   1
   3  -7   2   11.10    0.80   1
  -3   7  -2   13.30    1.10   1
   3  -7   3   11.70    1.10   1
  -3   7  -3   14.50    1.10   1
   3  -7   4    3.10    0.80   1
  -3   7  -4    4.80    0.60   1
   3  -7   5   15.70    1.60   1
  -3   7  -5   18.10    1.90   1
   3  -7   6    7.00    3.60   1
  -3   7  -6    2.00    0.80   1
   3  -7   7   12.40    2.70   1
  -3   7  -7   13.20    1.60   1
   3  -7   8   48.70    5.50   1
  -3   7  -8   47.80    4.70   1
  -3   7  -9    1.80    1.30   1
  -3   7 -10   16.10    2.50   1
  -3   7 -11    5.40    2.20   1
   3  -7  12    6.80    2.60   1
  -3   7 -12    7.20    2.50   1
   3  -7  13   12.60    4.40   1
  -3   7 -13   14.10    4.20   1
   3  -7  14   15.70    6.50   1
  -3   7 -14   28.80    5.30   1
  -3   6  15   22.20    3.80   1
  -3   6  14    0.80    1.90   1
  -3   6  13    1.40    1.30   1
   3  -6 -12   24.00    5.30   1
  -3   6  12   25.80    2.00   1
   3  -6 -11   32.00    4.60   1
  -3   6  11   25.80    2.20   1
   3  -6 -10   31.50    2.50   1
  -3   6  10   35.20    2.20   1
   3  -6  -9  106.80    5.60   1
  -3   6   9  119.90    4.10   1
   3  -6  -8   53.10    3.70   1
  -3   6   8   56.00    2.00   1
   3  -6  -7   64.80    4.90   1
  -3   6   7   75.40    2.20   1
   3  -6  -6  143.80    9.70   1
  -3   6   6  160.70    4.80   1
   3  -6  -5    2.00    0.80   1
  -3   6   5    2.30    0.90   1
   3  -6  -4    1.10    0.60   1
  -3   6   4    0.60    0.40   1
   3  -6  -3    3.40    0.20   1
  -3   6   3    3.80    0.60   1
   3  -6  -2   23.90    0.90   1
  -3   6   2   22.80    1.00   1
   3  -6  -1   65.60    2.00   1
  -3   6   1   66.50    1.80   1
   3  -6   0   12.20    0.70   1
  -3   6   0   14.40    0.70   1
   3  -6   1    6.40    0.50   1
  -3   6  -1    6.70    0.60   1
   3  -6   2    2.40    0.60   1
  -3   6  -2    2.90    0.70   1
   3  -6   3   18.50    1.10   1
  -3   6  -3   20.80    1.20   1
   3  -6   4   56.90    3.00   1
  -3   6  -4   62.30    2.40   1
   3  -6   5   71.60    4.70   1
  -3   6  -5   73.10    2.80   1
   3  -6   6   87.30    5.30   1
  -3   6  -6   81.60    3.00   1
   3  -6   7  176.00   10.70   1
  -3   6  -7  172.90    6.20   1
   3  -6   8  211.00   13.20   1
  -3   6  -8  204.50    7.50   1
   3  -6   9   68.00    7.80   1
  -3   6  -9   69.30    4.40   1
   3  -6  10   24.70    3.40   1
  -3   6 -10   28.10    2.70   1
   3  -6  11   17.00    3.70   1
  -3   6 -11   21.20    3.00   1
   3  -6  12   16.50    2.90   1
  -3   6 -12   15.70    4.60   1
   3  -6  13    0.90    2.50   1
  -3   6 -13    3.30    2.50   1
  -3   6 -14    8.60    3.40   1
  -3   6 -15   12.80    4.00   1
  -3   5  16   19.80    4.90   1
   3  -5 -15    7.80    3.20   1
  -3   5  15    6.00    2.30   1
   3  -5 -14    6.60    2.90   1
  -3   5  14    4.40    1.80   1
   3  -5 -13    9.50    2.70   1
  -3   5  13   17.60    2.10   1
  -3   5  12   -1.40    1.50   1
   3  -5 -11   85.30    7.30   1
  -3   5  11   94.70    4.50   1
   3  -5 -10  108.60    5.20   1
  -3   5  10  110.10    3.30   1
   3  -5  -9  102.60    6.80   1
  -3   5   9  115.50    3.60   1
   3  -5  -8  106.80    6.70   1
  -3   5   8  111.10    3.10   1
   3  -5  -7  308.50   16.20   1
  -3   5   7  319.50    7.00   1
   3  -5  -6  130.50    6.30   1
  -3   5   6  138.40    3.20   1
   3  -5  -5   10.00    1.00   1
  -3   5   5   11.70    0.90   1
   3  -5  -4   47.60    2.20   1
  -3   5   4   46.00    1.40   1
   3  -5  -3   33.30    1.40   1
  -3   5   3   31.70    1.20   1
   3  -5  -2   39.70    1.00   1
  -3   5   2   38.60    1.30   1
   3  -5  -1   71.80    2.20   1
  -3   5   1   74.70    2.10   1
   3  -5   0   93.90    2.30   1
  -3   5   0   94.00    2.50   1
   3  -5   1  130.30    3.20   1
  -3   5  -1  131.40    3.60   1
   3  -5   2   95.20    2.60   1
  -3   5  -2  100.00    4.20   1
   3  -5   3    6.40    0.70   1
  -3   5  -3    8.60    0.70   1
   3  -5   4   10.30    1.20   1
  -3   5  -4   11.30    0.90   1
   3  -5   5   59.50    2.90   1
  -3   5  -5   61.30    2.30   1
   3  -5   6  167.60    7.30   1
  -3   5  -6  162.70    5.20   1
   3  -5   7  232.60   10.60   1
  -3   5  -7  238.30    7.30   1
   3  -5   8  210.70   12.30   1
  -3   5  -8  216.30    7.60   1
  -3   5  -9   97.20    4.90   1
   3  -5  10   46.30    4.60   1
  -3   5 -10   54.20    3.80   1
   3  -5  11   56.00    5.00   1
  -3   5 -11   51.40    5.60   1
   3  -5  12   11.40    3.00   1
  -3   5 -12   12.90    2.40   1
   3  -5  13    0.00    2.10   1
  -3   5 -13    0.80    2.70   1
   3  -5  14    2.20    3.60   1
  -3   5 -14    3.30    3.20   1
   3  -5  15   -3.50    5.70   1
  -3   5 -15    0.10    3.80   1
  -3   5 -16    3.70    3.00   1
   3  -4 -17   46.40   10.20   1
  -3   4  17   45.50    9.30   1
   3  -4 -14   38.70    5.20   1
  -3   4  14   48.30    4.40   1
   3  -4 -13   15.40    3.30   1
  -3   4  13   11.10    2.50   1
  -3   4  12    0.10    2.10   1
   3  -4 -11    7.20    1.00   1
  -3   4  11    6.80    1.50   1
   3  -4 -10    2.20    1.20   1
  -3   4  10    1.40    0.90   1
   3  -4  -9   17.20    2.30   1
  -3   4   9   17.60    1.50   1
   3  -4  -8   25.80    5.20   1
  -3   4   8   27.90    1.20   1
   3  -4  -7    1.60    0.70   1
  -3   4   7    0.80    0.50   1
   3  -4  -6   16.20    1.70   1
  -3   4   6   16.60    0.80   1
   3  -4  -5   21.80    1.50   1
  -3   4   5   22.50    1.30   1
   3  -4  -4   30.80    1.50   1
  -3   4   4   31.70    1.20   1
   3  -4  -3  225.00    5.50   1
  -3   4   3  220.50    5.60   1
   3  -4  -2    2.30    0.60   1
  -3   4   2    1.90    0.40   1
   3  -4  -1  315.30    8.30   1
  -3   4   1  315.60    9.80   1
   3  -4   0  794.10   16.90   1
  -3   4   0  789.40   17.50   1
   3  -4   1  342.50    7.50   1
  -3   4  -1  346.00    9.30   1
   3  -4   2   98.70    2.30   1
  -3   4  -2   97.40    2.90   1
   3  -4   3   11.30    0.60   1
  -3   4  -3   12.10    0.70   1
   3  -4   4   40.10    1.80   1
  -3   4  -4   41.20    1.40   1
   3  -4   5   11.80    1.10   1
  -3   4  -5   11.80    1.00   1
   3  -4   6   13.80    1.60   1
  -3   4  -6   13.50    1.30   1
   3  -4   7   -0.30    0.80   1
  -3   4  -7    0.10    0.70   1
   3  -4   8   -0.40    1.10   1
  -3   4  -8   -0.60    0.90   1
   3  -4   9    8.20    2.60   1
  -3   4  -9    6.00    1.80   1
   3  -4  10    7.50    4.70   1
  -3   4 -10    5.80    3.70   1
   3  -4  11    3.20    2.10   1
  -3   4 -11    0.60    1.60   1
   3  -4  12    1.50    1.90   1
  -3   4 -12    1.10    1.90   1
   3  -4  13    0.30    2.20   1
  -3   4 -13   -1.50    2.40   1
   3  -4  14    6.40    3.10   1
  -3   4 -14    8.00    2.60   1
   3  -4  15   44.70    8.60   1
  -3   4 -15   34.90    6.10   1
   3  -4  16   65.10    8.60   1
  -3   4 -16   45.90    9.80   1
   3  -3 -18    4.70    3.70   1
  -3   3  18    1.30    6.10   1
   3  -3 -17    5.60    4.60   1
  -3   3  17    9.30    5.60   1
   3  -3 -16   -0.30    2.80   1
  -3   3  16   -1.00    2.30   1
   3  -3 -15   14.40    3.00   1
  -3   3  15   15.60    3.80   1
   3  -3 -14   19.70    3.20   1
  -3   3  14   20.40    3.20   1
   3  -3 -13    1.80    1.80   1
  -3   3  13    1.50    1.80   1
   3  -3 -12   -0.20    1.70   1
  -3   3  12   -0.10    1.40   1
   3  -3 -11   19.30    3.10   1
  -3   3  11   23.40    2.70   1
   3  -3 -10   95.20    6.20   1
  -3   3  10   78.10    5.10   1
  -3   3   9  107.70    4.90   1
   3  -3  -8   93.20    4.70   1
  -3   3   8  102.60    3.30   1
   3  -3  -7  371.20   13.50   1
  -3   3   7  393.10   10.50   1
   3  -3  -6  434.20   14.40   1
  -3   3   6  441.80   11.30   1
   3  -3  -5  278.90    8.60   1
  -3   3   5  280.80    6.40   1
   3  -3  -4   15.80    1.00   1
  -3   3   4   17.40    0.70   1
   3  -3  -3   26.30    1.50   1
  -3   3   3   29.10    1.00   1
   3  -3  -2    0.90    0.30   1
  -3   3   2    0.30    0.20   1
   3  -3  -1  163.90    3.80   1
  -3   3   1  159.70    3.90   1
   3  -3   0  317.30    8.50   1
  -3   3   0  317.10    7.50   1
   3  -3   1  189.40    4.50   1
  -3   3  -1  180.70    4.30   1
   3  -3   2  104.50    2.70   1
  -3   3  -2  108.80    2.70   1
   3  -3   3   47.50    1.40   1
  -3   3  -3   48.20    1.50   1
   3  -3   4  151.90    4.10   1
  -3   3  -4  149.90    3.80   1
   3  -3   5   87.20    2.70   1
  -3   3  -5   90.90    2.60   1
   3  -3   6   80.30    3.40   1
  -3   3  -6   81.40    2.70   1
   3  -3   7   91.90    4.40   1
  -3   3  -7   94.50    3.30   1
   3  -3   8  143.60    5.60   1
  -3   3  -8  154.80    6.70   1
   3  -3   9  163.80    8.90   1
  -3   3  -9  174.60    6.90   1
   3  -3  10   71.20    6.50   1
  -3   3 -10   79.60    4.80   1
   3  -3  11   31.50    7.10   1
  -3   3 -11   27.60    4.00   1
   3  -3  12   23.30    3.80   1
  -3   3 -12   19.80    4.10   1
   3  -3  13    1.80    3.50   1
  -3   3 -13   -1.40    2.80   1
   3  -3  14   27.00    5.10   1
  -3   3 -14   31.20    4.70   1
   3  -3  15   33.40    5.30   1
  -3   3 -15   37.40    5.90   1
   3  -3  16   21.10    5.50   1
  -3   3 -16   19.80    5.80   1
   3  -2 -18    1.70    7.90   1
  -3   2  18    0.80    2.90   1
   3  -2 -17   14.10    7.10   1
  -3   2  17   16.50    5.00   1
   3  -2 -16    4.20    2.90   1
  -3   2  16    3.00    2.50   1
   3  -2 -15    1.90    5.30   1
  -3   2  15   -0.40    2.10   1
   3  -2 -14   12.30    3.90   1
  -3   2  14    6.70    2.80   1
   3  -2 -13    8.10    2.20   1
  -3   2  13    9.50    4.90   1
   3  -2 -12    0.40    3.00   1
  -3   2  12   -1.70    2.10   1
   3  -2 -11   29.10    2.40   1
  -3   2  11   24.50    2.20   1
   3  -2 -10   73.70    4.90   1
  -3   2  10   71.00    3.50   1
   3  -2  -9  129.50    7.80   1
  -3   2   9  127.90    4.50   1
   3  -2  -8  272.40    9.50   1
  -3   2   8  272.50    7.70   1
   3  -2  -7  303.70   10.30   1
  -3   2   7  309.00   10.20   1
   3  -2  -6  290.10   10.60   1
  -3   2   6  288.00    9.20   1
   3  -2  -5  178.60    7.10   1
  -3   2   5  177.90    6.40   1
   3  -2  -4   31.70    1.50   1
  -3   2   4   31.90    1.00   1
   3  -2  -3    1.50    0.40   1
  -3   2   3    0.90    0.30   1
   3  -2  -2    2.10    0.30   1
  -3   2   2    2.50    0.30   1
   3  -2  -1   12.40    0.50   1
  -3   2   1   11.20    0.50   1
   3  -2   0    5.00    0.30   1
  -3   2   0    5.10    0.50   1
   3  -2   1   33.40    1.30   1
  -3   2  -1   34.90    1.30   1
   3  -2   2   88.10    2.40   1
  -3   2  -2   85.20    2.20   1
   3  -2   3   -0.50    0.60   1
  -3   2  -3   -0.10    0.30   1
   3  -2   4    3.60    0.50   1
  -3   2  -4    3.10    0.50   1
   3  -2   5    7.00    0.70   1
  -3   2  -5    7.00    0.70   1
   3  -2   6   12.10    1.20   1
  -3   2  -6   12.40    1.10   1
   3  -2   7   78.60    3.50   1
  -3   2  -7   81.00    3.10   1
   3  -2   8  196.10    9.80   1
  -3   2  -8  209.60    8.00   1
   3  -2   9   39.60    2.60   1
  -3   2  -9   40.10    3.60   1
   3  -2  10   70.20    4.80   1
  -3   2 -10   68.60    3.30   1
   3  -2  11  102.30    7.70   1
  -3   2 -11  103.20    5.10   1
   3  -2  12   36.50    5.00   1
  -3   2 -12   46.90    3.40   1
   3  -2  13    2.10    3.50   1
  -3   2 -13    4.30    1.80   1
   3  -2  14   -0.90    2.80   1
  -3   2 -14    2.10    1.90   1
   3  -2  15    1.50    3.50   1
  -3   2 -15    0.40    2.90   1
   3  -2  16   15.90    4.30   1
  -3   2 -16   14.90    5.20   1
   3  -1 -18   -1.00    2.60   1
  -3   1  18    1.10    3.20   1
   3  -1 -17   14.90    3.60   1
  -3   1  17   15.50    4.00   1
   3  -1 -16    3.30    3.30   1
  -3   1  16    3.60    3.90   1
   3  -1 -15   22.70    3.70   1
  -3   1  15   28.20    4.40   1
   3  -1 -14  110.80    8.40   1
  -3   1  14  107.00    7.50   1
   3  -1 -13  103.30    7.30   1
  -3   1  13  111.60    7.20   1
   3  -1 -12   54.10    4.40   1
  -3   1  12   64.10    5.10   1
   3  -1 -11   10.40    1.30   1
  -3   1  11   10.50    2.20   1
   3  -1 -10   19.10    1.50   1
  -3   1  10   17.50    1.70   1
   3  -1  -9    0.70    0.90   1
  -3   1   9    0.30    1.00   1
   3  -1  -8   13.90    1.30   1
  -3   1   8   16.50    1.30   1
   3  -1  -7   16.60    1.30   1
  -3   1   7   16.50    1.70   1
   3  -1  -6   41.30    2.10   1
  -3   1   6   36.50    1.90   1
   3  -1  -5    6.70    1.10   1
  -3   1   5    7.90    0.70   1
   3  -1  -4    1.70    0.60   1
  -3   1   4    2.70    0.40   1
   3  -1  -3   89.90    2.70   1
  -3   1   3   90.50    2.90   1
   3  -1  -2   57.90    2.10   1
  -3   1   2   53.10    1.80   1
   3  -1  -1  124.70    3.90   1
  -3   1   1  121.00    3.40   1
   3  -1   0  256.20    7.20   1
  -3   1   0  252.80    8.00   1
   3  -1   1  419.80   11.40   1
  -3   1  -1  421.70    9.90   1
   3  -1   2  821.80   29.20   1
  -3   1  -2  816.40   20.20   1
   3  -1   3  156.40    4.40   1
  -3   1  -3  154.50    4.10   1
   3  -1   4  159.40    4.90   1
  -3   1  -4  157.90    4.00   1
   3  -1   5  205.60    5.90   1
  -3   1  -5  195.70    5.60   1
   3  -1   6   99.20    3.30   1
  -3   1  -6   96.90    3.20   1
   3  -1   7    6.10    0.90   1
  -3   1  -7    4.90    1.30   1
   3  -1   8   24.20    2.00   1
  -3   1  -8   24.40    1.80   1
   3  -1   9    5.40    1.00   1
  -3   1  -9    8.50    3.00   1
   3  -1  10    0.00    0.80   1
  -3   1 -10    1.00    1.30   1
   3  -1  11   17.20    3.80   1
  -3   1 -11   16.30    2.40   1
   3  -1  12   20.20    6.60   1
  -3   1 -12   29.60    3.30   1
   3  -1  13    2.30    2.50   1
  -3   1 -13    0.40    2.30   1
   3  -1  14    3.50    3.00   1
  -3   1 -14    7.60    2.80   1
   3  -1  15   30.50    4.70   1
  -3   1 -15   29.00    6.90   1
   3  -1  16   40.10    7.80   1
  -3   1 -16   34.30    8.80   1
   3   0 -18   -1.40    2.60   1
  -3   0  18   -0.30    3.30   1
   3   0 -17    6.80    3.30   1
  -3   0  17    6.80    3.10   1
   3   0 -16    9.10    2.40   1
  -3   0  16   13.80    3.00   1
   3   0 -15   72.80    6.80   1
  -3   0  15   66.70    6.00   1
   3   0 -14  119.30    7.20   1
  -3   0  14  106.00    7.10   1
   3   0 -13  109.30    8.20   1
  -3   0  13   93.90    6.50   1
   3   0 -12   53.40    4.20   1
  -3   0  12   44.20    4.50   1
   3   0 -11   28.00    2.00   1
  -3   0  11   29.70    3.50   1
   3   0 -10   63.30    3.40   1
  -3   0  10   62.30    5.20   1
   3   0  -9   25.60    1.70   1
  -3   0   9   18.80    2.00   1
   3   0  -8    6.10    0.80   1
  -3   0   8    7.70    1.30   1
   3   0  -7   47.20    2.70   1
  -3   0   7   43.50    2.30   1
   3   0  -6  374.60   10.80   1
  -3   0   6  361.40   11.70   1
   3   0  -5  112.70    4.40   1
  -3   0   5  102.10    2.90   1
   3   0  -4   78.40    2.80   1
  -3   0   4   74.70    2.40   1
   3   0  -3   92.20    2.70   1
  -3   0   3   92.90    3.00   1
   3   0  -2   11.70    0.80   1
  -3   0   2   10.80    0.50   1
   3   0  -1   43.90    1.30   1
  -3   0   1   43.60    1.50   1
   3   0   0  114.40    3.10   1
  -3   0   0  112.10    3.40   1
   3   0   1  595.60   16.20   1
  -3   0  -1  594.60   17.60   1
   3   0   2  320.70   10.30   1
  -3   0  -2  320.40    7.20   1
   3   0   3   68.10    2.70   1
  -3   0  -3   66.50    1.80   1
   3   0   4  356.30   11.70   1
  -3   0  -4  346.70    8.00   1
   3   0   5  271.00    9.90   1
  -3   0  -5  272.40    7.70   1
   3   0   6    0.90    1.10   1
  -3   0  -6   -0.10    0.80   1
   3   0   7    2.50    1.00   1
  -3   0  -7    2.10    0.90   1
   3   0   8   48.50    6.30   1
  -3   0  -8   47.00    2.50   1
   3   0   9    0.20    1.70   1
  -3   0  -9    0.30    1.40   1
   3   0  10   48.00    4.30   1
  -3   0 -10   48.30    3.60   1
   3   0  11    3.80    2.60   1
  -3   0 -11    5.30    2.00   1
   3   0  12   11.50    7.10   1
  -3   0 -12   19.50    3.20   1
   3   0  13   20.10    4.90   1
  -3   0 -13   30.40    4.00   1
   3   0  14    1.00    2.60   1
  -3   0 -14    0.40    2.30   1
   3   0  15    2.20    6.50   1
  -3   0 -15    3.20    3.60   1
   3   1 -18   -1.50    4.10   1
   3   1 -17    0.60    2.30   1
  -3  -1  17   -1.10    2.80   1
   3   1 -16    0.60    2.70   1
  -3  -1  16    1.60    2.10   1
   3   1 -15    4.30    2.90   1
  -3  -1  15    6.30    2.60   1
   3   1 -14    1.20    1.60   1
  -3  -1  14    2.70    2.10   1
   3   1 -13    1.20    1.90   1
  -3  -1  13    0.70    2.00   1
  -3  -1  12   19.20    2.90   1
   3   1 -11    9.20    1.50   1
  -3  -1  11    7.10    1.70   1
   3   1 -10    1.10    1.00   1
  -3  -1  10    1.70    1.30   1
   3   1  -9    5.00    1.00   1
  -3  -1   9    6.60    1.60   1
   3   1  -8    4.40    0.90   1
  -3  -1   8    3.40    1.00   1
   3   1  -7  252.20    7.70   1
  -3  -1   7  242.80    8.50   1
   3   1  -6  462.40   12.50   1
  -3  -1   6  432.60   10.10   1
   3   1  -5  193.60    6.10   1
  -3  -1   5  187.50    4.90   1
   3   1  -4  182.10    6.70   1
  -3  -1   4  177.20    3.90   1
   3   1  -3  129.30    4.30   1
  -3  -1   3  131.00    3.20   1
   3   1  -2   98.70    3.20   1
  -3  -1   2   93.70    2.50   1
   3   1  -1    2.10    0.40   1
  -3  -1   1    1.50    0.70   1
   3   1   0    4.90    0.50   1
  -3  -1   0    3.60    0.90   1
   3   1   1   -0.10    0.40   1
  -3  -1  -1    0.60    0.50   1
   3   1   2   13.30    0.70   1
  -3  -1  -2   10.60    1.10   1
   3   1   3    0.60    0.60   1
  -3  -1  -3    1.20    0.30   1
   3   1   4   43.60    2.40   1
  -3  -1  -4   42.10    2.20   1
   3   1   5   39.80    2.60   1
  -3  -1  -5   40.30    2.40   1
   3   1   6   32.70    2.30   1
  -3  -1  -6   35.40    2.20   1
   3   1   7    2.90    1.10   1
  -3  -1  -7    4.70    1.00   1
   3   1   8   10.50    5.00   1
  -3  -1  -8    7.70    1.60   1
   3   1   9   61.10    5.20   1
  -3  -1  -9   55.60    3.60   1
   3   1  10  117.90    8.80   1
  -3  -1 -10  113.50    5.70   1
   3   1  11   89.60    8.00   1
  -3  -1 -11   96.10    8.60   1
   3   1  12  155.80    9.60   1
  -3  -1 -12  159.50    8.30   1
   3   1  13   77.50    8.40   1
  -3  -1 -13   74.20    6.40   1
   3   1  14   18.40    5.10   1
  -3  -1 -14   11.40    3.00   1
   3   1  15    6.70    3.90   1
  -3  -1 -15    2.40    2.80   1
   3   2 -18   -1.50    3.60   1
  -3  -2  18    7.70    6.30   1
   3   2 -17   11.30    3.80   1
  -3  -2  17    6.60    4.80   1
   3   2 -16    6.80    2.50   1
  -3  -2  16    7.40    3.50   1
   3   2 -15   16.00    3.70   1
  -3  -2  15    7.30    4.00   1
   3   2 -14   49.20    4.10   1
  -3  -2  14   46.40    4.50   1
   3   2 -13  183.00    9.50   1
   3   2 -12  260.50   14.40   1
  -3  -2  12  264.40   15.30   1
   3   2 -11   45.20    3.00   1
  -3  -2  11   45.70    3.40   1
   3   2 -10    9.50    1.30   1
  -3  -2  10   12.70    2.20   1
   3   2  -9   92.40    4.20   1
  -3  -2   9   95.10    5.90   1
   3   2  -8    2.50    0.90   1
  -3  -2   8    5.60    1.50   1
   3   2  -7  232.80    8.20   1
  -3  -2   7  225.30    6.60   1
   3   2  -6   30.90    1.80   1
  -3  -2   6   31.80    1.30   1
   3   2  -5   93.60    3.70   1
  -3  -2   5   88.40    2.30   1
   3   2  -4   14.20    1.20   1
  -3  -2   4   14.90    0.80   1
   3   2  -3   85.20    2.80   1
  -3  -2   3   80.20    2.30   1
   3   2  -2  171.20    3.90   1
  -3  -2   2  164.00    4.20   1
   3   2  -1   35.80    1.50   1
  -3  -2   1   33.60    1.30   1
   3   2   0   45.20    1.50   1
  -3  -2   0   48.80    2.20   1
   3   2   1  220.30    6.00   1
  -3  -2  -1  227.50    6.40   1
   3   2   2  281.10    7.60   1
  -3  -2  -2  273.60    7.00   1
   3   2   3  220.90    6.90   1
  -3  -2  -3  219.40    5.20   1
   3   2   4  147.10    4.70   1
  -3  -2  -4  146.60    4.80   1
   3   2   5  206.80    8.50   1
  -3  -2  -5  204.30    7.40   1
   3   2   6   92.20    4.80   1
  -3  -2  -6  102.90    4.20   1
   3   2   7    2.80    0.90   1
  -3  -2  -7    3.30    1.60   1
   3   2   8    4.40    1.30   1
  -3  -2  -8    3.50    1.40   1
   3   2   9   43.00    4.60   1
  -3  -2  -9   36.60    2.80   1
   3   2  10   43.80    5.50   1
  -3  -2 -10   39.10    3.10   1
   3   2  11   35.30    4.80   1
  -3  -2 -11   46.90    3.50   1
   3   2  12   21.50    5.90   1
  -3  -2 -12   26.60    3.30   1
   3   2  13   19.80    4.70   1
  -3  -2 -13   23.10    3.80   1
   3   2  14    5.10    3.50   1
  -3  -2 -14    1.30    2.50   1
   3   3 -18   -2.60    3.10   1
   3   3 -17    1.30    3.60   1
  -3  -3  17   -3.90    6.10   1
   3   3 -16    4.90    3.10   1
  -3  -3  16    4.80    3.70   1
   3   3 -15   12.60    3.60   1
  -3  -3  15   14.00    3.60   1
   3   3 -14   83.60    6.70   1
  -3  -3  14   82.60   13.40   1
   3   3 -13   90.80    7.00   1
  -3  -3  13   94.40    7.70   1
   3   3 -12   57.40    4.80   1
  -3  -3  12   61.90    4.60   1
   3   3 -11  105.20    5.50   1
  -3  -3  11  101.70    6.60   1
   3   3 -10    3.90    1.40   1
  -3  -3  10    5.20    2.20   1
   3   3  -9   27.20    2.40   1
  -3  -3   9   24.40    2.70   1
   3   3  -8    2.20    0.90   1
  -3  -3   8    1.10    0.80   1
   3   3  -7    6.10    1.20   1
  -3  -3   7    4.00    0.90   1
   3   3  -6   42.80    2.40   1
  -3  -3   6   40.20    1.60   1
   3   3  -5   20.40    1.50   1
  -3  -3   5   19.60    1.20   1
   3   3  -4   10.40    0.90   1
  -3  -3   4   10.60    0.70   1
   3   3  -3   20.60    1.30   1
  -3  -3   3   19.90    1.20   1
   3   3  -2   90.50    3.00   1
  -3  -3   2   76.40    2.60   1
   3   3  -1   23.20    1.20   1
  -3  -3   1   22.20    1.30   1
   3   3   0   10.50    0.90   1
  -3  -3   0    9.30    0.80   1
   3   3   1   46.70    2.00   1
  -3  -3  -1   42.80    2.40   1
   3   3   2   27.90    1.20   1
  -3  -3  -2   28.20    1.40   1
   3   3   3   91.70    3.70   1
  -3  -3  -3   91.10    3.20   1
   3   3   4   89.50    4.70   1
  -3  -3  -4   85.30    4.10   1
   3   3   5  153.80    6.20   1
  -3  -3  -5  152.00    5.80   1
   3   3   6   36.20    3.00   1
  -3  -3  -6   33.80    2.50   1
   3   3   7    5.50    1.70   1
  -3  -3  -7    4.60    2.00   1
   3   3   8    7.60    2.50   1
  -3  -3  -8    5.80    1.50   1
   3   3   9   28.50    2.30   1
  -3  -3  -9   21.60    2.50   1
   3   3  10   17.20    3.50   1
  -3  -3 -10   14.20    2.40   1
   3   3  11    6.80    4.40   1
  -3  -3 -11    7.50    2.20   1
   3   3  12   16.10    3.90   1
  -3  -3 -12   17.00    3.20   1
   3   3  13   21.00    5.60   1
  -3  -3 -13   17.60    4.70   1
   3   4 -17   14.60    4.70   1
   3   4 -16    9.10    2.70   1
   3   4 -15    2.30    3.20   1
   3   4 -14    4.90    2.40   1
   3   4 -13    1.00    1.80   1
  -3  -4  13    0.70    1.90   1
   3   4 -12    1.10    1.20   1
  -3  -4  12    3.60    2.30   1
   3   4 -11   -0.20    2.70   1
  -3  -4  11    0.40    2.10   1
   3   4 -10    0.60    1.40   1
  -3  -4  10   -1.10    1.30   1
   3   4  -9    1.30    1.20   1
  -3  -4   9    1.00    1.40   1
   3   4  -8    1.40    0.90   1
  -3  -4   8    1.10    0.90   1
   3   4  -7   34.40    4.30   1
  -3  -4   7   32.60    3.40   1
   3   4  -6  136.00    5.70   1
  -3  -4   6  132.40    5.90   1
   3   4  -5  169.60    7.00   1
  -3  -4   5  162.20    5.20   1
   3   4  -4  136.90    5.50   1
  -3  -4   4  126.40    4.20   1
   3   4  -3  289.00   10.80   1
  -3  -4   3  275.40    9.40   1
   3   4  -2  190.80    5.70   1
  -3  -4   2  187.20    6.10   1
   3   4  -1  204.80    6.40   1
  -3  -4   1  190.80    5.80   1
   3   4   0   54.90    2.30   1
  -3  -4   0   52.60    2.50   1
   3   4   1    5.90    0.70   1
  -3  -4  -1    3.60    0.70   1
   3   4   2    6.00    1.10   1
  -3  -4  -2    4.60    0.90   1
   3   4   3    5.30    1.00   1
  -3  -4  -3    6.20    0.80   1
   3   4   4   21.20    1.60   1
  -3  -4  -4   18.70    1.80   1
   3   4   5   22.60    2.10   1
  -3  -4  -5   23.30    2.00   1
   3   4   6    0.80    1.30   1
  -3  -4  -6    1.70    1.20   1
   3   4   7    0.60    2.20   1
  -3  -4  -7    1.80    1.90   1
   3   4   8   21.80    2.10   1
  -3  -4  -8   17.20    2.30   1
   3   4   9   62.50    4.20   1
  -3  -4  -9   63.60    6.70   1
   3   4  10   17.20    2.70   1
  -3  -4 -10   16.40    3.60   1
   3   4  11   30.40    4.90   1
  -3  -4 -11   36.10    5.50   1
   3   4  12   51.80    6.10   1
  -3  -4 -12   53.90   10.10   1
   3   5 -16    9.20    5.60   1
   3   5 -15    0.60    2.80   1
   3   5 -14    6.20    3.30   1
   3   5 -13   32.40    3.60   1
   3   5 -12   30.20    4.20   1
  -3  -5  12   29.60    4.50   1
   3   5 -11   44.30    4.70   1
  -3  -5  11   41.20    5.10   1
   3   5 -10   17.60    3.00   1
  -3  -5  10   16.50    2.80   1
   3   5  -9   30.30    3.10   1
  -3  -5   9   30.10    6.60   1
   3   5  -8   17.00    2.10   1
  -3  -5   8   13.10    1.70   1
   3   5  -7    1.00    0.90   1
  -3  -5   7    1.40    1.20   1
   3   5  -6   56.50    3.50   1
  -3  -5   6   51.60    3.50   1
   3   5  -5   57.70    3.70   1
  -3  -5   5   64.30    4.80   1
   3   5  -4   42.50    3.10   1
  -3  -5   4   40.20    3.00   1
   3   5  -3  129.40    5.10   1
  -3  -5   3  119.20    6.30   1
   3   5  -2   90.00    3.30   1
  -3  -5   2   89.60    3.60   1
   3   5  -1   67.20    2.80   1
  -3  -5   1   63.30    3.90   1
   3   5   0   16.00    1.30   1
  -3  -5   0   16.00    1.50   1
   3   5   1    0.90    0.70   1
  -3  -5  -1   -0.40    0.90   1
   3   5   2   14.80    1.50   1
  -3  -5  -2   12.40    1.60   1
   3   5   3   36.10    2.80   1
  -3  -5  -3   34.70    4.00   1
   3   5   4   11.70    1.70   1
  -3  -5  -4   10.60    2.50   1
   3   5   5   35.90    3.10   1
  -3  -5  -5   34.30    3.80   1
   3   5   6   49.70    3.60   1
  -3  -5  -6   53.50    4.70   1
   3   5   7   23.10    2.60   1
  -3  -5  -7   14.70    3.60   1
   3   5   8    2.60    2.40   1
  -3  -5  -8   -1.40    1.70   1
   3   5   9    2.70    2.30   1
  -3  -5  -9    1.80    3.80   1
   3   5  10    0.20    2.30   1
  -3  -5 -10   -0.10    3.80   1
   3   5  11    8.50    4.40   1
  -3  -5 -11    6.10    4.40   1
   3   6 -15    6.30    3.40   1
  -3  -6  15   -0.70    3.40   1
   3   6 -14    2.90    2.20   1
  -3  -6  14    1.60    3.00   1
   3   6 -13   26.90    4.00   1
  -3  -6  13   35.60    5.70   1
   3   6 -12   35.20    4.80   1
  -3  -6  12   31.80    9.20   1
   3   6 -11   26.10    3.30   1
  -3  -6  11   30.50    5.20   1
   3   6 -10   37.90    4.50   1
  -3  -6  10   42.20    6.20   1
   3   6  -9   66.60    5.10   1
  -3  -6   9   70.90    7.10   1
   3   6  -8   29.50    3.00   1
  -3  -6   8   36.40    5.00   1
   3   6  -7   -1.30    2.20   1
  -3  -6   7    3.40    3.00   1
   3   6  -6    2.90    1.40   1
  -3  -6   6    1.90    1.90   1
   3   6  -5   17.30    2.00   1
  -3  -6   5   11.90    2.40   1
   3   6  -4    0.90    0.80   1
  -3  -6   4    0.20    3.30   1
   3   6  -3    2.10    0.80   1
  -3  -6   3    2.40    1.40   1
   3   6  -2   14.70    1.40   1
  -3  -6   2   16.80    3.00   1
   3   6  -1   43.90    2.80   1
  -3  -6   1   38.80    4.10   1
   3   6   0   33.10    2.80   1
   3   6   1   -0.30    0.80   1
  -3  -6  -1    1.00    1.80   1
   3   6   2    4.70    1.30   1
  -3  -6  -2    3.10    2.20   1
   3   6   3    5.30    1.40   1
  -3  -6  -3    6.10    2.10   1
   3   6   4   40.40    2.80   1
  -3  -6  -4   35.80    5.00   1
   3   6   5  112.40    8.00   1
  -3  -6  -5  115.20    7.90   1
   3   6   6  138.10    8.10   1
  -3  -6  -6  124.10   16.30   1
   3   6   7   31.70    3.50   1
  -3  -6  -7   36.00    6.60   1
   3   6   8   29.30    4.00   1
  -3  -6  -8   26.30    6.20   1
   3   6   9   21.20    3.80   1
  -3  -6  -9   32.40    6.80   1
   3   7 -13    2.80    2.50   1
  -3  -7  13   -0.60    4.30   1
   3   7 -12    0.50    2.20   1
  -3  -7  12    1.00    3.80   1
   3   7 -11    1.80    1.90   1
  -3  -7  11    0.90    2.70   1
   3   7 -10   12.90    3.20   1
  -3  -7  10   10.60    5.00   1
   3   7  -9   14.40    2.70   1
  -3  -7   9   11.90    3.00   1
   3   7  -8    2.90    1.50   1
  -3  -7   8   -0.80    2.20   1
  -3  -7   7   11.10    5.20   1
   3   7  -6   43.50    4.00   1
  -3  -7   6   38.90    4.80   1
  -3  -7   5   39.40    5.10   1
   3   7  -4   25.20    2.10   1
  -3  -7   4   27.00    3.70   1
   3   7  -3   81.20    6.50   1
  -3  -7   3   76.60    9.70   1
   3   7  -2  105.10   14.50   1
  -3  -7   2  118.70   11.50   1
   3   7  -1  130.80    6.80   1
  -3  -7   1  117.80   10.60   1
   3   7   0   26.50    4.70   1
  -3  -7   0   29.30    3.70   1
   3   7   1   -1.90    1.10   1
  -3  -7  -1   -0.10    2.20   1
   3   7   2    7.40    1.40   1
  -3  -7  -2    6.20    2.50   1
   3   7   3    1.20    1.60   1
  -3  -7  -3    4.90    5.10   1
   3   7   4   45.90    3.60   1
  -3  -7  -4   38.70    7.20   1
   3   7   5   23.90    2.80   1
  -3  -7  -5   21.40    4.30   1
   3   7   6    9.20    2.40   1
  -3  -7  -6   10.20    3.80   1
   3   7   7    3.10    2.60   1
  -3  -7  -7    3.30    3.60   1
  -3  -8  11    1.50    4.90   1
  -3  -8  10    1.50    4.90   1
  -3  -8   9    4.00    4.20   1
  -3  -8   8   12.20    3.50   1
  -3  -8   7    8.00    4.20   1
  -3  -8   6   -0.70    2.70   1
  -3  -8   5    1.20    3.30   1
  -3  -8   4    4.50    3.90   1
  -3  -8   3    7.10    3.40   1
   3   8  -2   38.90    6.50   1
  -3  -8   2   34.20    5.80   1
   3   8  -1   29.30    5.20   1
  -3  -8   1   28.80    5.10   1
   3   8   0   -1.10    2.40   1
  -3  -8   0    1.70    3.20   1
   3   8   1    9.40    4.50   1
  -3  -8  -1    6.30    2.90   1
   3   8   2    5.70    3.50   1
  -3  -8  -2    7.00    3.50   1
   3   8   3    1.80    3.40   1
  -3  -8  -3    0.90    3.30   1
   3   8   4    9.30    4.20   1
  -3  -8  -4   11.70    4.20   1
  -3  -9   5    8.40    4.70   1
  -3  -9   4    8.00    4.70   1
  -3  -9   3   -2.00    3.80   1
  -3  -9   2    0.40    3.20   1
   4 -12  -1    6.50    4.10   1
  -4  12   1    0.20    3.00   1
   4 -12   0    5.10    3.70   1
  -4  12   0   18.20    6.30   1
   4 -12   1   15.40    5.40   1
  -4  12  -1   17.30    5.10   1
   4 -12   2   29.60    7.40   1
  -4  12  -2   33.90    7.40   1
   4 -11  -7   22.10    6.30   1
  -4  11   7   10.50    3.00   1
   4 -11  -6   14.80    5.20   1
  -4  11   6   14.80    2.50   1
   4 -11  -5   33.10    6.90   1
  -4  11   5   37.40    5.10   1
   4 -11  -4   65.60    8.10   1
  -4  11   4   66.50    5.20   1
   4 -11  -3   11.10    3.60   1
  -4  11   3   10.50    2.50   1
   4 -11  -2    6.70    3.30   1
  -4  11   2   -1.50    1.80   1
   4 -11  -1    2.30    2.20   1
  -4  11   1    1.50    2.60   1
   4 -11   0   10.10    4.30   1
  -4  11   0    8.10    2.60   1
   4 -11   1   28.80    5.10   1
  -4  11  -1   22.30    4.00   1
   4 -11   2  118.20   11.50   1
  -4  11  -2  115.00   11.90   1
   4 -11   3   34.30    6.20   1
  -4  11  -3   37.20    6.20   1
   4 -11   4    9.80    5.10   1
  -4  11  -4   14.10    4.30   1
   4 -11   5   65.30   13.50   1
  -4  11  -5   67.10   10.40   1
   4 -11   6   14.70    4.10   1
  -4  11  -6   28.40    6.80   1
   4 -11   7   -0.90    5.80   1
   4 -11   8    4.80    4.30   1
  -4  10   9   21.80    4.10   1
  -4  10   8   26.80    3.10   1
   4 -10  -7   30.50    7.60   1
  -4  10   7   37.20    3.70   1
   4 -10  -6   62.00    7.10   1
  -4  10   6   54.90    4.60   1
   4 -10  -5  118.50   11.70   1
  -4  10   5  128.90    7.40   1
   4 -10  -4   97.60    9.20   1
  -4  10   4   97.40    6.40   1
   4 -10  -3   10.20    3.80   1
  -4  10   3    6.80    2.30   1
  -4  10   2    8.50    3.00   1
  -4  10   1   14.20    2.20   1
  -4  10   0    0.90    1.60   1
  -4  10  -1    9.10    2.40   1
  -4  10  -2    4.50    2.40   1
  -4  10  -3    7.90    4.40   1
  -4  10  -4    0.00    2.60   1
  -4  10  -5    3.70    3.10   1
  -4  10  -6   -0.90    2.60   1
  -4  10  -7   -1.40    2.50   1
   4 -10   8   -1.10    3.10   1
  -4  10  -8    4.00    3.50   1
   4 -10   9    8.60    3.60   1
  -4  10  -9   10.00    3.00   1
   4 -10  10   33.40    9.80   1
  -4  10 -10   34.10    5.40   1
  -4   9  12   25.10    3.40   1
  -4   9  11   42.70    4.80   1
  -4   9  10    2.90    1.50   1
  -4   9   9    5.60    1.70   1
   4  -9  -8    4.80    2.80   1
  -4   9   8    4.60    1.60   1
   4  -9  -7   -0.70    1.50   1
  -4   9   7   -0.60    1.30   1
   4  -9  -6   16.00    2.50   1
  -4   9   6   18.80    2.10   1
  -4   9   5    9.10    1.40   1
  -4   9   4    1.30    0.90   1
  -4   9   3    0.70    1.10   1
  -4   9   2    4.70    0.80   1
  -4   9   1   18.50    1.60   1
  -4   9   0   24.90    1.50   1
   4  -9   1   22.90    2.50   1
  -4   9  -1   23.90    1.70   1
   4  -9   2   99.50    8.80   1
  -4   9  -2  112.50    4.80   1
  -4   9  -3  197.10   12.60   1
  -4   9  -4  109.70   11.00   1
  -4   9  -5   62.10    4.00   1
  -4   9  -6   83.50    5.10   1
  -4   9  -7   45.00    3.90   1
  -4   9  -8    1.20    1.30   1
  -4   9  -9    6.20    5.50   1
  -4   9 -10   16.80    3.30   1
   4  -9  11    6.10    3.70   1
   4  -9  12    6.70    4.70   1
  -4   9 -12    9.70    3.40   1
  -4   8  13   43.40    5.00   1
  -4   8  12   83.70    7.70   1
  -4   8  11   71.10    4.50   1
  -4   8  10   31.50    2.30   1
   4  -8  -9   37.50    4.90   1
  -4   8   9   39.70    2.30   1
   4  -8  -8   57.10    5.40   1
  -4   8   8   59.90    3.20   1
  -4   8   7    6.20    1.10   1
  -4   8   6    2.00    1.30   1
  -4   8   5   30.00    1.80   1
  -4   8   4   15.10    1.10   1
   4  -8  -3   21.30    2.60   1
  -4   8   3   29.20    1.50   1
   4  -8  -2    3.00    0.50   1
  -4   8   2    4.00    0.70   1
   4  -8  -1    1.20    0.50   1
  -4   8   1    1.10    0.40   1
   4  -8   0    5.00    0.70   1
  -4   8   0    5.20    0.70   1
   4  -8   1   12.70    1.50   1
  -4   8  -1   15.70    1.40   1
  -4   8  -2  107.20    4.10   1
  -4   8  -3  122.60    5.10   1
  -4   8  -4  108.60    5.30   1
  -4   8  -5   56.30    4.30   1
  -4   8  -6   75.80    4.50   1
  -4   8  -7   25.40    2.30   1
  -4   8  -8    9.70    1.60   1
  -4   8  -9   -0.20    1.70   1
  -4   8 -10   -0.20    1.80   1
  -4   8 -11   10.50    3.90   1
  -4   8 -12    1.90    3.10   1
   4  -8  13    1.50    4.90   1
  -4   8 -13    4.20    3.10   1
  -4   7  15    0.70    2.00   1
  -4   7  14    4.10    2.20   1
  -4   7  13   22.70    2.80   1
  -4   7  12    9.10    1.80   1
  -4   7  11    1.30    1.20   1
   4  -7 -10    1.00    1.50   1
  -4   7  10    0.80    1.10   1
   4  -7  -9   -1.10    1.70   1
  -4   7   9    1.30    1.00   1
   4  -7  -8   12.30    2.60   1
  -4   7   8   11.90    1.50   1
   4  -7  -7    3.70    1.60   1
  -4   7   7    7.40    1.10   1
   4  -7  -6   22.00    3.10   1
  -4   7   6   27.80    1.60   1
   4  -7  -5  102.30    7.30   1
  -4   7   5  108.40    3.60   1
   4  -7  -4  158.00   10.90   1
  -4   7   4  167.50    4.60   1
   4  -7  -3  142.30   11.70   1
  -4   7   3  153.10    4.10   1
   4  -7  -2   95.40    3.00   1
  -4   7   2   98.70    2.60   1
   4  -7  -1  123.20    4.20   1
  -4   7   1  129.80    3.40   1
   4  -7   0   80.90    3.90   1
  -4   7   0   90.00    2.60   1
   4  -7   1    7.00    0.80   1
  -4   7  -1    7.40    0.80   1
   4  -7   2    0.90    0.60   1
  -4   7  -2    0.30    0.50   1
   4  -7   3    0.60    1.60   1
  -4   7  -3    2.50    0.80   1
   4  -7   4    5.50    1.80   1
  -4   7  -4    4.40    0.90   1
   4  -7   5    1.80    1.20   1
  -4   7  -5    1.40    0.70   1
   4  -7   6   32.40    2.80   1
  -4   7  -6   35.50    2.10   1
   4  -7   7    1.40    1.80   1
  -4   7  -7   -0.30    2.10   1
   4  -7   8    1.70    1.80   1
  -4   7  -8    4.50    1.70   1
  -4   7  -9    3.80    1.90   1
  -4   7 -10   62.90    5.60   1
  -4   7 -11   39.20    3.20   1
  -4   7 -12   35.00    4.80   1
  -4   7 -13   57.00    7.10   1
  -4   7 -14   76.50   11.20   1
  -4   6  16    0.00    2.60   1
  -4   6  15   10.90    2.30   1
  -4   6  14   19.10    1.80   1
   4  -6 -13   13.00    4.10   1
  -4   6  13   11.50    2.00   1
   4  -6 -12   61.80    6.50   1
  -4   6  12   75.90    3.50   1
   4  -6 -11   65.10    6.00   1
  -4   6  11   72.80    3.10   1
   4  -6 -10  121.90    7.70   1
  -4   6  10  143.10    5.60   1
   4  -6  -9   81.10    9.30   1
  -4   6   9   89.80    3.00   1
   4  -6  -8   17.10    2.10   1
  -4   6   8   20.80    1.40   1
   4  -6  -7    8.60    1.50   1
  -4   6   7   11.60    1.10   1
   4  -6  -6   18.20    2.60   1
  -4   6   6   18.90    1.30   1
  -4   6   5  100.40    3.20   1
   4  -6  -4  106.30    5.30   1
  -4   6   4  106.60    2.80   1
   4  -6  -3  125.60    5.00   1
  -4   6   3  122.60    3.20   1
   4  -6  -2  242.30    8.40   1
  -4   6   2  244.70    5.50   1
   4  -6  -1   75.20    2.80   1
  -4   6   1   84.20    2.90   1
   4  -6   0   79.60    2.80   1
  -4   6   0   80.30    2.40   1
   4  -6   1   26.90    1.60   1
  -4   6  -1   27.90    1.50   1
   4  -6   2   43.20    2.30   1
  -4   6  -2   46.00    1.80   1
   4  -6   3   94.20    4.40   1
  -4   6  -3  103.00    3.30   1
   4  -6   4  105.50    6.00   1
  -4   6  -4  105.50    3.40   1
   4  -6   5   23.50    2.90   1
  -4   6  -5   20.90    1.50   1
   4  -6   6  150.80   10.50   1
  -4   6  -6  134.70    5.30   1
   4  -6   7  151.30    7.90   1
  -4   6  -7  142.20    6.20   1
   4  -6   8   13.10    2.30   1
  -4   6  -8   13.90    1.60   1
   4  -6   9   -1.40    1.40   1
  -4   6  -9    0.10    1.40   1
   4  -6  10   10.40    2.50   1
  -4   6 -10    6.80    2.40   1
   4  -6  11   25.20    8.00   1
  -4   6 -11   31.20    4.10   1
   4  -6  12   29.10    6.50   1
  -4   6 -12   43.00    5.80   1
  -4   6 -13   41.00    6.40   1
  -4   6 -14   50.40    7.30   1
   4  -5 -16   -0.10    4.10   1
  -4   5  16   -0.10    2.10   1
   4  -5 -15   -2.20    2.30   1
  -4   5  15    1.90    2.20   1
   4  -5 -14   11.70    2.90   1
  -4   5  14   11.20    2.40   1
   4  -5 -13   39.00    5.20   1
  -4   5  13   43.80    3.10   1
   4  -5 -12   76.50    5.60   1
  -4   5  12   83.40    4.50   1
   4  -5 -11  182.30   10.10   1
  -4   5  11  195.50    8.00   1
   4  -5 -10  150.90    8.80   1
  -4   5  10  158.50    5.40   1
   4  -5  -9   14.00    2.20   1
  -4   5   9   11.60    1.30   1
   4  -5  -8  104.30    6.60   1
  -4   5   8  116.20    3.40   1
   4  -5  -7   33.60    2.60   1
  -4   5   7   36.30    1.60   1
   4  -5  -6   11.20    1.70   1
  -4   5   6   10.40    0.90   1
   4  -5  -5   38.80    2.50   1
  -4   5   5   37.70    1.70   1
   4  -5  -4   40.20    2.10   1
  -4   5   4   37.90    1.20   1
   4  -5  -3   24.80    1.40   1
  -4   5   3   23.20    1.10   1
   4  -5  -2    0.70    0.30   1
  -4   5   2    0.70    0.50   1
   4  -5  -1   11.80    0.60   1
  -4   5   1   13.00    0.80   1
   4  -5   0   20.80    0.90   1
  -4   5   0   22.30    1.10   1
   4  -5   1   46.10    1.60   1
  -4   5  -1   47.80    1.90   1
   4  -5   2    0.10    0.40   1
  -4   5  -2    1.20    0.50   1
   4  -5   3  127.00    4.50   1
  -4   5  -3  132.10    3.80   1
   4  -5   4   86.20    4.40   1
  -4   5  -4   92.20    3.20   1
  -4   5  -5   58.30    2.50   1
   4  -5   6  240.70   12.80   1
  -4   5  -6  239.10    9.50   1
   4  -5   7  157.70    8.40   1
  -4   5  -7  157.90    5.90   1
   4  -5   8   67.20    5.80   1
  -4   5  -8   66.10    2.70   1
   4  -5   9    8.40    2.40   1
  -4   5  -9    8.60    2.00   1
   4  -5  10    5.90    2.50   1
  -4   5 -10    9.40    2.10   1
   4  -5  11    5.00    2.30   1
  -4   5 -11    1.80    3.90   1
   4  -5  12    4.60    3.30   1
  -4   5 -12    9.20    6.70   1
   4  -5  13    5.20    7.00   1
  -4   5 -13    5.40    7.50   1
  -4   5 -14    7.20    4.70   1
   4  -5  15   12.40    6.70   1
  -4   5 -15   12.10    5.30   1
   4  -4 -17   15.80    5.40   1
  -4   4  17    4.60    5.00   1
   4  -4 -16   20.70    5.50   1
  -4   4  16   28.10    5.10   1
   4  -4 -15   28.40    5.30   1
  -4   4  15   24.00    3.50   1
   4  -4 -14    6.60    2.80   1
  -4   4  14    5.80    3.70   1
   4  -4 -13    5.50    2.40   1
  -4   4  13    1.60    2.10   1
   4  -4 -12    3.80    2.30   1
  -4   4  12    6.90    2.30   1
   4  -4 -11   13.20    2.50   1
  -4   4  11   11.20    1.10   1
   4  -4 -10   10.30    1.80   1
  -4   4  10    7.90    1.30   1
   4  -4  -9    1.10    1.30   1
  -4   4   9    0.50    0.50   1
   4  -4  -8   29.40    2.40   1
  -4   4   8   32.80    1.50   1
   4  -4  -7    3.80    1.20   1
  -4   4   7    2.20    0.40   1
   4  -4  -6    3.20    0.80   1
  -4   4   6    4.60    0.40   1
   4  -4  -5   74.40    3.60   1
  -4   4   5   75.80    1.90   1
   4  -4  -4  290.20   10.10   1
  -4   4   4  282.10    6.50   1
   4  -4  -3  465.10   13.00   1
  -4   4   3  460.40    9.30   1
   4  -4  -2  338.50    8.10   1
  -4   4   2  335.20    6.70   1
   4  -4  -1  272.60    6.70   1
  -4   4   1  259.50    5.60   1
   4  -4   0  683.30   14.40   1
  -4   4   0  672.00   16.40   1
   4  -4   1  170.80    4.30   1
  -4   4  -1  168.30    3.90   1
   4  -4   2   10.00    0.80   1
  -4   4  -2   11.50    0.90   1
   4  -4   3    0.20    0.50   1
  -4   4  -3    0.50    0.50   1
   4  -4   4    3.40    0.70   1
  -4   4  -4    4.10    0.60   1
   4  -4   5   57.10    3.10   1
  -4   4  -5   56.80    2.00   1
   4  -4   6   97.30    5.10   1
  -4   4  -6   93.90    3.10   1
   4  -4   7   21.50    3.00   1
  -4   4  -7   25.90    1.70   1
   4  -4   8    6.70    1.90   1
  -4   4  -8    6.90    1.10   1
   4  -4   9   35.90    3.90   1
  -4   4  -9   31.60    2.90   1
   4  -4  10   13.70    2.70   1
  -4   4 -10   16.10    2.10   1
   4  -4  11   30.10    3.60   1
  -4   4 -11   26.30    3.50   1
   4  -4  12   52.60    5.30   1
  -4   4 -12   59.20   12.00   1
   4  -4  13   26.10    3.80   1
  -4   4 -13   40.70    5.80   1
   4  -4  14   64.20    9.50   1
  -4   4 -14   61.60    9.90   1
   4  -4  15   51.70    9.10   1
  -4   4 -15   47.50    8.70   1
   4  -3 -18   18.70    6.60   1
  -4   3  18   30.00    7.10   1
   4  -3 -17   25.50    5.30   1
  -4   3  17   29.30    5.80   1
   4  -3 -16   42.80    5.90   1
  -4   3  16   41.80    4.90   1
   4  -3 -15   42.70    5.10   1
  -4   3  15   49.90    5.90   1
   4  -3 -14   25.90    4.30   1
  -4   3  14   26.50    3.30   1
   4  -3 -13    6.30    2.10   1
  -4   3  13    5.90    1.80   1
   4  -3 -12   14.10    3.40   1
  -4   3  12   15.00    2.90   1
   4  -3 -11   20.20    2.30   1
  -4   3  11   26.40    3.00   1
   4  -3 -10   64.00    7.00   1
  -4   3  10   67.40    3.80   1
   4  -3  -9   35.50    3.50   1
  -4   3   9   35.00    2.10   1
   4  -3  -8   10.60    2.20   1
  -4   3   8   10.00    0.90   1
   4  -3  -7   17.80    1.60   1
  -4   3   7   20.90    1.40   1
   4  -3  -6    6.70    1.00   1
  -4   3   6    7.30    0.50   1
   4  -3  -5  137.50    5.70   1
  -4   3   5  146.80    3.60   1
   4  -3  -4   67.90    3.10   1
  -4   3   4   65.10    1.80   1
   4  -3  -3  141.00    4.20   1
  -4   3   3  138.60    3.20   1
   4  -3  -2  296.10    6.90   1
  -4   3   2  290.20    7.20   1
   4  -3  -1  208.30    5.30   1
  -4   3   1  203.90    4.70   1
   4  -3   0  199.30    4.60   1
  -4   3   0  200.80    5.10   1
   4  -3   1   34.40    1.20   1
  -4   3  -1   33.20    1.10   1
   4  -3   2   22.40    1.30   1
  -4   3  -2   21.90    0.90   1
   4  -3   3   29.90    1.30   1
  -4   3  -3   30.70    1.30   1
   4  -3   4    2.70    0.80   1
  -4   3  -4    4.70    0.60   1
   4  -3   5   26.50    1.90   1
  -4   3  -5   25.20    1.10   1
   4  -3   6    6.70    1.80   1
  -4   3  -6    4.10    0.70   1
   4  -3   7   65.10    4.00   1
  -4   3  -7   67.10    2.70   1
   4  -3   8  153.10    6.00   1
  -4   3  -8  158.70    7.60   1
   4  -3   9   10.60    1.30   1
  -4   3  -9   10.80    1.60   1
   4  -3  10    2.60    2.90   1
  -4   3 -10   -1.10    1.20   1
   4  -3  11   -0.50    1.80   1
  -4   3 -11    0.50    1.40   1
   4  -3  12   -2.40    2.30   1
  -4   3 -12   -0.10    1.40   1
   4  -3  13   10.00    2.70   1
  -4   3 -13    9.80    2.50   1
   4  -3  14   41.70    7.30   1
  -4   3 -14   49.40    8.70   1
   4  -3  15    7.10    5.20   1
  -4   3 -15    8.30    9.40   1
   4  -2 -18   -6.30    4.40   1
  -4   2  18    1.20    4.10   1
   4  -2 -17    1.00    4.00   1
  -4   2  17   13.10    6.90   1
   4  -2 -16   -0.20    3.10   1
  -4   2  16   -1.90    2.00   1
   4  -2 -15    1.90    2.80   1
  -4   2  15    2.90    3.30   1
   4  -2 -14   11.70    2.80   1
  -4   2  14   12.70    3.40   1
   4  -2 -13    8.20    2.40   1
  -4   2  13    7.00    2.30   1
   4  -2 -12   16.20    3.00   1
  -4   2  12   23.20    3.10   1
   4  -2 -11   66.90    4.60   1
  -4   2  11   79.60    5.10   1
   4  -2 -10   55.00    4.40   1
  -4   2  10   54.00    3.40   1
   4  -2  -9  156.60    7.10   1
  -4   2   9  165.00    8.30   1
   4  -2  -8  248.80   10.10   1
  -4   2   8  253.60    9.80   1
   4  -2  -7  205.10    7.70   1
  -4   2   7  205.00    6.00   1
   4  -2  -6  124.80    5.00   1
  -4   2   6  119.50    3.60   1
   4  -2  -5   60.10    3.70   1
  -4   2   5   59.60    1.60   1
   4  -2  -4   77.60    4.50   1
  -4   2   4   78.70    2.20   1
   4  -2  -3    4.50    0.70   1
  -4   2   3    5.40    0.40   1
   4  -2  -2    9.20    0.70   1
  -4   2   2    9.50    0.70   1
   4  -2  -1    0.70    0.30   1
  -4   2   1    1.30    0.50   1
   4  -2   0    8.90    0.60   1
  -4   2   0    9.40    0.60   1
   4  -2   1   87.20    2.90   1
  -4   2  -1   86.30    2.40   1
   4  -2   2    1.70    0.70   1
  -4   2  -2    2.70    0.50   1
   4  -2   3   20.50    1.50   1
  -4   2  -3   23.20    1.00   1
   4  -2   4   16.10    1.40   1
  -4   2  -4   15.40    0.90   1
   4  -2   5   89.20    5.50   1
  -4   2  -5   86.60    2.70   1
   4  -2   6  150.00    5.70   1
  -4   2  -6  148.70    4.50   1
   4  -2   7  262.90    9.60   1
  -4   2  -7  253.30    7.80   1
   4  -2   8  304.80   13.20   1
  -4   2  -8  303.50   11.90   1
   4  -2   9   98.90    4.40   1
  -4   2  -9  103.90    4.60   1
   4  -2  10   38.40    4.10   1
  -4   2 -10   38.70    3.30   1
   4  -2  11   73.20    7.10   1
  -4   2 -11   79.30    4.90   1
   4  -2  12   15.90    6.50   1
  -4   2 -12   17.30    2.40   1
   4  -2  13    0.60    2.50   1
  -4   2 -13    4.10    2.80   1
   4  -2  14   -2.10    6.80   1
  -4   2 -14    4.60    2.60   1
   4  -2  15    0.10    4.30   1
  -4   2 -15    2.70    3.30   1
   4  -1 -18   45.50    9.20   1
  -4   1  18   32.70    7.60   1
   4  -1 -17   37.40    5.90   1
  -4   1  17   35.00    4.60   1
   4  -1 -16   65.10    7.70   1
  -4   1  16   65.20    5.90   1
   4  -1 -15   59.60    5.30   1
  -4   1  15   68.80    6.50   1
   4  -1 -14   70.90    4.90   1
  -4   1  14   70.80    5.80   1
   4  -1 -13   27.30    3.80   1
  -4   1  13   28.10    4.50   1
   4  -1 -12    9.40    1.70   1
  -4   1  12   10.60    2.60   1
   4  -1 -11   21.90    2.60   1
  -4   1  11   17.90    3.10   1
   4  -1 -10   44.30    3.70   1
  -4   1  10   42.10    3.60   1
   4  -1  -9   98.50    6.10   1
  -4   1   9  108.80    5.40   1
   4  -1  -8  138.10    5.60   1
  -4   1   8  131.70    5.10   1
   4  -1  -7  165.60    6.90   1
  -4   1   7  176.30    4.90   1
   4  -1  -6   28.70    2.50   1
  -4   1   6   25.60    1.40   1
   4  -1  -5   22.20    1.50   1
  -4   1   5   23.60    1.30   1
   4  -1  -4   86.80    2.70   1
  -4   1   4   88.70    2.60   1
   4  -1  -3   81.30    2.50   1
  -4   1   3   79.60    2.50   1
   4  -1  -2   87.40    3.50   1
  -4   1   2   88.60    2.70   1
   4  -1  -1   82.10    2.60   1
  -4   1   1   79.40    2.50   1
   4  -1   0  327.60    9.40   1
  -4   1   0  326.10    8.40   1
   4  -1   1  376.50   10.90   1
  -4   1  -1  372.30    9.70   1
   4  -1   2  168.70    5.20   1
  -4   1  -2  165.30    4.80   1
   4  -1   3   39.30    2.20   1
  -4   1  -3   38.70    1.40   1
   4  -1   4   22.10    1.60   1
  -4   1  -4   19.60    1.00   1
   4  -1   5    2.10    1.00   1
  -4   1  -5    1.70    0.40   1
   4  -1   6   61.50    4.10   1
  -4   1  -6   60.90    2.40   1
   4  -1   7  114.70    8.40   1
  -4   1  -7  145.20    5.00   1
   4  -1   8  109.10    7.50   1
  -4   1  -8  110.40    5.00   1
   4  -1   9   13.90    2.60   1
  -4   1  -9   12.60    2.10   1
   4  -1  10   16.60    3.20   1
  -4   1 -10   14.40    2.10   1
   4  -1  11   30.00    5.80   1
  -4   1 -11   28.40    3.10   1
   4  -1  12    7.70    3.80   1
  -4   1 -12    4.10    2.50   1
   4  -1  13    1.60    3.90   1
  -4   1 -13    2.70    2.10   1
   4  -1  14   10.20    5.40   1
  -4   1 -14   10.40    4.30   1
   4   0 -18   24.00    5.60   1
  -4   0  18   22.10    5.50   1
   4   0 -17   28.10    5.20   1
  -4   0  17   31.80    6.50   1
   4   0 -16   62.70   10.60   1
  -4   0  16   49.00    6.20   1
   4   0 -14   54.40    6.20   1
  -4   0  14   48.30    5.70   1
   4   0 -13   -0.50    1.50   1
  -4   0  13    0.70    1.50   1
   4   0 -12   -0.50    1.50   1
  -4   0  12    2.00    1.70   1
   4   0 -11   17.80    1.70   1
  -4   0  11   13.20    4.00   1
   4   0 -10    1.10    0.90   1
  -4   0  10    2.90    1.40   1
   4   0  -9    0.90    1.80   1
  -4   0   9   -0.70    2.40   1
   4   0  -8   13.30    1.50   1
  -4   0   8   11.20    1.00   1
   4   0  -7   51.50    2.50   1
  -4   0   7   54.60    2.20   1
   4   0  -6  145.70    5.90   1
  -4   0   6  143.20    4.30   1
   4   0  -5   32.00    1.90   1
  -4   0   5   28.30    1.30   1
   4   0  -4   15.90    1.40   1
  -4   0   4   14.80    0.70   1
   4   0  -3    0.10    0.60   1
  -4   0   3    0.90    0.20   1
   4   0  -2   31.80    1.50   1
  -4   0   2   34.00    1.40   1
   4   0  -1  188.80    4.80   1
  -4   0   1  184.90    4.90   1
   4   0   0  489.30   12.90   1
  -4   0   0  490.50   12.60   1
   4   0   1  190.60    6.10   1
  -4   0  -1  181.40    5.10   1
   4   0   2   67.20    3.20   1
  -4   0  -2   68.20    1.90   1
   4   0   3   53.20    2.90   1
  -4   0  -3   55.90    1.90   1
   4   0   4  103.60    4.90   1
  -4   0  -4  106.40    3.30   1
   4   0   5    3.30    1.30   1
  -4   0  -5    3.00    0.50   1
   4   0   6    4.10    2.00   1
  -4   0  -6    3.10    1.30   1
   4   0   7   46.90    9.10   1
  -4   0  -7   36.20    3.20   1
   4   0   8   59.70    4.60   1
  -4   0  -8   67.80    3.50   1
   4   0   9   50.40    4.30   1
  -4   0  -9   50.50    3.30   1
   4   0  10   12.40    3.40   1
  -4   0 -10    9.40    2.70   1
   4   0  11   11.20    6.10   1
  -4   0 -11   10.30    2.10   1
   4   0  12   10.10    2.90   1
  -4   0 -12   12.90    2.30   1
   4   0  13    2.40    3.50   1
  -4   0 -13    4.40    2.40   1
   4   0  14   28.40    5.50   1
  -4   0 -14   30.60    3.80   1
   4   1 -18    0.70    3.30   1
  -4  -1  18   -0.60    3.70   1
   4   1 -17    1.20    3.10   1
  -4  -1  17   -2.30    3.10   1
   4   1 -16    1.70    2.00   1
  -4  -1  16    0.10    2.30   1
   4   1 -15   -0.50    2.10   1
  -4  -1  15    0.40    2.20   1
   4   1 -14    1.80    2.10   1
  -4  -1  14   -1.80    1.90   1
   4   1 -13   -2.60    2.00   1
  -4  -1  13    0.70    1.50   1
   4   1 -12    4.20    3.30   1
  -4  -1  12    1.90    2.00   1
   4   1 -11   16.10    2.30   1
  -4  -1  11   17.50    2.40   1
   4   1 -10  182.90    8.50   1
  -4  -1  10  177.90   11.20   1
   4   1  -9   76.80    5.60   1
  -4  -1   9   79.20    4.40   1
   4   1  -8  203.20    9.40   1
  -4  -1   8  194.40    6.90   1
   4   1  -7  384.70   15.90   1
  -4  -1   7  375.00   11.40   1
   4   1  -6  426.60   14.70   1
  -4  -1   6  405.90   11.20   1
   4   1  -5  235.20   11.60   1
  -4  -1   5  237.50    6.10   1
   4   1  -4   54.00    2.60   1
  -4  -1   4   56.50    1.90   1
   4   1  -3   12.80    1.20   1
  -4  -1   3   13.40    0.80   1
   4   1  -2    3.10    0.70   1
  -4  -1   2    2.10    0.60   1
   4   1  -1   30.90    1.20   1
  -4  -1   1   34.50    1.90   1
   4   1   0   66.30    2.40   1
  -4  -1   0   67.80    2.70   1
   4   1   1    9.60    0.90   1
  -4  -1  -1    9.60    0.90   1
   4   1   2    0.60    0.50   1
  -4  -1  -2    1.80    0.90   1
   4   1   3   42.80    2.00   1
  -4  -1  -3   39.50    1.60   1
   4   1   4   24.10    2.00   1
  -4  -1  -4   28.30    2.10   1
   4   1   5    0.90    1.20   1
  -4  -1  -5   -0.30    1.20   1
   4   1   6  163.60    7.90   1
  -4  -1  -6  161.70    6.20   1
   4   1   7   99.00    6.60   1
  -4  -1  -7   88.40    4.20   1
   4   1   8  118.00    9.00   1
  -4  -1  -8  118.50    6.40   1
   4   1   9  111.80    7.70   1
  -4  -1  -9  125.20    6.40   1
   4   1  10   64.50    6.80   1
  -4  -1 -10   67.60    5.30   1
   4   1  11   23.60    6.10   1
  -4  -1 -11   32.80    3.00   1
   4   1  12   20.40    5.70   1
  -4  -1 -12   21.90    3.00   1
   4   1  13    2.90    2.90   1
  -4  -1 -13   -0.20    2.30   1
   4   2 -18    7.40    4.20   1
  -4  -2  18    7.00    4.80   1
   4   2 -17   13.80    4.80   1
  -4  -2  17    8.50    4.60   1
   4   2 -16   16.20    3.80   1
  -4  -2  16   14.40    4.70   1
   4   2 -15    3.40    3.40   1
  -4  -2  15    8.00    3.50   1
   4   2 -14   27.00    3.50   1
  -4  -2  14   20.60    3.80   1
   4   2 -13   22.00    2.90   1
  -4  -2  13   28.20    7.40   1
   4   2 -12    1.40    1.80   1
  -4  -2  12    3.90    1.90   1
   4   2 -11   22.40    4.20   1
  -4  -2  11   18.70    2.70   1
   4   2 -10   15.80    2.00   1
  -4  -2  10   17.60    1.70   1
   4   2  -9   10.10    2.00   1
  -4  -2   9    5.60    1.30   1
   4   2  -8  174.20    7.60   1
  -4  -2   8  183.70    6.70   1
   4   2  -7  127.90    5.60   1
  -4  -2   7  115.80    4.90   1
   4   2  -6   53.90    2.40   1
  -4  -2   6   48.40    2.40   1
   4   2  -5   25.40    2.30   1
  -4  -2   5   25.70    1.40   1
   4   2  -4   26.40    1.90   1
  -4  -2   4   26.40    1.30   1
   4   2  -3   11.40    1.20   1
  -4  -2   3   12.20    0.80   1
   4   2  -2   12.30    0.80   1
  -4  -2   2   12.90    0.90   1
   4   2  -1    6.30    0.70   1
  -4  -2   1    6.10    0.80   1
   4   2   0   69.70    2.60   1
  -4  -2   0   71.40    2.90   1
   4   2   1  201.70    6.90   1
  -4  -2  -1  205.10    7.80   1
   4   2   2   90.40    3.50   1
  -4  -2  -2   85.60    4.00   1
   4   2   3   13.00    1.20   1
  -4  -2  -3   13.40    0.90   1
   4   2   4   75.70    2.90   1
  -4  -2  -4   78.70    4.00   1
   4   2   5   23.20    1.80   1
  -4  -2  -5   25.90    2.10   1
   4   2   6    0.20    1.00   1
  -4  -2  -6    1.50    1.10   1
   4   2   7   14.10    2.20   1
  -4  -2  -7   14.10    2.30   1
   4   2   8   41.70    4.60   1
  -4  -2  -8   36.30    3.50   1
   4   2   9    5.10    2.50   1
  -4  -2  -9    1.80    3.50   1
   4   2  10   20.30    3.70   1
  -4  -2 -10   18.20    2.50   1
   4   2  11   28.30    8.70   1
  -4  -2 -11   25.80    4.50   1
   4   2  12   14.40    3.40   1
  -4  -2 -12   11.40    3.30   1
  -4  -2 -13   -0.40    2.60   1
   4   3 -17    0.50    4.70   1
   4   3 -16   19.20    4.90   1
   4   3 -15   26.70    4.00   1
  -4  -3  15   27.60    5.60   1
   4   3 -14   66.20    6.10   1
   4   3 -13   57.60    6.00   1
  -4  -3  13   42.00    6.40   1
   4   3 -12   13.80    2.40   1
  -4  -3  12   15.70    2.30   1
   4   3 -11   42.60    4.10   1
  -4  -3  11   40.90    2.80   1
   4   3 -10   93.80    5.20   1
  -4  -3  10   94.00    4.60   1
   4   3  -9    1.70    1.60   1
  -4  -3   9   -0.50    1.40   1
   4   3  -8    3.30    1.10   1
  -4  -3   8    2.00    0.90   1
   4   3  -7   12.70    1.40   1
  -4  -3   7   11.80    1.20   1
   4   3  -6   27.50    1.90   1
  -4  -3   6   20.40    1.40   1
   4   3  -5   25.20    2.80   1
  -4  -3   5   24.50    1.70   1
   4   3  -4    2.60    0.80   1
  -4  -3   4    1.50    0.60   1
   4   3  -3    1.00    0.80   1
  -4  -3   3    0.00    0.60   1
   4   3  -2   -0.10    0.60   1
  -4  -3   2   -0.30    0.60   1
   4   3  -1   16.80    1.20   1
  -4  -3   1   15.30    1.40   1
   4   3   0  177.80    6.00   1
  -4  -3   0  169.80    5.90   1
   4   3   1  317.60   11.80   1
  -4  -3  -1  311.50   10.40   1
   4   3   2  123.00    5.10   1
  -4  -3  -2  123.70    5.20   1
   4   3   3  102.00    4.00   1
  -4  -3  -3  105.90    5.30   1
   4   3   4  209.70    7.60   1
  -4  -3  -4  209.10    8.80   1
   4   3   5   48.70    2.70   1
  -4  -3  -5   54.60    4.00   1
   4   3   6   45.20    3.80   1
  -4  -3  -6   36.20    4.30   1
   4   3   7    3.20    1.90   1
  -4  -3  -7    0.60    1.90   1
   4   3   8    1.70    2.10   1
  -4  -3  -8    0.60    2.20   1
   4   3   9    6.10    1.70   1
  -4  -3  -9    5.40    2.40   1
   4   3  10    2.30    2.70   1
  -4  -3 -10    4.40    3.00   1
   4   3  11    2.00    2.20   1
  -4  -3 -11    3.00    3.60   1
   4   4 -16    4.60    3.60   1
   4   4 -15   33.50    8.30   1
  -4  -4  15   31.90    4.80   1
   4   4 -14   27.30    4.40   1
  -4  -4  14   36.20    6.00   1
   4   4 -13   21.00    3.40   1
  -4  -4  13   16.70    3.90   1
   4   4 -12    1.50    1.40   1
  -4  -4  12   -0.90    2.10   1
   4   4 -11   20.30    3.00   1
  -4  -4  11   16.10    2.20   1
   4   4 -10   34.80    3.70   1
  -4  -4  10   36.60    3.20   1
   4   4  -9    2.90    2.10   1
  -4  -4   9   -0.20    1.10   1
   4   4  -8   19.40    2.10   1
  -4  -4   8   23.50    2.30   1
   4   4  -7   57.20    3.00   1
  -4  -4   7   54.90    3.10   1
   4   4  -6  140.60    5.90   1
  -4  -4   6  147.00    5.40   1
   4   4  -5  108.30    4.70   1
  -4  -4   5  104.00    4.50   1
   4   4  -4   90.00    3.80   1
  -4  -4   4   81.20    3.70   1
   4   4  -3   42.50    2.40   1
  -4  -4   3   40.50    2.40   1
   4   4  -2    6.30    0.90   1
  -4  -4   2    5.90    1.20   1
   4   4  -1    2.70    0.80   1
  -4  -4   1    2.10    1.20   1
   4   4   0    6.00    1.00   1
  -4  -4   0    7.70    1.10   1
   4   4   1   91.80    4.00   1
  -4  -4  -1   86.50    4.80   1
   4   4   2   13.60    1.70   1
  -4  -4  -2   17.50    2.10   1
   4   4   3   18.00    2.10   1
  -4  -4  -3   13.40    1.70   1
   4   4   4   35.30    2.60   1
  -4  -4  -4   30.60    2.40   1
   4   4   5    8.90    1.40   1
  -4  -4  -5    7.50    1.60   1
   4   4   6   -0.80    1.20   1
  -4  -4  -6   -1.00    2.70   1
   4   4   7    5.80    2.00   1
  -4  -4  -7    1.00    4.40   1
   4   4   8   16.70    2.90   1
  -4  -4  -8   19.70    4.30   1
   4   4   9   16.20    3.50   1
  -4  -4  -9   16.20    3.20   1
   4   4  10    4.50    2.60   1
  -4  -4 -10   10.60    5.20   1
   4   5 -15   -1.30    3.20   1
  -4  -5  15   -3.70    4.00   1
   4   5 -14    8.00    3.50   1
  -4  -5  14    7.90    4.20   1
   4   5 -13   17.50    3.40   1
  -4  -5  13   25.00    4.70   1
   4   5 -12   29.80    4.30   1
  -4  -5  12   28.30    4.90   1
   4   5 -11    3.90    2.60   1
  -4  -5  11    4.30    2.20   1
  -4  -5  10   17.50    3.50   1
   4   5  -9   10.20    4.90   1
  -4  -5   9    4.30    2.40   1
   4   5  -8    7.20    1.70   1
  -4  -5   8   12.40    3.20   1
   4   5  -7   57.70    4.20   1
  -4  -5   7   49.10    5.40   1
   4   5  -6   48.40    4.10   1
  -4  -5   6   49.10    4.50   1
   4   5  -5   75.70    5.50   1
  -4  -5   5   64.00    9.20   1
   4   5  -4   32.60    3.60   1
  -4  -5   4   36.50    4.30   1
   4   5  -3   22.30    3.00   1
  -4  -5   3   29.80    3.50   1
   4   5  -2   30.90    2.60   1
  -4  -5   2   32.80    3.50   1
   4   5  -1    0.00    1.20   1
  -4  -5   1   -1.80    3.60   1
   4   5   0    4.30    1.20   1
  -4  -5   0    6.60    4.00   1
   4   5   1   38.80    2.90   1
  -4  -5  -1   37.70    4.10   1
   4   5   2   34.80    2.90   1
  -4  -5  -2   34.60    4.80   1
   4   5   3   23.90    2.70   1
  -4  -5  -3   27.30    4.10   1
   4   5   4   33.70    3.20   1
  -4  -5  -4   31.30    4.60   1
   4   5   5   54.00    4.10   1
  -4  -5  -5   49.80    5.30   1
   4   5   6   34.10    3.40   1
  -4  -5  -6   32.20    5.40   1
   4   5   7   -1.30    2.60   1
  -4  -5  -7    2.20    2.80   1
   4   5   8    1.60    2.10   1
  -4  -5  -8   -0.90    2.50   1
   4   5   9    8.70    2.90   1
  -4  -5  -9   11.90    4.30   1
   4   6 -14   25.70    5.20   1
  -4  -6  14   26.20    5.20   1
   4   6 -13   72.30   11.00   1
  -4  -6  13   90.60   10.50   1
   4   6 -12   72.80    6.10   1
  -4  -6  12   75.40    8.30   1
   4   6 -11   24.50    3.40   1
  -4  -6  11   26.70    4.00   1
   4   6 -10   36.70    4.10   1
  -4  -6  10   34.00    7.10   1
   4   6  -9   36.70    4.50   1
  -4  -6   9   45.70    6.10   1
   4   6  -8   -0.20    1.60   1
  -4  -6   8   -1.70    4.50   1
   4   6  -7   16.20    2.80   1
  -4  -6   7   10.00    4.00   1
   4   6  -6    0.40    1.60   1
  -4  -6   6   -1.10    2.30   1
   4   6  -5   -1.50    1.70   1
  -4  -6   5   -0.80    2.30   1
   4   6  -4    4.20    1.60   1
  -4  -6   4    5.40    2.80   1
   4   6  -3    6.70    1.70   1
  -4  -6   3    8.20    2.50   1
   4   6  -2    0.30    1.20   1
  -4  -6   2   -1.20    2.10   1
   4   6  -1    1.40    1.00   1
  -4  -6   1    1.70    2.50   1
   4   6   0   26.30    2.30   1
  -4  -6   0   28.00    4.70   1
   4   6   1   77.30    5.60   1
  -4  -6  -1   73.50    7.10   1
   4   6   2   62.80    8.30   1
  -4  -6  -2   63.80    7.00   1
   4   6   3   36.00    4.40   1
  -4  -6  -3   38.50    6.00   1
   4   6   4   42.50    4.30   1
  -4  -6  -4   36.70    6.30   1
   4   6   5   85.00    7.40   1
  -4  -6  -5   69.50   10.00   1
   4   6   6   15.90    2.90   1
  -4  -6  -6   20.10    5.10   1
   4   6   7    0.90    2.90   1
  -4  -6  -7   -0.50    3.10   1
   4   7 -11    0.20    1.50   1
  -4  -7  11    3.80    3.60   1
   4   7 -10    4.30    1.70   1
  -4  -7  10    1.20    3.90   1
   4   7  -9    3.60    2.10   1
  -4  -7   9    8.20    4.30   1
   4   7  -8   -0.10    2.50   1
  -4  -7   8    1.30    3.00   1
   4   7  -7    2.90    1.80   1
  -4  -7   7    7.10    3.10   1
   4   7  -6   17.00    2.80   1
  -4  -7   6   15.80    3.50   1
   4   7  -5   19.40    3.10   1
  -4  -7   5   14.00    4.00   1
   4   7  -4   17.90    2.80   1
  -4  -7   4   20.70    4.00   1
   4   7  -3   22.40    2.50   1
  -4  -7   3   26.10    5.50   1
   4   7  -2   46.20    4.20   1
  -4  -7   2   46.20    6.00   1
   4   7  -1    8.50    2.40   1
  -4  -7   1   14.10    4.20   1
   4   7   0    2.00    1.30   1
  -4  -7   0    1.90    2.90   1
   4   7   1   -1.30    1.80   1
  -4  -7  -1    2.90    3.20   1
   4   7   2   -1.80    1.90   1
  -4  -7  -2   -4.10    3.70   1
   4   7   3    4.60    2.50   1
  -4  -7  -3    6.00    4.40   1
   4   7   4   20.60    2.90   1
  -4  -7  -4   16.90    5.40   1
  -4  -8   6   24.70    4.90   1
  -4  -8   5   25.80    6.20   1
  -4  -8   4   39.30    9.10   1
  -4  -8   3   33.60    7.50   1
  -4  -8   2   61.10   10.20   1
   4   8  -1   19.10    6.30   1
  -4  -8   1   32.70    6.40   1
   5 -12  -2   26.20    5.00   1
  -5  12   2   32.00    5.10   1
   5 -12  -1   31.20    8.70   1
  -5  12   1   36.00    4.70   1
   5 -12   0   29.80    7.50   1
  -5  12   0   32.00    7.30   1
   5 -12   1   53.20   10.00   1
  -5  12  -1   36.30    7.10   1
   5 -12   2   45.80    7.80   1
  -5  12  -2   48.80    9.40   1
   5 -11  -7    3.00    6.10   1
  -5  11   7    0.90    2.90   1
   5 -11  -6   -0.80    4.30   1
  -5  11   6   -0.20    2.20   1
   5 -11  -5    9.70    4.80   1
  -5  11   5    9.20    2.70   1
   5 -11  -4    1.50    3.30   1
  -5  11   4    1.60    3.00   1
  -5  11   3   25.90    3.20   1
  -5  11   2   40.90    3.80   1
  -5  11   1   31.30    4.10   1
  -5  11   0   40.20    9.50   1
  -5  11  -1   89.70    9.10   1
  -5  11  -2   62.30    8.80   1
  -5  11  -3    3.10    3.50   1
  -5  11  -4   -3.00    4.00   1
  -5  11  -5   10.00    5.10   1
  -5  11  -6    5.60    3.90   1
  -5  11  -7   -0.20    4.00   1
  -5  10  10    7.50    2.30   1
  -5  10   9   21.70    2.50   1
   5 -10  -8   34.00    5.40   1
  -5  10   8   43.00    4.30   1
   5 -10  -7   21.50    3.80   1
  -5  10   7   27.10    2.80   1
  -5  10   6   56.90    3.80   1
  -5  10   5   74.40    4.90   1
  -5  10   4   18.10    1.90   1
  -5  10   3    1.60    0.60   1
  -5  10   2    4.60    0.90   1
  -5  10   1   14.30    1.50   1
  -5  10   0    0.50    0.80   1
  -5  10  -1   10.00    1.30   1
  -5  10  -2    2.00    1.20   1
  -5  10  -3    0.90    1.30   1
  -5  10  -4    2.10    1.50   1
  -5  10  -5   12.90    2.30   1
  -5  10  -6   19.80    2.90   1
  -5  10  -7   26.10    3.00   1
  -5  10  -8   72.80    5.70   1
  -5  10  -9  103.90    9.20   1
  -5   9  12   30.70    3.40   1
  -5   9  11    0.60    1.60   1
  -5   9  10   10.50    2.40   1
  -5   9   9   12.10    2.10   1
  -5   9   8   12.40    2.20   1
  -5   9   7   77.90    4.10   1
  -5   9   6  113.40    5.50   1
  -5   9   5   49.20    3.40   1
  -5   9   4   30.80    1.60   1
  -5   9   3   46.80    2.20   1
  -5   9   2   27.40    2.40   1
  -5   9   1   33.80    2.70   1
  -5   9   0   17.50    2.00   1
  -5   9  -1   23.20    4.20   1
  -5   9  -2   50.80    3.70   1
  -5   9  -3   39.60    2.80   1
  -5   9  -4    3.90    1.10   1
  -5   9  -5    0.00    2.20   1
  -5   9  -6    2.00    1.60   1
  -5   9  -7   15.60    2.20   1
  -5   9  -8   41.70    3.50   1
  -5   9  -9   45.60    3.80   1
  -5   8  13   78.80    7.10   1
  -5   8  12   22.00    3.00   1
  -5   8  11    2.50    1.90   1
  -5   8  10    0.80    1.30   1
  -5   8   9    3.50    1.30   1
  -5   8   8    5.00    1.70   1
  -5   8   7    1.40    1.00   1
  -5   8   6   -0.80    0.80   1
  -5   8   5   10.80    1.40   1
  -5   8   4   12.00    1.60   1
   5  -8  -3   12.10    1.70   1
  -5   8   3   10.10    0.90   1
  -5   8   2    0.80    0.80   1
   5  -8  -1    7.00    0.70   1
  -5   8   1    8.40    0.90   1
   5  -8   0    9.80    2.00   1
  -5   8   0    9.30    1.10   1
   5  -8   1  106.10   13.00   1
  -5   8  -1  113.30    4.90   1
   5  -8   2  158.70   11.70   1
  -5   8  -2  159.90    9.00   1
  -5   8  -3  109.40    5.30   1
  -5   8  -4   77.40    4.40   1
  -5   8  -5   79.20    4.50   1
  -5   8  -6    6.00    2.30   1
  -5   8  -7   36.30    3.30   1
  -5   8  -8    3.80    1.70   1
  -5   8  -9   -0.10    2.00   1
  -5   8 -10   15.20    3.90   1
  -5   8 -11   22.50    4.80   1
  -5   8 -12    1.20    3.00   1
  -5   7  15    4.20    2.30   1
  -5   7  14    1.30    1.70   1
  -5   7  13   15.90    2.20   1
  -5   7  12    1.40    1.40   1
  -5   7  11    2.40    1.80   1
   5  -7 -10   10.30    3.20   1
  -5   7  10   14.00    1.70   1
   5  -7  -9   52.60    5.90   1
  -5   7   9   57.00    3.10   1
   5  -7  -8   14.10    2.30   1
  -5   7   8   13.00    1.80   1
   5  -7  -7   67.80    5.40   1
  -5   7   7   73.00    2.70   1
   5  -7  -6  182.60   11.20   1
  -5   7   6  204.60    5.90   1
   5  -7  -5  268.20   16.00   1
  -5   7   5  279.30    7.20   1
   5  -7  -4  124.80    7.50   1
  -5   7   4  138.40    4.10   1
   5  -7  -3  107.30    7.70   1
  -5   7   3  108.30    3.30   1
   5  -7  -2   48.40    4.40   1
  -5   7   2   48.70    2.00   1
   5  -7  -1   12.50    1.80   1
  -5   7   1   16.40    1.00   1
   5  -7   0    4.90    1.10   1
  -5   7   0    6.70    1.00   1
   5  -7   1  103.70    7.90   1
  -5   7  -1  109.70    3.80   1
   5  -7   2   91.70    5.10   1
  -5   7  -2   99.10    3.70   1
   5  -7   3    4.80    1.10   1
  -5   7  -3    6.00    1.10   1
   5  -7   4   41.60    3.60   1
  -5   7  -4   45.30    2.20   1
   5  -7   5   44.80    6.70   1
  -5   7  -5   46.00    2.50   1
   5  -7   6   18.10    3.50   1
  -5   7  -6   23.00    1.80   1
   5  -7   7   18.90    3.20   1
  -5   7  -7   21.30    2.50   1
   5  -7   8    2.60    2.90   1
  -5   7  -8    5.60    2.00   1
  -5   7  -9  102.70    5.20   1
  -5   7 -10   83.00    8.80   1
  -5   7 -11   26.80    5.20   1
  -5   7 -12   10.90    5.40   1
  -5   7 -13   32.00    7.90   1
  -5   6  16    0.50    2.20   1
  -5   6  15    6.60    2.70   1
   5  -6 -14    5.70    3.10   1
  -5   6  14    8.50    2.30   1
   5  -6 -13    5.10    3.80   1
  -5   6  13   12.30    2.30   1
   5  -6 -12   15.60    3.30   1
  -5   6  12   23.20    2.80   1
   5  -6 -11   17.50    3.40   1
  -5   6  11   24.30    2.10   1
   5  -6 -10    4.80    2.10   1
  -5   6  10    6.10    1.40   1
   5  -6  -9   -0.20    1.40   1
  -5   6   9   -0.60    0.60   1
   5  -6  -8   26.90    2.30   1
  -5   6   8   30.00    1.60   1
   5  -6  -7   91.10    6.40   1
  -5   6   7   93.20    3.20   1
   5  -6  -6   99.30    6.40   1
  -5   6   6   95.40    3.30   1
   5  -6  -5  287.80   13.90   1
  -5   6   5  287.50    7.10   1
   5  -6  -4   95.50    5.30   1
  -5   6   4   97.50    2.80   1
   5  -6  -3   11.90    2.40   1
  -5   6   3   13.40    1.00   1
   5  -6  -2   66.10    2.90   1
  -5   6   2   66.80    2.30   1
   5  -6  -1   12.40    1.00   1
  -5   6   1   12.80    0.90   1
   5  -6   0    1.60    0.90   1
  -5   6   0    2.10    0.70   1
   5  -6   1    0.00    0.60   1
  -5   6  -1   -0.50    0.50   1
   5  -6   2    8.50    1.70   1
  -5   6  -2   11.80    1.20   1
   5  -6   3  140.20    6.90   1
  -5   6  -3  134.50    5.20   1
   5  -6   4   18.60    2.00   1
  -5   6  -4   15.80    1.60   1
   5  -6   5   56.10    4.50   1
  -5   6  -5   51.80    2.30   1
   5  -6   6   37.60    6.10   1
  -5   6  -6   41.30    2.10   1
   5  -6   7    8.80    2.00   1
  -5   6  -7   11.30    1.70   1
   5  -6   8    0.50    2.30   1
  -5   6  -8    2.20    1.80   1
   5  -6   9   17.10    2.30   1
  -5   6  -9   18.60    2.20   1
   5  -6  10   20.80    4.20   1
  -5   6 -10   29.60    3.60   1
   5  -6  11   20.70    4.50   1
  -5   6 -11   24.60    4.50   1
   5  -6  12   29.70    7.30   1
  -5   6 -12   35.00    5.20   1
  -5   6 -13   33.50    5.30   1
   5  -5 -16    0.80    2.90   1
  -5   5  16    5.10    2.60   1
   5  -5 -15    5.50    3.10   1
  -5   5  15    5.90    2.20   1
   5  -5 -14   22.10    4.20   1
  -5   5  14   19.30    2.10   1
   5  -5 -13   37.90    5.10   1
  -5   5  13   45.40    3.90   1
   5  -5 -12  110.80   13.20   1
  -5   5  12  120.80    5.80   1
   5  -5 -11  117.60    9.00   1
  -5   5  11  132.30    5.60   1
   5  -5 -10    4.30    1.90   1
  -5   5  10    9.70    1.10   1
   5  -5  -9   36.20    3.80   1
  -5   5   9   34.80    1.80   1
   5  -5  -8   58.60    4.20   1
  -5   5   8   60.10    1.80   1
   5  -5  -7   19.70    2.40   1
  -5   5   7   16.80    1.70   1
   5  -5  -6    5.90    1.70   1
  -5   5   6    5.50    0.90   1
   5  -5  -5    0.00    2.50   1
  -5   5   5    0.40    0.60   1
   5  -5  -4   16.60    1.90   1
  -5   5   4   15.40    1.00   1
   5  -5  -3   56.20    2.00   1
  -5   5   3   57.00    1.60   1
   5  -5  -2    1.30    0.40   1
  -5   5   2    2.80    0.60   1
   5  -5  -1    6.10    0.60   1
  -5   5   1    7.30    0.80   1
   5  -5   0   15.50    1.00   1
  -5   5   0   15.70    1.20   1
   5  -5   1   44.20    2.20   1
  -5   5  -1   42.90    1.70   1
   5  -5   2  351.00   12.40   1
  -5   5  -2  353.40    9.20   1
   5  -5   3  427.00   16.90   1
  -5   5  -3  430.80   10.50   1
   5  -5   4  189.80   10.60   1
  -5   5  -4  183.20    5.40   1
   5  -5   5  227.20   13.50   1
  -5   5  -5  228.10    7.30   1
   5  -5   6  206.00   10.60   1
  -5   5  -6  199.30    6.20   1
   5  -5   7   47.10    5.40   1
  -5   5  -7   46.30    2.60   1
   5  -5   8    3.90    1.50   1
  -5   5  -8    5.70    1.20   1
   5  -5   9    5.00    2.50   1
  -5   5  -9    6.80    1.40   1
   5  -5  10    1.30    3.00   1
  -5   5 -10    1.60    2.70   1
   5  -5  11    4.10    2.40   1
  -5   5 -11   -1.70    2.60   1
   5  -5  12    7.30    6.10   1
   5  -5  13    6.70    3.50   1
  -5   5 -13   -0.40    4.30   1
   5  -5  14   -0.20    4.00   1
  -5   5 -14    3.60    3.60   1
   5  -4 -17    1.10    5.30   1
  -5   4  17    3.90    5.00   1
   5  -4 -16   -1.70    2.60   1
  -5   4  16    1.40    3.00   1
   5  -4 -15   -3.40    3.30   1
  -5   4  15   -3.30    3.40   1
   5  -4 -14   32.90    5.20   1
  -5   4  14   37.50    4.80   1
   5  -4 -13   36.00    4.20   1
  -5   4  13   33.90    5.10   1
   5  -4 -12  107.20    7.60   1
  -5   4  12  105.20    6.90   1
   5  -4 -11   31.50    4.70   1
  -5   4  11   42.90    2.70   1
   5  -4 -10   42.00    3.80   1
  -5   4  10   48.50    2.00   1
   5  -4  -9   80.60    5.70   1
  -5   4   9   83.30    2.60   1
   5  -4  -8   64.50    4.40   1
  -5   4   8   56.90    2.20   1
   5  -4  -7    2.60    1.90   1
  -5   4   7    3.90    0.60   1
   5  -4  -6   49.70    3.90   1
  -5   4   6   50.90    1.60   1
   5  -4  -5  130.40    6.30   1
  -5   4   5  128.80    3.20   1
   5  -4  -4   59.60    3.10   1
  -5   4   4   63.40    1.70   1
   5  -4  -3  117.10    3.30   1
  -5   4   3  118.20    2.70   1
   5  -4  -2   57.90    2.10   1
  -5   4   2   58.40    1.50   1
   5  -4  -1   38.40    1.40   1
  -5   4   1   40.60    1.50   1
   5  -4   0   16.70    1.00   1
  -5   4   0   16.30    1.00   1
   5  -4   1   56.50    2.00   1
  -5   4  -1   60.10    1.90   1
   5  -4   2  144.80    4.90   1
  -5   4  -2  149.10    4.10   1
   5  -4   3   10.90    1.30   1
  -5   4  -3   12.90    1.40   1
   5  -4   4   39.00    3.80   1
  -5   4  -4   36.30    1.60   1
   5  -4   5   76.40    4.90   1
  -5   4  -5   75.90    2.70   1
   5  -4   6   72.20    4.80   1
  -5   4  -6   70.80    2.80   1
   5  -4   7    2.70    1.70   1
  -5   4  -7   -0.20    1.00   1
   5  -4   8   -1.40    2.00   1
  -5   4  -8    0.70    0.80   1
   5  -4   9   17.00    4.80   1
  -5   4  -9   22.40    2.40   1
   5  -4  10   17.40    3.80   1
  -5   4 -10   20.60    3.40   1
   5  -4  11   23.60    4.40   1
  -5   4 -11   16.90    2.80   1
   5  -4  12   13.90    3.90   1
  -5   4 -12   12.10    2.50   1
   5  -4  13   13.80    4.60   1
  -5   4 -13   25.30    4.90   1
   5  -4  14   24.00    6.70   1
  -5   4 -14   36.50    6.80   1
   5  -3 -18    6.80    4.50   1
  -5   3  18    5.50    4.40   1
   5  -3 -16    5.80    3.80   1
  -5   3  16    7.50    3.50   1
   5  -3 -15    1.80    2.80   1
  -5   3  15    1.40    2.60   1
   5  -3 -14   -2.80    3.10   1
  -5   3  14    2.40    2.80   1
   5  -3 -13    3.10    2.40   1
  -5   3  13    1.50    1.90   1
   5  -3 -12    2.40    1.80   1
  -5   3  12    1.40    1.60   1
   5  -3 -11   59.10    5.00   1
  -5   3  11   52.70    3.50   1
   5  -3 -10   11.80    3.10   1
  -5   3  10   12.70    1.50   1
   5  -3  -9   16.20    2.00   1
  -5   3   9   12.10    1.30   1
   5  -3  -8   34.60    3.00   1
  -5   3   8   36.70    1.60   1
   5  -3  -7   23.20    2.40   1
  -5   3   7   24.70    1.00   1
   5  -3  -6   48.80    2.80   1
  -5   3   6   43.50    1.60   1
   5  -3  -5   93.50    6.60   1
  -5   3   5   95.80    2.70   1
   5  -3  -4  212.30    6.30   1
  -5   3   4  216.30    5.20   1
   5  -3  -3  211.80    6.70   1
  -5   3   3  211.40    5.10   1
   5  -3  -2  289.70    6.80   1
  -5   3   2  291.10    8.40   1
   5  -3  -1  258.80    6.70   1
  -5   3   1  256.20    6.40   1
   5  -3   0  132.20    3.90   1
  -5   3   0  130.90    3.50   1
   5  -3   1   14.90    1.00   1
  -5   3  -1   14.00    0.90   1
   5  -3   2   19.90    1.50   1
  -5   3  -2   21.90    1.40   1
   5  -3   3   60.20    4.20   1
  -5   3  -3   60.90    2.00   1
   5  -3   4   47.60    2.90   1
  -5   3  -4   46.80    1.90   1
   5  -3   5   16.30    2.60   1
  -5   3  -5   16.40    1.20   1
   5  -3   6   16.10    2.00   1
  -5   3  -6   15.70    1.40   1
   5  -3   7   19.40    3.50   1
  -5   3  -7   23.10    1.60   1
   5  -3   8   17.40    3.30   1
  -5   3  -8   22.30    1.50   1
   5  -3   9   -3.40    1.90   1
  -5   3  -9    0.20    1.30   1
   5  -3  10   46.10    5.10   1
  -5   3 -10   45.40    5.00   1
  -5   3 -11   22.80    3.90   1
   5  -3  12   31.70    5.10   1
  -5   3 -12   30.20    3.30   1
   5  -3  13   87.70   16.10   1
  -5   3 -13   88.40    7.80   1
   5  -3  14   53.20   11.80   1
  -5   3 -14   66.70    7.50   1
   5  -2 -18    0.40    4.30   1
  -5   2  18    1.20    6.10   1
   5  -2 -17    3.70    6.20   1
  -5   2  17    1.80    3.10   1
   5  -2 -16    3.60    2.30   1
  -5   2  16    8.50    3.40   1
   5  -2 -15   12.30    4.10   1
  -5   2  15    8.80    3.70   1
   5  -2 -14    6.40    2.90   1
  -5   2  14   17.80    4.00   1
   5  -2 -13   42.80    4.40   1
  -5   2  13   31.40    4.20   1
   5  -2 -12  189.50   11.20   1
  -5   2  12  175.80   10.00   1
   5  -2 -11  189.00   11.60   1
  -5   2  11  187.90   10.30   1
   5  -2 -10  133.00   11.70   1
  -5   2  10  154.70    5.90   1
   5  -2  -9  149.20    7.30   1
  -5   2   9  142.10    6.10   1
   5  -2  -8  235.60   10.90   1
  -5   2   8  227.60    8.40   1
   5  -2  -7   14.50    3.30   1
  -5   2   7   16.80    1.20   1
   5  -2  -6   36.90    3.20   1
  -5   2   6   36.50    1.50   1
   5  -2  -5   10.90    1.40   1
  -5   2   5   10.50    0.70   1
   5  -2  -4   73.80    2.60   1
  -5   2   4   72.10    2.20   1
   5  -2  -3   88.10    3.30   1
  -5   2   3   90.70    2.80   1
   5  -2  -2   40.40    1.90   1
  -5   2   2   42.80    1.90   1
   5  -2  -1   23.30    1.00   1
  -5   2   1   23.70    1.50   1
   5  -2   0    8.80    0.60   1
  -5   2   0   10.70    1.10   1
   5  -2   1   18.10    1.70   1
  -5   2  -1   19.10    1.10   1
   5  -2   2   15.60    1.50   1
  -5   2  -2   18.00    1.00   1
   5  -2   3  143.40    6.30   1
  -5   2  -3  139.70    3.70   1
   5  -2   4  130.30    7.40   1
  -5   2  -4  136.90    4.70   1
   5  -2   5  105.30    6.20   1
  -5   2  -5  112.80    4.10   1
   5  -2   6  192.40   13.40   1
  -5   2  -6  192.90    5.90   1
   5  -2   7  101.30   10.20   1
  -5   2  -7   99.50    4.00   1
   5  -2   8   54.00    4.90   1
  -5   2  -8   52.90    2.80   1
   5  -2   9    7.40    3.50   1
  -5   2  -9    6.10    1.80   1
   5  -2  10   -0.40    2.60   1
  -5   2 -10   -0.20    2.10   1
   5  -2  11   -0.50    5.10   1
  -5   2 -11    3.00    2.50   1
   5  -2  12   28.40    4.60   1
  -5   2 -12   27.50    3.20   1
   5  -2  13   16.30    5.10   1
  -5   2 -13   14.10    3.20   1
   5  -2  14   -0.80    3.80   1
  -5   2 -14   -0.20    2.50   1
   5  -1 -18    8.70    5.60   1
  -5   1  18    4.10    8.20   1
   5  -1 -17    0.70    3.00   1
  -5   1  17    3.90    3.90   1
   5  -1 -16   -1.40    3.50   1
  -5   1  16    1.80    3.70   1
   5  -1 -15    5.00    3.00   1
  -5   1  15    1.40    2.70   1
   5  -1 -14    2.90    2.30   1
  -5   1  14    0.10    1.80   1
   5  -1 -13   38.10    4.70   1
  -5   1  13   47.20    4.80   1
   5  -1 -12  105.80    7.30   1
  -5   1  12  101.30    7.50   1
   5  -1 -11   58.90    4.30   1
  -5   1  11   61.00    4.00   1
   5  -1 -10   45.00    4.20   1
  -5   1  10   43.10    2.30   1
   5  -1  -9   72.10    4.80   1
  -5   1   9   74.70    3.00   1
   5  -1  -8   69.70    4.50   1
  -5   1   8   64.50    3.30   1
   5  -1  -7    2.50    1.30   1
  -5   1   7    1.50    0.90   1
   5  -1  -6    6.10    1.00   1
  -5   1   6    5.50    1.10   1
   5  -1  -5   -0.40    1.00   1
  -5   1   5   -0.10    0.80   1
   5  -1  -4   92.50    3.60   1
  -5   1   4   89.20    2.80   1
   5  -1  -3  137.10    5.50   1
  -5   1   3  138.60    5.20   1
   5  -1  -2   22.10    1.70   1
  -5   1   2   21.20    1.30   1
   5  -1  -1  161.30    6.10   1
  -5   1   1  167.00    4.90   1
   5  -1   0  229.30    6.50   1
  -5   1   0  229.80    6.60   1
   5  -1   1   24.20    1.90   1
  -5   1  -1   18.50    1.90   1
   5  -1   2    0.80    1.20   1
  -5   1  -2    1.30    0.60   1
   5  -1   3    7.20    1.70   1
  -5   1  -3    9.80    1.00   1
   5  -1   4   32.90    5.10   1
  -5   1  -4   31.00    1.60   1
   5  -1   5   40.50    3.80   1
  -5   1  -5   38.80    1.80   1
   5  -1   6   83.20    6.20   1
  -5   1  -6   84.20    3.50   1
   5  -1   7  125.20    7.80   1
  -5   1  -7  126.10    5.30   1
   5  -1   8   19.00    4.20   1
  -5   1  -8   19.00    2.30   1
   5  -1   9    1.70    2.10   1
  -5   1  -9    2.90    1.50   1
   5  -1  10   25.80    4.00   1
  -5   1 -10   28.80    2.90   1
   5  -1  11   32.20    3.50   1
  -5   1 -11   33.80    3.40   1
   5  -1  12    2.50    2.80   1
  -5   1 -12    0.70    2.10   1
   5  -1  13   11.70    4.30   1
  -5   1 -13   14.00    3.50   1
   5   0 -18   15.60    6.20   1
  -5   0  18   12.40    4.70   1
   5   0 -17   19.90    4.20   1
  -5   0  17   22.90    5.40   1
   5   0 -16   22.00    4.40   1
  -5   0  16   20.80    4.30   1
   5   0 -15   41.40    6.50   1
  -5   0  15   32.80    6.50   1
   5   0 -14   18.40    3.20   1
  -5   0  14   23.10    3.60   1
   5   0 -13    4.10    1.90   1
  -5   0  13    2.20    2.00   1
   5   0 -12    1.70    1.90   1
  -5   0  12    1.30    1.30   1
   5   0 -11   14.90    2.30   1
  -5   0  11    9.60    1.60   1
   5   0 -10   37.90    4.20   1
  -5   0  10   32.60    2.30   1
   5   0  -9    1.80    1.20   1
  -5   0   9    2.80    1.20   1
   5   0  -8   15.10    3.20   1
  -5   0   8   19.10    2.10   1
   5   0  -7   14.90    1.90   1
  -5   0   7   17.00    1.40   1
   5   0  -6   -0.20    1.60   1
  -5   0   6    1.80    0.60   1
   5   0  -5   39.60    2.30   1
  -5   0   5   37.70    1.30   1
   5   0  -4  285.00   11.10   1
  -5   0   4  287.30    9.90   1
   5   0  -3  237.20    8.60   1
  -5   0   3  227.80    8.00   1
   5   0  -2  292.70   11.20   1
  -5   0   2  284.50    9.40   1
   5   0  -1  605.80   17.50   1
  -5   0   1  587.40   17.20   1
   5   0   0  189.80    6.00   1
  -5   0   0  193.30    6.40   1
   5   0   1  107.60    4.00   1
  -5   0  -1  105.40    4.10   1
   5   0   2   29.90    2.30   1
  -5   0  -2   28.60    1.50   1
   5   0   3   34.50    4.90   1
  -5   0  -3   33.30    1.60   1
   5   0   4    7.90    1.50   1
  -5   0  -4   11.60    0.80   1
   5   0   5    9.30    2.20   1
  -5   0  -5    5.50    0.80   1
   5   0   6   18.60    2.50   1
  -5   0  -6   26.10    2.20   1
   5   0   7    7.00    2.10   1
  -5   0  -7    7.70    1.50   1
   5   0   8    2.00    1.70   1
  -5   0  -8    2.40    1.50   1
  -5   0  -9   20.70    4.70   1
   5   0  10   -0.10    4.10   1
  -5   0 -10    6.10    2.10   1
   5   0  11    7.90    5.40   1
  -5   0 -11    4.30    2.00   1
   5   0  12   18.50    6.80   1
  -5   0 -12   14.60    3.50   1
  -5   0 -13   28.10    4.80   1
   5   1 -17    5.10    3.30   1
  -5  -1  17    4.10    4.00   1
   5   1 -16   18.70    4.50   1
  -5  -1  16   15.60    3.60   1
   5   1 -15   29.10    5.60   1
  -5  -1  15   39.50    6.50   1
   5   1 -14    3.50    3.40   1
  -5  -1  14    0.60    1.60   1
   5   1 -13   19.30    2.90   1
  -5  -1  13   19.90    2.30   1
   5   1 -12   13.40    2.80   1
  -5  -1  12   16.40    2.70   1
   5   1 -11   19.00    2.60   1
  -5  -1  11   22.90    2.50   1
   5   1 -10  108.50    7.10   1
  -5  -1  10  101.60    5.00   1
   5   1  -9   64.20    4.40   1
  -5  -1   9   63.10    5.00   1
   5   1  -8   37.60    3.00   1
  -5  -1   8   37.20    2.60   1
   5   1  -7   85.80    4.30   1
  -5  -1   7   84.30    3.50   1
   5   1  -6    6.20    1.30   1
  -5  -1   6    4.90    0.90   1
   5   1  -5   10.70    1.60   1
  -5  -1   5    8.40    0.90   1
   5   1  -4   32.80    2.00   1
  -5  -1   4   32.70    1.50   1
   5   1  -3    1.60    1.20   1
  -5  -1   3    0.60    1.10   1
   5   1  -2   53.00    2.90   1
  -5  -1   2   52.00    2.60   1
   5   1  -1   91.90    3.40   1
  -5  -1   1   92.20    4.10   1
   5   1   0    6.10    0.80   1
  -5  -1   0    6.20    1.20   1
   5   1   1    1.70    0.80   1
  -5  -1  -1    1.20    1.20   1
   5   1   2   12.00    1.20   1
  -5  -1  -2   14.80    1.80   1
   5   1   3   18.80    1.30   1
  -5  -1  -3   20.60    1.90   1
   5   1   4    3.90    1.00   1
  -5  -1  -4    2.30    1.10   1
   5   1   5   23.90    3.10   1
  -5  -1  -5   19.70    2.60   1
   5   1   6   35.20    3.40   1
  -5  -1  -6   30.40    2.70   1
   5   1   7  127.80    8.40   1
  -5  -1  -7  115.70    6.10   1
   5   1   8   62.70    6.00   1
  -5  -1  -8   57.30    4.00   1
  -5  -1  -9   43.60    6.60   1
   5   1  10   21.30    4.00   1
  -5  -1 -10   21.50    3.50   1
   5   1  11    9.90    3.90   1
  -5  -1 -11   10.90    2.90   1
   5   1  12   -8.10    5.70   1
  -5  -1 -12    1.30    3.10   1
   5   2 -17    1.60    3.00   1
  -5  -2  17   -0.90    4.20   1
   5   2 -16    4.90    3.80   1
  -5  -2  16    5.00    2.80   1
   5   2 -15   21.50    4.30   1
  -5  -2  15   18.80    3.40   1
   5   2 -14   52.50    5.80   1
  -5  -2  14   41.00    3.60   1
   5   2 -13   10.40    2.80   1
  -5  -2  13   11.90    2.20   1
   5   2 -12   17.80    5.50   1
  -5  -2  12   14.50    2.50   1
   5   2 -11   10.50    2.40   1
  -5  -2  11    8.60    1.80   1
   5   2 -10   16.20    2.60   1
  -5  -2  10   14.50    2.00   1
   5   2  -9   76.90    4.60   1
  -5  -2   9   68.30    3.30   1
   5   2  -8  204.30    8.70   1
  -5  -2   8  202.70    7.40   1
   5   2  -7  129.10    5.70   1
  -5  -2   7  123.40    4.30   1
   5   2  -6   12.30    1.30   1
  -5  -2   6   12.80    1.40   1
   5   2  -5   35.90    3.30   1
  -5  -2   5   36.40    1.90   1
   5   2  -4   69.90    4.90   1
  -5  -2   4   74.50    3.20   1
   5   2  -3   66.80    3.70   1
  -5  -2   3   77.50    3.40   1
   5   2  -2   29.10    1.70   1
  -5  -2   2   28.40    1.80   1
   5   2  -1    2.90    0.80   1
  -5  -2   1    3.70    1.10   1
   5   2   0   62.80    2.40   1
  -5  -2   0   58.80    3.10   1
   5   2   1  167.80    6.20   1
  -5  -2  -1  165.60    6.40   1
   5   2   2   -0.30    0.70   1
  -5  -2  -2    0.00    1.00   1
   5   2   3    2.30    1.20   1
  -5  -2  -3    1.10    0.50   1
   5   2   4    2.00    0.90   1
  -5  -2  -4    5.00    1.40   1
   5   2   5   15.80    1.70   1
  -5  -2  -5   16.40    2.20   1
   5   2   6   56.30    3.10   1
  -5  -2  -6   51.60    5.10   1
   5   2   7  140.30    7.80   1
  -5  -2  -7  136.80    7.90   1
   5   2   8   80.20    5.80   1
  -5  -2  -8   82.50    6.80   1
   5   2   9   38.00    6.50   1
  -5  -2  -9   32.80    4.20   1
   5   2  10   42.10    4.90   1
  -5  -2 -10   44.60    5.40   1
   5   2  11   22.80    4.50   1
  -5  -2 -11   27.80    6.40   1
   5   3 -16   43.60    7.00   1
  -5  -3  16   52.90    9.00   1
   5   3 -15   62.90    7.40   1
  -5  -3  15   78.10    8.90   1
   5   3 -14   56.20    8.40   1
  -5  -3  14   59.60    7.40   1
   5   3 -13    6.40    5.00   1
  -5  -3  13    9.10    3.60   1
   5   3 -12    6.30    2.20   1
  -5  -3  12    3.30    1.90   1
   5   3 -11    3.30    1.90   1
  -5  -3  11    1.00    1.70   1
   5   3 -10   14.80    2.20   1
  -5  -3  10   11.70    2.50   1
   5   3  -9   25.40    3.40   1
  -5  -3   9   25.80    2.60   1
   5   3  -8    8.10    2.40   1
  -5  -3   8    8.60    1.70   1
   5   3  -7    1.30    1.10   1
  -5  -3   7    0.50    1.30   1
   5   3  -6    0.30    1.40   1
  -5  -3   6    2.50    1.10   1
   5   3  -5    0.40    1.20   1
  -5  -3   5   -0.50    1.00   1
   5   3  -4   25.30    3.50   1
  -5  -3   4   25.80    1.60   1
   5   3  -3   15.90    1.70   1
  -5  -3   3   17.00    1.30   1
   5   3  -2   47.90    2.50   1
  -5  -3   2   48.70    2.80   1
   5   3  -1  106.30    4.50   1
  -5  -3   1  102.50    4.50   1
   5   3   0  149.70    6.20   1
  -5  -3   0  145.90    6.70   1
   5   3   1   76.50    3.40   1
  -5  -3  -1   72.10    4.30   1
   5   3   2   69.00    3.50   1
  -5  -3  -2   63.10    4.10   1
   5   3   3   57.80    4.10   1
  -5  -3  -3   57.20    3.50   1
   5   3   4    1.60    1.60   1
  -5  -3  -4   -0.40    1.30   1
   5   3   5   -0.80    1.70   1
  -5  -3  -5    0.50    3.00   1
   5   3   6   10.60    2.10   1
  -5  -3  -6    5.80    2.20   1
   5   3   7    5.90    1.60   1
  -5  -3  -7   -2.50    3.90   1
   5   3   8    2.40    1.80   1
  -5  -3  -8    0.20    2.70   1
   5   3   9    6.80    3.50   1
  -5  -3  -9    0.70    2.50   1
   5   3  10    2.90    2.30   1
  -5  -3 -10    6.30    3.50   1
   5   4 -15   19.70    5.80   1
  -5  -4  15   30.50    6.40   1
   5   4 -14   16.70    3.30   1
  -5  -4  14   12.00    4.10   1
   5   4 -13   13.80    3.30   1
  -5  -4  13   15.00    3.30   1
   5   4 -12    4.80    2.20   1
  -5  -4  12    1.30    2.90   1
   5   4 -11   11.00    2.00   1
  -5  -4  11   16.40    3.40   1
   5   4 -10    0.20    1.60   1
  -5  -4  10   -2.10    1.70   1
   5   4  -9    7.10    2.00   1
  -5  -4   9    4.70    4.60   1
   5   4  -8   54.30    4.50   1
  -5  -4   8   60.40    6.30   1
   5   4  -7   91.70    6.40   1
  -5  -4   7   86.60    6.90   1
   5   4  -6   59.20    3.90   1
  -5  -4   6   56.10    3.70   1
   5   4  -5   35.50    3.20   1
  -5  -4   5   32.70    2.90   1
   5   4  -4    9.10    1.60   1
  -5  -4   4    7.50    1.80   1
   5   4  -3    5.10    1.40   1
  -5  -4   3    6.30    1.40   1
   5   4  -2    1.30    1.00   1
  -5  -4   2    1.30    1.20   1
   5   4  -1   41.10    3.00   1
  -5  -4   1   40.80    4.40   1
   5   4   0   48.30    2.90   1
  -5  -4   0   56.20    5.00   1
   5   4   1    4.10    1.40   1
   5   4   2   34.40    3.60   1
  -5  -4  -2   34.80    3.90   1
   5   4   3   11.40    2.20   1
  -5  -4  -3    8.20    3.20   1
   5   4   4   19.90    2.20   1
  -5  -4  -4   21.30    3.80   1
   5   4   5    4.00    2.60   1
  -5  -4  -5    1.40    2.70   1
   5   4   6    5.30    1.90   1
  -5  -4  -6    3.50    2.80   1
   5   4   7   35.60    4.50   1
  -5  -4  -7   29.70    6.50   1
   5   4   8   62.80    8.10   1
  -5  -4  -8   57.40    9.40   1
   5   5 -14    9.30    4.60   1
  -5  -5  14    5.90    4.20   1
   5   5 -13   22.60    4.70   1
  -5  -5  13   22.00    5.60   1
   5   5 -12    1.90    2.60   1
  -5  -5  12    2.10    4.80   1
   5   5 -11    4.90    4.10   1
  -5  -5  11    5.10    4.30   1
   5   5 -10   11.10    2.90   1
  -5  -5  10   20.80    3.90   1
   5   5  -9   35.30    3.90   1
  -5  -5   9   39.50    4.60   1
   5   5  -8  118.90    7.30   1
  -5  -5   8  110.80   10.60   1
   5   5  -7  118.00   12.00   1
  -5  -5   7  115.80    9.90   1
   5   5  -6   81.90    6.80   1
   5   5  -5   40.70    3.80   1
  -5  -5   5   36.20    5.20   1
   5   5  -4   39.80    3.80   1
  -5  -5   4   36.50    4.10   1
   5   5  -3   25.20    3.50   1
  -5  -5   3   27.30    3.90   1
   5   5  -2    4.50    1.50   1
  -5  -5   2   -3.50    2.90   1
   5   5  -1    3.40    1.20   1
  -5  -5   1    1.70    2.70   1
   5   5   0    0.70    1.50   1
  -5  -5   0    2.20    2.50   1
   5   5   1    8.50    1.70   1
  -5  -5  -1    5.40    3.50   1
   5   5   2    0.20    1.70   1
  -5  -5  -2   -2.30    2.50   1
   5   5   3    0.30    1.50   1
  -5  -5  -3    0.50    2.60   1
   5   5   4    2.20    2.20   1
  -5  -5  -4    5.30    2.70   1
   5   5   5    0.10    1.70   1
  -5  -5  -5    0.90    2.90   1
   5   5   6    8.90    2.70   1
  -5  -5  -6   11.30    7.50   1
   5   6 -12    2.10    5.10   1
  -5  -6  12    0.80    2.70   1
   5   6 -11   -1.10    2.10   1
  -5  -6  11    6.80    7.00   1
   5   6 -10    1.10    2.20   1
  -5  -6  10   -0.80    5.60   1
   5   6  -9    4.90    2.20   1
   5   6  -8    8.60    3.90   1
  -5  -6   8   16.70    4.30   1
   5   6  -7    7.00    4.80   1
  -5  -6   7    7.40    3.10   1
   5   6  -6    0.20    1.40   1
  -5  -6   6   -4.70    3.20   1
   5   6  -5    0.20    2.30   1
  -5  -6   5    5.20    3.30   1
   5   6  -4   10.50    2.70   1
  -5  -6   4    4.50    3.10   1
   5   6  -3    6.10    2.20   1
  -5  -6   3    2.50    3.00   1
   5   6  -2    2.40    1.90   1
  -5  -6   2    2.60    2.70   1
   5   6  -1    2.90    1.80   1
  -5  -6   1    4.00    6.90   1
   5   6   0   41.60    4.20   1
  -5  -6   0   44.90    6.60   1
   5   6   1   35.70    3.90   1
  -5  -6  -1   34.30    5.60   1
   5   6   2   22.60    2.60   1
  -5  -6  -2   16.80    8.60   1
   5   6   3   22.50    3.10   1
  -5  -6  -3   25.20   10.10   1
   5   6   4   43.70    6.50   1
  -5  -6  -4   31.60    7.90   1
  -5  -7   8    8.20    5.40   1
  -5  -7   7   16.80    8.50   1
  -5  -7   6   30.80    5.70   1
  -5  -7   4    5.60    3.90   1
  -5  -7   3    3.10    3.10   1
  -5  -7   2    2.10    3.50   1
  -5  -7   1    3.10    5.20   1
  -5  -7   0   26.90    6.10   1
  -6  12   1    3.10    4.50   1
  -6  12   0    7.40    4.50   1
  -6  12  -1    8.00    5.50   1
  -6  11   7    1.40    3.50   1
  -6  11   6    3.10    2.90   1
  -6  11   5    5.50    3.00   1
  -6  11   4    6.20    2.60   1
  -6  11   3   45.40    4.90   1
  -6  11   2   46.20    4.70   1
  -6  11   1   32.20    6.10   1
  -6  11   0   55.00    8.20   1
  -6  11  -1   70.20    9.70   1
  -6  11  -2   30.00    4.50   1
  -6  11  -3    4.20    4.50   1
  -6  11  -4    3.20    7.60   1
  -6  11  -5   31.50    5.60   1
  -6  11  -6    0.30    3.60   1
  -6  10  10   55.50    3.90   1
  -6  10   9   64.50    4.30   1
  -6  10   8   21.30    2.60   1
  -6  10   7   41.20    2.80   1
  -6  10   6   30.90    2.40   1
  -6  10   5    1.40    1.70   1
  -6  10   4    4.50    1.50   1
  -6  10   3   29.50    2.40   1
  -6  10   2   16.80    3.30   1
  -6  10   1   30.30    2.50   1
  -6  10   0   55.80    4.20   1
  -6  10  -1   23.60    2.70   1
  -6  10  -2    6.50    2.00   1
  -6  10  -3    5.50    1.80   1
  -6  10  -4   33.60    2.80   1
  -6  10  -5   30.50    4.40   1
  -6  10  -6   12.90    2.30   1
  -6  10  -7   17.10    3.00   1
  -6  10  -8   33.90    4.70   1
  -6   9  12   -2.40    1.70   1
  -6   9  11   10.70    1.90   1
  -6   9  10   59.70    4.10   1
  -6   9   9   27.90    2.50   1
  -6   9   8   24.40    2.50   1
  -6   9   7   79.60    4.10   1
  -6   9   6   30.20    2.60   1
  -6   9   5    3.20    1.20   1
  -6   9   4    0.20    0.80   1
  -6   9   3    6.20    1.30   1
  -6   9   2   19.50    1.70   1
  -6   9   1    3.20    1.60   1
  -6   9   0   32.00    2.50   1
  -6   9  -1   50.20    3.00   1
  -6   9  -2   21.50    2.00   1
  -6   9  -3    6.10    1.40   1
  -6   9  -4    0.70    1.60   1
  -6   9  -5    6.30    2.30   1
  -6   9  -6   13.00    2.60   1
  -6   9  -7   33.70    4.50   1
  -6   9  -8   68.40    5.30   1
  -6   9  -9   31.80    4.70   1
  -6   9 -10   18.80    4.60   1
  -6   8  13   32.70    3.60   1
  -6   8  12    3.00    1.80   1
  -6   8  11   -0.50    1.40   1
  -6   8  10    1.70    1.30   1
  -6   8   9    0.30    1.10   1
  -6   8   8    0.20    1.00   1
  -6   8   7    6.50    1.30   1
  -6   8   6    0.60    1.30   1
  -6   8   5    3.60    1.20   1
   6  -8  -4    5.50    3.60   1
  -6   8   4    7.60    1.10   1
   6  -8  -3   58.70    6.00   1
  -6   8   3   61.00    2.90   1
  -6   8   2   83.30    3.30   1
   6  -8  -1  122.70    9.60   1
  -6   8   1  131.00    5.90   1
   6  -8   0  170.50   10.00   1
  -6   8   0  161.40    7.10   1
  -6   8  -1  254.20   10.40   1
   6  -8   2  150.40   10.50   1
  -6   8  -2  160.00    8.20   1
  -6   8  -3   32.60    2.50   1
  -6   8  -4   29.40    2.70   1
  -6   8  -5    1.90    2.30   1
  -6   8  -6    1.40    1.40   1
  -6   8  -7    9.90    2.10   1
  -6   8  -8   12.10    4.70   1
  -6   8  -9   11.80    2.70   1
  -6   8 -10    0.70    2.30   1
  -6   8 -11    0.70    2.20   1
  -6   7  15   24.80    3.20   1
  -6   7  14   27.90    4.20   1
  -6   7  13   16.00    2.20   1
  -6   7  12    3.00    1.50   1
  -6   7  11    4.00    1.60   1
   6  -7 -10   47.10    4.80   1
  -6   7  10   42.20    2.90   1
  -6   7   9   36.10    2.10   1
   6  -7  -8   18.00    3.00   1
  -6   7   8   18.00    2.00   1
   6  -7  -7   43.70    6.50   1
  -6   7   7   46.60    2.40   1
   6  -7  -6   85.40    7.10   1
  -6   7   6   91.20    3.50   1
   6  -7  -5   63.30    5.80   1
  -6   7   5   62.60    2.40   1
   6  -7  -4    0.80    1.10   1
  -6   7   4    0.20    0.70   1
   6  -7  -3   35.80    3.30   1
  -6   7   3   38.80    1.80   1
   6  -7  -2    6.50    1.60   1
  -6   7   2    8.80    1.20   1
   6  -7  -1   30.20    2.50   1
  -6   7   1   31.70    3.30   1
   6  -7   0   85.70    5.00   1
  -6   7   0   86.30    3.90   1
   6  -7   1  111.70    8.50   1
  -6   7  -1  119.80    5.80   1
   6  -7   2    2.60    1.10   1
  -6   7  -2    5.10    1.10   1
   6  -7   3    5.50    1.70   1
  -6   7  -3    6.10    1.10   1
  -6   7  -4    3.10    1.50   1
   6  -7   5    6.50    2.10   1
  -6   7  -5    8.50    1.70   1
   6  -7   6   13.50    3.50   1
  -6   7  -6   10.30    2.60   1
   6  -7   7    1.80    1.70   1
  -6   7  -7    3.30    1.30   1
   6  -7   8   13.00    3.40   1
  -6   7  -8   15.00    2.20   1
  -6   7  -9   93.40    6.10   1
  -6   7 -10   55.60    8.20   1
  -6   7 -11    8.60    4.70   1
  -6   7 -12   21.70    6.50   1
  -6   6  16    4.80    2.50   1
   6  -6 -15    2.00    3.40   1
  -6   6  15   -3.60    2.50   1
   6  -6 -14    0.20    2.00   1
  -6   6  14    4.60    2.30   1
   6  -6 -13    5.30    3.10   1
  -6   6  13    4.60    2.20   1
   6  -6 -12   22.70    6.60   1
  -6   6  12   26.10    3.90   1
   6  -6 -11    1.00    2.20   1
  -6   6  11   -0.30    1.50   1
   6  -6 -10    8.60    2.10   1
  -6   6  10    4.10    1.70   1
   6  -6  -9   25.10    3.10   1
  -6   6   9   23.20    2.30   1
   6  -6  -8   83.90    5.80   1
  -6   6   8   86.60    3.80   1
   6  -6  -7  122.80    9.30   1
  -6   6   7  119.60    4.10   1
   6  -6  -6   79.90    5.70   1
  -6   6   6   78.60    3.00   1
   6  -6  -5  201.10   10.80   1
  -6   6   5  199.20    5.20   1
   6  -6  -4   81.60    5.20   1
  -6   6   4   86.00    3.20   1
   6  -6  -3    5.10    0.70   1
  -6   6   3    6.60    0.60   1
   6  -6  -2   66.40    3.50   1
  -6   6   2   67.60    2.00   1
   6  -6  -1   69.20    3.40   1
  -6   6   1   75.80    2.70   1
   6  -6   0    3.60    0.80   1
  -6   6   0    3.60    0.80   1
   6  -6   1   46.30    2.60   1
  -6   6  -1   51.80    2.10   1
   6  -6   2   52.50    2.70   1
  -6   6  -2   59.50    2.30   1
   6  -6   3    1.00    1.70   1
  -6   6  -3    3.20    0.80   1
   6  -6   4    7.00    2.30   1
  -6   6  -4    7.40    1.10   1
   6  -6   5    0.70    1.80   1
  -6   6  -5    7.50    1.70   1
   6  -6   6   -0.30    1.60   1
  -6   6  -6    2.00    0.90   1
   6  -6   7   58.80    6.50   1
  -6   6  -7   71.30    3.70   1
   6  -6   8  142.30   11.80   1
  -6   6  -8  144.80    6.30   1
   6  -6   9  107.00   13.30   1
  -6   6  -9  115.20    7.50   1
   6  -6  10   63.90   12.40   1
  -6   6 -10   63.60    7.20   1
   6  -6  11   55.50   12.10   1
  -6   6 -11   57.80    8.30   1
   6  -6  12   43.70    8.30   1
  -6   6 -12   40.10    8.10   1
   6  -5 -16   29.20    7.40   1
  -6   5  16   38.60    4.50   1
   6  -5 -15   23.50    4.10   1
  -6   5  15   38.40    4.30   1
   6  -5 -14   39.10    6.30   1
  -6   5  14   39.60    4.00   1
   6  -5 -13  138.70   15.20   1
  -6   5  13  147.40    7.40   1
   6  -5 -12   46.30    5.80   1
  -6   5  12   50.10    3.30   1
   6  -5 -11   10.10    2.50   1
  -6   5  11    9.30    1.80   1
   6  -5 -10    1.60    1.30   1
  -6   5  10    0.10    0.60   1
   6  -5  -9   19.90    3.60   1
  -6   5   9   20.20    1.40   1
   6  -5  -8   14.50    2.50   1
  -6   5   8   10.70    0.60   1
   6  -5  -7   56.20    4.50   1
  -6   5   7   62.00    2.00   1
   6  -5  -6  117.40    7.40   1
  -6   5   6  118.20    4.10   1
   6  -5  -5   21.50    2.00   1
  -6   5   5   21.20    1.00   1
   6  -5  -4    2.20    1.20   1
  -6   5   4    2.60    0.50   1
   6  -5  -3   53.20    2.10   1
  -6   5   3   50.80    1.60   1
   6  -5  -2   73.60    3.30   1
  -6   5   2   72.50    2.40   1
   6  -5  -1   30.80    1.90   1
  -6   5   1   32.30    1.50   1
   6  -5   0    7.60    1.00   1
  -6   5   0    6.40    0.90   1
   6  -5   1  192.20    8.20   1
  -6   5  -1  192.30    6.50   1
   6  -5   2  108.90    5.40   1
  -6   5  -2  112.90    3.60   1
   6  -5   3   88.80    4.00   1
  -6   5  -3   87.10    2.70   1
   6  -5   4   25.70    2.80   1
  -6   5  -4   29.70    1.70   1
   6  -5   5   18.70    7.40   1
  -6   5  -5   14.70    1.60   1
   6  -5   6   41.80    4.20   1
  -6   5  -6   40.90    2.60   1
   6  -5   7    4.10    2.30   1
  -6   5  -7    1.00    1.10   1
   6  -5   8   41.70    4.10   1
  -6   5  -8   53.60    2.50   1
   6  -5   9    4.40    2.30   1
  -6   5  -9    6.60    1.40   1
  -6   5 -10    0.60    1.60   1
   6  -5  11    4.50    6.00   1
  -6   5 -11    0.60    1.80   1
   6  -5  12    7.50    5.60   1
  -6   5 -12   -0.50    4.30   1
   6  -4 -17    2.30    3.60   1
  -6   4  17    4.00    3.40   1
   6  -4 -16    6.80    3.70   1
  -6   4  16   11.20    4.20   1
   6  -4 -15    5.40    4.40   1
  -6   4  15    5.20    3.70   1
   6  -4 -14   38.90    5.60   1
  -6   4  14   41.00    6.20   1
   6  -4 -13   85.20    7.80   1
  -6   4  13   79.40    4.70   1
   6  -4 -12    7.00    2.80   1
  -6   4  12    2.70    1.10   1
   6  -4 -11    1.90    2.10   1
  -6   4  11    3.70    1.30   1
   6  -4 -10    9.10    2.70   1
  -6   4  10    4.90    1.00   1
   6  -4  -9    9.60    1.80   1
  -6   4   9   11.70    1.00   1
   6  -4  -8   -0.90    1.20   1
  -6   4   8    1.00    0.60   1
   6  -4  -7   17.60    2.60   1
  -6   4   7   21.20    1.20   1
   6  -4  -6   85.30    5.30   1
  -6   4   6   89.50    3.00   1
   6  -4  -5  158.30    6.50   1
  -6   4   5  165.30    4.50   1
   6  -4  -4   90.30    5.30   1
  -6   4   4   93.50    2.60   1
   6  -4  -3   67.20    3.40   1
  -6   4   3   63.10    2.60   1
   6  -4  -2   10.40    0.90   1
  -6   4   2   12.90    0.90   1
   6  -4  -1   13.90    1.10   1
  -6   4   1   13.00    1.10   1
   6  -4   0    3.70    0.70   1
  -6   4   0    2.30    0.70   1
   6  -4   1  188.90    6.80   1
  -6   4  -1  186.10    5.90   1
   6  -4   2  126.00    4.70   1
  -6   4  -2  117.10    5.80   1
   6  -4   3   63.80    3.50   1
  -6   4  -3   69.00    2.90   1
   6  -4   4  116.50    6.60   1
  -6   4  -4  106.40    3.70   1
   6  -4   5  106.80    7.50   1
  -6   4  -5  118.90    4.60   1
   6  -4   6   29.50    3.90   1
  -6   4  -6   31.40    2.50   1
   6  -4   7   24.70    3.50   1
  -6   4  -7   27.20    1.90   1
   6  -4   8    7.70    2.90   1
  -6   4  -8    4.60    1.10   1
   6  -4   9   42.40    6.30   1
  -6   4  -9   39.90    2.80   1
   6  -4  10   42.70    7.10   1
  -6   4 -10   56.40    4.60   1
   6  -4  11   19.20    5.50   1
  -6   4 -11   27.10    3.30   1
   6  -4  12   18.80    4.80   1
  -6   4 -12   18.00    4.80   1
   6  -3 -17    1.90    3.60   1
  -6   3  17   -5.70    3.40   1
   6  -3 -16   -3.90    2.90   1
  -6   3  16    2.40    2.60   1
   6  -3 -15    5.40    4.50   1
  -6   3  15    5.40    2.20   1
   6  -3 -14    4.30    3.10   1
  -6   3  14    3.80    1.40   1
   6  -3 -13    1.00    3.50   1
  -6   3  13    0.20    1.60   1
   6  -3 -12   17.10    3.10   1
  -6   3  12   16.30    1.60   1
   6  -3 -11    5.40    2.80   1
  -6   3  11    7.10    1.50   1
   6  -3 -10    4.80    2.60   1
  -6   3  10    4.60    1.30   1
   6  -3  -9   15.20    2.50   1
  -6   3   9   26.60    1.70   1
   6  -3  -8   23.80    3.60   1
  -6   3   8   26.20    1.50   1
   6  -3  -7  148.60    8.20   1
  -6   3   7  156.50    4.80   1
   6  -3  -6  364.30   19.90   1
  -6   3   6  354.30   10.40   1
   6  -3  -5  352.00   18.10   1
  -6   3   5  354.40   12.30   1
   6  -3  -4  171.20    8.30   1
  -6   3   4  171.40    6.80   1
   6  -3  -3  147.30    7.00   1
  -6   3   3  155.60    5.40   1
   6  -3  -2   97.00    5.40   1
  -6   3   2  100.00    3.20   1
   6  -3  -1   34.80    1.60   1
  -6   3   1   33.70    1.50   1
   6  -3   0    5.40    0.90   1
  -6   3   0    5.40    0.80   1
   6  -3   1    5.70    0.80   1
  -6   3  -1    7.00    0.90   1
   6  -3   2   10.20    2.00   1
  -6   3  -2    8.70    1.00   1
   6  -3   3    3.70    1.50   1
  -6   3  -3    2.80    0.90   1
   6  -3   4    2.70    1.40   1
  -6   3  -4    6.30    1.10   1
   6  -3   5    2.00    2.60   1
  -6   3  -5   -0.50    1.00   1
   6  -3   6   -0.90    2.20   1
  -6   3  -6    0.00    0.90   1
   6  -3   7    3.20    1.90   1
  -6   3  -7    3.80    1.10   1
   6  -3   8   14.20    3.30   1
  -6   3  -8   13.50    2.10   1
   6  -3   9   80.70    6.60   1
  -6   3  -9   85.10    5.10   1
   6  -3  10   53.30    7.50   1
  -6   3 -10   62.90    5.30   1
   6  -3  11   30.70    5.70   1
  -6   3 -11   35.20    4.80   1
   6  -3  12   33.10    7.40   1
  -6   3 -12   36.50    5.30   1
   6  -2 -17    1.50    3.50   1
  -6   2  17    3.40    3.70   1
   6  -2 -16    9.10    4.60   1
  -6   2  16    5.50    2.10   1
   6  -2 -15   19.00    3.70   1
  -6   2  15    9.00    2.30   1
   6  -2 -14    2.40    5.20   1
  -6   2  14    1.80    1.70   1
   6  -2 -13   63.00    4.90   1
  -6   2  13   74.50    5.00   1
   6  -2 -12  146.70    9.40   1
  -6   2  12  147.00    8.10   1
   6  -2 -11   22.70    3.40   1
  -6   2  11   22.60    2.10   1
   6  -2 -10   -3.40    1.50   1
  -6   2  10   -0.90    1.00   1
   6  -2  -9   13.90    2.10   1
  -6   2   9   11.90    1.70   1
   6  -2  -8    2.00    1.60   1
  -6   2   8    5.30    1.10   1
   6  -2  -7   31.40    3.50   1
  -6   2   7   37.40    1.60   1
   6  -2  -6  110.10    6.00   1
  -6   2   6  110.10    3.30   1
   6  -2  -5   47.40    2.70   1
  -6   2   5   46.00    2.50   1
   6  -2  -4    6.80    1.30   1
  -6   2   4    9.40    1.20   1
   6  -2  -3   14.10    1.40   1
  -6   2   3   17.90    1.40   1
   6  -2  -2    7.00    1.90   1
  -6   2   2    8.10    1.10   1
   6  -2  -1    1.70    1.30   1
  -6   2   1    1.10    0.70   1
   6  -2   0    0.70    0.40   1
  -6   2   0    1.80    0.70   1
   6  -2   1   12.60    2.20   1
  -6   2  -1    8.30    0.90   1
   6  -2   2   92.20    6.10   1
  -6   2  -2   92.30    3.60   1
   6  -2   3  113.80    6.50   1
  -6   2  -3  114.90    4.40   1
   6  -2   4  106.70    6.50   1
  -6   2  -4  101.10    4.00   1
   6  -2   5  151.30    8.60   1
  -6   2  -5  153.80    4.90   1
   6  -2   6   83.70    5.60   1
  -6   2  -6   85.40    4.20   1
   6  -2   7   41.20    3.60   1
  -6   2  -7   37.00    3.00   1
   6  -2   8    0.60    2.30   1
  -6   2  -8    1.50    1.80   1
   6  -2   9    4.70    2.60   1
  -6   2  -9    8.70    2.90   1
   6  -2  10   -2.20    4.90   1
  -6   2 -10    1.00    1.70   1
   6  -2  11   -0.30    3.10   1
  -6   2 -11    4.20    2.80   1
   6  -2  12   12.00    5.60   1
  -6   2 -12    9.40    3.80   1
   6  -1 -17    4.10    3.00   1
  -6   1  17   -1.40    2.00   1
   6  -1 -16    2.40    3.20   1
  -6   1  16   -1.30    1.50   1
   6  -1 -15   -0.50    3.40   1
  -6   1  15    3.20    1.70   1
   6  -1 -14   23.70    4.40   1
  -6   1  14   26.70    2.80   1
   6  -1 -13   53.50    6.40   1
  -6   1  13   52.30    4.20   1
   6  -1 -12  132.40    8.40   1
  -6   1  12  126.80    5.70   1
  -6   1  11   33.20    2.70   1
   6  -1 -10   30.20    3.10   1
  -6   1  10   28.00    2.10   1
   6  -1  -9  101.80    6.80   1
  -6   1   9   95.30    4.20   1
   6  -1  -8   26.60    2.90   1
  -6   1   8   27.70    2.50   1
   6  -1  -7   44.60    5.60   1
  -6   1   7   50.20    4.60   1
   6  -1  -6   32.00    2.80   1
  -6   1   6   28.80    0.90   1
   6  -1  -5   54.80    3.70   1
  -6   1   5   52.90    2.50   1
   6  -1  -4  128.00    7.20   1
  -6   1   4  135.10    5.00   1
   6  -1  -3   30.80    2.70   1
  -6   1   3   34.40    2.10   1
   6  -1  -2   19.40    2.50   1
  -6   1   2   18.00    1.50   1
   6  -1  -1   16.10    2.20   1
  -6   1   1   12.70    1.60   1
   6  -1   0   -0.10    0.40   1
  -6   1   0   -0.10    1.00   1
   6  -1   1   71.80    3.30   1
  -6   1  -1   75.30    2.80   1
   6  -1   2  219.30   12.00   1
  -6   1  -2  222.90    6.20   1
   6  -1   3  137.10    7.40   1
  -6   1  -3  131.40    4.90   1
   6  -1   4  163.80    9.90   1
  -6   1  -4  162.00    5.20   1
   6  -1   5  173.90    8.30   1
  -6   1  -5  175.40    7.60   1
   6  -1   6  106.60    7.60   1
  -6   1  -6  121.30    8.10   1
   6  -1   7   42.90    5.60   1
  -6   1  -7   49.00    6.30   1
   6  -1   8    0.20    2.30   1
  -6   1  -8    1.00    1.50   1
   6  -1   9    2.80    2.90   1
  -6   1  -9    2.90    2.30   1
   6  -1  10    8.90    4.60   1
  -6   1 -10   16.50    2.90   1
   6  -1  11    3.10    3.50   1
  -6   1 -11   -0.30    3.10   1
   6  -1  12   -2.80    3.20   1
  -6   1 -12    4.90    2.80   1
   6   0 -17    7.70    4.40   1
  -6   0  17    5.90    2.90   1
   6   0 -16    5.00    3.00   1
  -6   0  16    1.50    2.70   1
   6   0 -15    1.30    3.00   1
  -6   0  15    1.70    1.60   1
   6   0 -14   14.10    3.30   1
  -6   0  14   11.60    2.30   1
  -6   0  13   14.30    3.00   1
   6   0 -12   13.90    3.10   1
  -6   0  12   16.60    2.00   1
   6   0 -11    7.20    2.50   1
  -6   0  11    9.90    1.80   1
   6   0 -10   20.90    2.80   1
  -6   0  10   21.80    2.60   1
   6   0  -9   12.70    3.10   1
  -6   0   9   10.80    1.70   1
   6   0  -8    1.60    3.10   1
  -6   0   8    3.00    0.90   1
   6   0  -7   17.30    4.00   1
  -6   0   7   17.80    1.40   1
   6   0  -6   37.10    3.30   1
  -6   0   6   38.60    1.70   1
   6   0  -5  107.20    7.50   1
  -6   0   5  110.50    4.70   1
   6   0  -4   60.90    4.30   1
  -6   0   4   74.00    4.50   1
   6   0  -3   21.20    2.10   1
  -6   0   3   30.30    1.90   1
   6   0  -2  103.40    5.80   1
  -6   0   2  113.70    4.30   1
   6   0  -1  115.90    6.70   1
  -6   0   1  118.20    5.40   1
   6   0   0    4.20    0.70   1
  -6   0   0    6.90    1.40   1
   6   0   1   12.80    1.70   1
  -6   0  -1   11.10    1.60   1
   6   0   2    1.20    1.40   1
  -6   0  -2    0.00    0.60   1
   6   0   3   -1.10    1.00   1
  -6   0  -3    0.80    0.60   1
   6   0   4    0.20    1.30   1
  -6   0  -4    1.40    1.20   1
   6   0   5   15.90    3.00   1
  -6   0  -5   15.40    2.20   1
   6   0   6    0.40    1.80   1
  -6   0  -6    1.00    1.60   1
   6   0   7   22.30    3.90   1
  -6   0  -7   25.40    3.40   1
   6   0   8    2.50    4.20   1
  -6   0  -8    4.50    2.70   1
   6   0   9   31.70    4.90   1
  -6   0  -9   29.70    3.80   1
   6   0  10    4.60    3.10   1
  -6   0 -10    3.30    3.00   1
   6   0  11    4.90    3.80   1
  -6   0 -11    2.90    2.90   1
   6   1 -17    8.50    4.40   1
  -6  -1  17   -2.60    2.30   1
   6   1 -16    3.40    3.00   1
  -6  -1  16    1.10    2.70   1
   6   1 -15    2.90    1.90   1
  -6  -1  15    0.00    1.90   1
  -6  -1  14   -0.60    1.70   1
   6   1 -13    4.00    3.40   1
  -6  -1  13    5.50    1.90   1
   6   1 -12   60.70    6.20   1
  -6  -1  12   68.30    5.40   1
   6   1 -11   51.90    4.90   1
  -6  -1  11   48.90    3.80   1
   6   1 -10   66.10    4.90   1
  -6  -1  10   58.80    3.90   1
   6   1  -9   51.30    4.10   1
  -6  -1   9   58.70    3.40   1
  -6  -1   8   42.90    2.60   1
   6   1  -7   63.70    3.70   1
  -6  -1   7   59.30    3.80   1
   6   1  -6    2.10    1.30   1
  -6  -1   6    2.00    1.00   1
   6   1  -5   78.10    7.40   1
  -6  -1   5   83.40    3.90   1
   6   1  -4   22.50    2.10   1
  -6  -1   4   23.90    2.30   1
   6   1  -3   71.40    3.80   1
  -6  -1   3   73.00    3.30   1
   6   1  -2   82.00    4.30   1
  -6  -1   2   83.80    4.00   1
   6   1  -1  138.90    4.70   1
  -6  -1   1  137.40    5.20   1
   6   1   0   42.90    2.60   1
  -6  -1   0   43.20    3.00   1
   6   1   1    9.40    1.10   1
  -6  -1  -1    6.20    2.00   1
   6   1   2   31.40    2.10   1
  -6  -1  -2   31.30    2.50   1
   6   1   3   74.90    4.00   1
  -6  -1  -3   73.60    4.00   1
   6   1   4   59.50    3.60   1
  -6  -1  -4   57.80    3.20   1
   6   1   5   40.30    3.30   1
  -6  -1  -5   38.00    4.40   1
   6   1   6   71.60    4.30   1
  -6  -1  -6   76.40    5.10   1
   6   1   7   42.40    3.80   1
  -6  -1  -7   41.10    3.80   1
   6   1   8    3.50    2.00   1
  -6  -1  -8    4.10    2.50   1
   6   1   9   -2.00    3.30   1
  -6  -1  -9    0.50    1.90   1
   6   1  10    2.60    3.00   1
  -6  -1 -10   -2.20    3.10   1
   6   2 -16   -1.30    2.70   1
  -6  -2  16    0.20    2.90   1
   6   2 -15    1.10    3.10   1
  -6  -2  15    1.40    2.50   1
   6   2 -14    4.70    3.10   1
  -6  -2  14    4.60    2.20   1
   6   2 -13   55.60    6.30   1
  -6  -2  13   49.40    5.00   1
   6   2 -12   95.70   13.30   1
  -6  -2  12   97.20    6.70   1
   6   2 -11   96.20    8.60   1
  -6  -2  11  100.10    7.30   1
   6   2 -10   72.30    6.00   1
  -6  -2  10   64.70    4.10   1
   6   2  -9  112.30    8.60   1
  -6  -2   9  104.00    4.90   1
   6   2  -8   97.50    6.00   1
  -6  -2   8   93.80    4.90   1
   6   2  -7   17.40    2.60   1
  -6  -2   7   15.50    2.10   1
   6   2  -6   13.20    2.00   1
  -6  -2   6   10.50    1.80   1
   6   2  -5    0.90    1.10   1
  -6  -2   5   -0.10    1.00   1
   6   2  -4    1.10    2.50   1
  -6  -2   4    1.00    1.60   1
   6   2  -3   13.50    2.20   1
  -6  -2   3   17.80    2.00   1
   6   2  -2    1.40    1.80   1
  -6  -2   2   -1.50    1.00   1
   6   2  -1   10.10    1.30   1
  -6  -2   1    8.30    1.80   1
   6   2   0    1.20    1.10   1
  -6  -2   0    3.50    2.10   1
   6   2   1    0.00    1.10   1
  -6  -2  -1   -0.50    1.10   1
   6   2   2    7.50    2.30   1
  -6  -2  -2    7.00    1.40   1
   6   2   3   53.80    4.10   1
  -6  -2  -3   49.40    3.40   1
   6   2   4   16.80    2.10   1
  -6  -2  -4   13.80    3.30   1
   6   2   5   77.70    5.00   1
  -6  -2  -5   73.00    5.40   1
   6   2   6   82.90    5.90   1
  -6  -2  -6   85.60    7.40   1
   6   2   7   42.00    4.70   1
  -6  -2  -7   47.00    5.90   1
   6   2   8    6.40    2.10   1
  -6  -2  -8    3.10    3.80   1
   6   2   9    4.30    2.80   1
  -6  -2  -9    2.30    3.30   1
   6   3 -15    5.10    5.50   1
  -6  -3  15    7.00    5.80   1
   6   3 -14   -1.50    2.80   1
  -6  -3  14    0.50    3.30   1
   6   3 -13   -1.80    4.10   1
  -6  -3  13    9.50    3.90   1
   6   3 -12    6.00    2.80   1
  -6  -3  12    9.70    3.10   1
   6   3 -11    1.10    2.10   1
  -6  -3  11    2.80    2.90   1
   6   3 -10    5.70    2.20   1
  -6  -3  10    3.30    2.20   1
   6   3  -9   11.50    3.00   1
  -6  -3   9   12.80    2.50   1
   6   3  -8   -2.00    1.60   1
  -6  -3   8    2.10    1.50   1
   6   3  -7   -0.40    1.40   1
  -6  -3   7    1.10    1.50   1
   6   3  -6    2.10    1.50   1
  -6  -3   6    1.50    1.40   1
   6   3  -5   11.00    2.20   1
  -6  -3   5    6.40    2.30   1
   6   3  -4   21.50    2.30   1
  -6  -3   4   19.20    2.20   1
   6   3  -3   34.90    3.40   1
  -6  -3   3   39.00    2.80   1
   6   3  -2   56.90    4.40   1
  -6  -3   2   64.70    4.60   1
   6   3  -1  224.40   11.20   1
  -6  -3   1  219.50   12.50   1
   6   3   0   52.30    3.90   1
  -6  -3   0   47.20    3.50   1
   6   3   1   23.70    2.20   1
  -6  -3  -1   16.30    3.50   1
   6   3   2   11.00    1.70   1
  -6  -3  -2    9.60    2.50   1
   6   3   3    1.10    1.30   1
  -6  -3  -3    0.80    2.40   1
   6   3   4    0.20    1.50   1
  -6  -3  -4    3.50    3.10   1
   6   3   5   10.40    2.40   1
  -6  -3  -5    9.30    5.00   1
   6   3   6    4.10    2.40   1
  -6  -3  -6    7.70    6.00   1
   6   3   7    3.70    6.60   1
  -6  -3  -7   -1.50    6.10   1
   6   4 -14    4.60    2.80   1
  -6  -4  14    2.70    3.10   1
   6   4 -13    2.50    3.30   1
  -6  -4  13    3.10    9.00   1
   6   4 -12   14.50    4.50   1
  -6  -4  12   10.70    5.80   1
   6   4 -11   41.00    4.60   1
  -6  -4  11   38.70    5.30   1
   6   4 -10   17.40    3.20   1
  -6  -4  10   13.50    4.30   1
   6   4  -9   12.30    3.40   1
  -6  -4   9   15.20    3.40   1
   6   4  -8   20.60    3.60   1
  -6  -4   8   27.40    5.50   1
   6   4  -7   39.00    4.60   1
  -6  -4   7   36.50    4.70   1
   6   4  -6    1.00    2.10   1
  -6  -4   6   -7.60    3.10   1
   6   4  -5   18.20    4.00   1
  -6  -4   5   23.20    4.10   1
   6   4  -4   34.40    3.90   1
  -6  -4   4   34.00    4.00   1
   6   4  -3   31.80    3.20   1
  -6  -4   3   32.70    4.90   1
   6   4  -2  133.10   11.30   1
  -6  -4   2  128.60   10.70   1
   6   4  -1  129.20   10.70   1
  -6  -4   1  121.50    8.80   1
   6   4   0   31.60    4.00   1
   6   4   1   41.90    4.60   1
  -6  -4  -1   48.60    5.70   1
   6   4   2   -0.40    2.00   1
  -6  -4  -2    8.20    3.70   1
   6   4   3    7.50    3.00   1
  -6  -4  -3    6.20    2.90   1
   6   4   4   12.40    3.00   1
  -6  -4  -4    7.00    6.90   1
   6   4   5    1.70    6.80   1
  -6  -4  -5    2.70    3.40   1
   6   4   6    2.00    4.00   1
  -6  -4  -6    0.50    3.90   1
   6   5 -12    3.20    2.60   1
  -6  -5  12   10.90    3.80   1
   6   5 -11    4.10    2.50   1
  -6  -5  11    5.80    3.20   1
   6   5 -10    3.50    2.60   1
  -6  -5  10    9.50    3.80   1
   6   5  -9   25.90    5.00   1
  -6  -5   9   23.40    3.90   1
   6   5  -8   30.70    4.40   1
  -6  -5   8   21.10    7.50   1
   6   5  -7   19.90    3.10   1
  -6  -5   7   21.10    3.50   1
   6   5  -6    5.70    2.40   1
  -6  -5   6   -1.80    4.10   1
   6   5  -5    0.80    3.20   1
  -6  -5   5    1.70    3.10   1
   6   5  -4   -0.40    1.80   1
  -6  -5   4    0.30    2.90   1
   6   5  -3    6.60    2.80   1
  -6  -5   3    5.70    3.20   1
   6   5  -2    6.90    2.40   1
  -6  -5   2    3.40    2.60   1
   6   5  -1   -0.80    2.60   1
  -6  -5   1   -1.60    3.00   1
  -6  -5   0    7.30    2.80   1
   6   5   1    6.10    2.30   1
   6   5   2    4.00    3.30   1
  -6  -5  -2   -1.10    4.30   1
   6   5   3   -2.60    3.80   1
  -6  -5  -3   -5.70    2.80   1
   6   6  -8   33.30    4.90   1
  -6  -6   8   32.60    6.60   1
   6   6  -7   16.40    3.40   1
  -6  -6   7   12.80    5.00   1
   6   6  -6    1.50    2.50   1
  -6  -6   6   11.10    4.70   1
   6   6  -5    6.00    2.40   1
  -6  -6   5    8.20    4.80   1
   6   6  -4   27.20    4.20   1
  -6  -6   4   28.10    6.50   1
   6   6  -3   12.00    3.90   1
  -6  -6   3   17.70    3.40   1
   6   6  -2    4.40    2.60   1
  -6  -6   2    4.80    3.30   1
   6   6  -1   37.90    5.40   1
  -7  11   7    7.90    2.10   1
  -7  11   6   14.40    2.50   1
  -7  11   5   36.70    2.90   1
  -7  11   4   74.40    4.00   1
  -7  11   3   74.80    4.40   1
  -7  11   2   41.50    6.60   1
  -7  11   1   27.40    3.50   1
  -7  11   0   14.00    2.70   1
  -7  11  -1    6.20    2.20   1
  -7  11  -2    2.20    1.90   1
  -7  11  -3   13.90    2.40   1
  -7  11  -4   -1.70    2.30   1
  -7  11  -5   -1.10    2.60   1
  -7  10   9   10.50    2.20   1
  -7  10   8    2.40    1.80   1
  -7  10   7    0.60    1.30   1
  -7  10   6   -1.40    2.20   1
  -7  10   5   10.60    2.40   1
  -7  10   4   38.10    3.40   1
  -7  10   3   24.70    2.60   1
  -7  10   2    9.90    1.80   1
  -7  10   1   26.60    3.10   1
  -7  10   0   27.50    3.90   1
  -7  10  -1   -0.40    1.90   1
  -7  10  -2    0.90    2.40   1
  -7  10  -3   22.30    2.90   1
  -7  10  -4   20.20    3.10   1
  -7  10  -5   18.50    2.70   1
  -7  10  -6   30.10    3.90   1
  -7  10  -7   22.50    6.00   1
  -7   9  11   87.80    6.90   1
  -7   9  10   51.70    4.30   1
  -7   9   9   31.00    3.10   1
  -7   9   8   39.70    3.20   1
  -7   9   7   52.70    3.50   1
  -7   9   6   12.80    2.00   1
  -7   9   5    2.10    1.20   1
  -7   9   4   14.60    1.70   1
  -7   9   3   21.10    2.40   1
  -7   9   2    0.10    1.60   1
  -7   9   1    4.80    2.10   1
  -7   9   0    2.10    1.40   1
  -7   9  -1    5.90    2.10   1
  -7   9  -2    6.00    1.90   1
  -7   9  -3   42.70    3.00   1
  -7   9  -4   69.00    4.80   1
  -7   9  -5   86.20    5.50   1
  -7   9  -6   94.40    6.10   1
  -7   9  -7   96.70    7.30   1
  -7   9  -8   58.60    5.00   1
  -7   8  13   -0.10    2.10   1
  -7   8  12   23.30    2.80   1
  -7   8  11   20.70    2.40   1
  -7   8  10    2.70    1.60   1
  -7   8   9   10.70    1.60   1
  -7   8   8   13.40    2.10   1
  -7   8   7   27.40    2.30   1
  -7   8   6   11.90    1.80   1
  -7   8   5    0.20    0.90   1
   7  -8  -4   63.40    6.00   1
  -7   8   4   76.70    3.20   1
   7  -8  -3   90.50    8.50   1
  -7   8   3   89.00    3.60   1
   7  -8  -2   47.90    4.30   1
  -7   8   2   47.40    3.20   1
   7  -8  -1   54.60    5.30   1
  -7   8   1   57.50    3.50   1
   7  -8   0   45.70    4.30   1
  -7   8   0   46.10    3.70   1
  -7   8  -1   44.10    3.70   1
  -7   8  -2    9.90    2.20   1
  -7   8  -3   15.10    2.20   1
  -7   8  -4   13.70    2.10   1
  -7   8  -5    4.00    1.60   1
  -7   8  -6   12.00    2.50   1
  -7   8  -7    3.60    2.00   1
  -7   8  -8    1.30    2.10   1
  -7   8  -9    1.30    3.70   1
  -7   8 -10   -2.20    2.80   1
  -7   7  14    2.40    3.00   1
  -7   7  13    1.60    1.60   1
  -7   7  12   -1.60    1.70   1
   7  -7 -11    4.80    2.40   1
  -7   7  11    6.90    1.70   1
   7  -7 -10   46.00    9.80   1
  -7   7  10   52.60    3.30   1
   7  -7  -9   31.50    4.10   1
  -7   7   9   30.20    2.30   1
   7  -7  -8   21.10    3.30   1
  -7   7   8   18.40    1.80   1
   7  -7  -7   41.90    3.60   1
  -7   7   7   41.90    2.50   1
   7  -7  -6   26.50    3.80   1
  -7   7   6   32.70    2.00   1
   7  -7  -5   -1.90    1.60   1
  -7   7   5    0.80    0.80   1
   7  -7  -4   10.30    2.40   1
  -7   7   4   10.60    1.30   1
   7  -7  -3   29.60    3.40   1
  -7   7   3   24.90    1.80   1
   7  -7  -2   48.00    4.00   1
  -7   7   2   44.20    2.60   1
   7  -7  -1   97.10    7.30   1
  -7   7   1   93.50    3.80   1
   7  -7   0  132.00    8.70   1
  -7   7   0  157.30    5.30   1
   7  -7   1   62.70    6.10   1
  -7   7  -1   60.90    3.00   1
   7  -7   2   48.70    4.90   1
  -7   7  -2   47.80    2.50   1
   7  -7   3   17.80    3.70   1
  -7   7  -3   15.60    1.70   1
   7  -7   4   72.10   10.30   1
  -7   7  -4   80.10    4.80   1
   7  -7   5   43.60    7.50   1
  -7   7  -5   41.20    2.50   1
   7  -7   6   25.10    8.80   1
  -7   7  -6   14.40    2.10   1
   7  -7   7   27.50    6.10   1
  -7   7  -7   25.80    3.40   1
   7  -7   8   36.90    6.70   1
  -7   7  -8   49.50    4.70   1
  -7   7  -9   18.10    4.70   1
  -7   7 -10   -0.90    1.90   1
  -7   6  15   -0.10    2.50   1
   7  -6 -14   -1.10    2.10   1
  -7   6  14    0.60    2.60   1
   7  -6 -13    2.30    3.80   1
  -7   6  13    2.80    1.90   1
   7  -6 -12   15.80    7.80   1
  -7   6  12   17.00    2.50   1
   7  -6 -11   45.10    6.00   1
  -7   6  11   56.50    3.90   1
   7  -6 -10  108.00    8.30   1
  -7   6  10   93.40    4.60   1
   7  -6  -9   64.00    8.20   1
  -7   6   9  112.80    5.80   1
   7  -6  -8  150.20   10.20   1
  -7   6   8  132.10    5.90   1
   7  -6  -7   94.30    7.30   1
  -7   6   7   96.90    3.60   1
   7  -6  -6   60.10    5.00   1
  -7   6   6   62.30    2.40   1
   7  -6  -5   26.50    4.10   1
  -7   6   5   23.60    1.30   1
   7  -6  -4   -0.20    1.80   1
  -7   6   4   -1.10    0.60   1
  -7   6   3   18.50    1.40   1
   7  -6  -2    0.90    0.80   1
  -7   6   2    1.20    0.90   1
   7  -6  -1   33.70    2.20   1
  -7   6   1   39.00    1.80   1
   7  -6   0   15.00    1.60   1
  -7   6   0   19.40    1.80   1
   7  -6   1   -0.50    2.40   1
  -7   6  -1    0.50    1.10   1
   7  -6   2   -0.20    1.70   1
  -7   6  -2    0.70    0.90   1
   7  -6   3   -0.80    1.70   1
  -7   6  -3    0.10    1.10   1
   7  -6   4   27.60    3.60   1
  -7   6  -4   28.70    2.50   1
   7  -6   5   33.30    4.90   1
  -7   6  -5   34.70    2.50   1
   7  -6   6   10.50    3.40   1
  -7   6  -6   12.80    1.80   1
   7  -6   7   51.10    6.80   1
  -7   6  -7   50.10    3.20   1
   7  -6   8  117.80   14.50   1
  -7   6  -8  114.00    6.40   1
   7  -6   9   11.20    3.40   1
  -7   6  -9   13.80    1.90   1
   7  -6  10    1.50    6.60   1
  -7   6 -10    8.70    3.30   1
   7  -6  11    5.50    4.20   1
  -7   6 -11   18.00    4.90   1
   7  -5 -16    7.70    3.70   1
  -7   5  16   13.70    3.10   1
   7  -5 -15    1.80    3.50   1
  -7   5  15    1.20    3.40   1
   7  -5 -14   23.40   10.70   1
  -7   5  14   28.80    3.50   1
  -7   5  13   15.90    2.50   1
   7  -5 -12    5.80    3.20   1
  -7   5  12    2.10    1.60   1
   7  -5 -11    4.00    3.70   1
  -7   5  11   16.30    2.20   1
   7  -5 -10    5.30    2.40   1
  -7   5  10    7.90    1.30   1
   7  -5  -9   17.20    3.10   1
  -7   5   9   19.10    1.60   1
   7  -5  -8   15.10    2.70   1
  -7   5   8   24.10    1.60   1
   7  -5  -7   47.40    3.50   1
  -7   5   7   44.00    1.70   1
   7  -5  -6   26.90    3.40   1
  -7   5   6   32.00    1.60   1
   7  -5  -5   -0.30    1.30   1
  -7   5   5    0.90    0.60   1
   7  -5  -4    1.60    1.40   1
  -7   5   4    0.40    0.60   1
   7  -5  -3   63.80    4.60   1
  -7   5   3   75.60    3.00   1
   7  -5  -2   44.10    2.30   1
  -7   5   2   51.80    2.00   1
   7  -5  -1   12.90    1.20   1
  -7   5   1   16.80    1.40   1
   7  -5   0  168.50    8.10   1
  -7   5   0  178.30    6.30   1
   7  -5   1  148.30    7.20   1
  -7   5  -1  161.00    5.30   1
   7  -5   2  185.70    7.80   1
  -7   5  -2  187.90    6.80   1
   7  -5   3   19.60    3.70   1
  -7   5  -3   34.70    2.30   1
   7  -5   4    6.60    2.70   1
  -7   5  -4    2.10    1.00   1
   7  -5   5   -2.40    2.50   1
  -7   5  -5    0.20    1.30   1
  -7   5  -6   -0.80    1.30   1
   7  -5   7   29.80    4.30   1
  -7   5  -7   30.70    2.90   1
   7  -5   8   46.80    6.20   1
  -7   5  -8   49.60    3.30   1
   7  -5   9    9.90    3.70   1
  -7   5  -9   10.60    3.50   1
   7  -5  10    6.80    4.20   1
  -7   5 -10    7.80    2.60   1
   7  -5  11   32.40    6.60   1
  -7   5 -11   39.40    8.20   1
   7  -4 -16   13.40    6.90   1
  -7   4  16   11.60    5.70   1
   7  -4 -15   32.30    6.50   1
  -7   4  15   31.80    4.90   1
   7  -4 -14   90.50   10.10   1
  -7   4  14   82.50    6.40   1
   7  -4 -13   15.80    3.40   1
  -7   4  13   14.00    2.20   1
   7  -4 -12    7.50    2.60   1
  -7   4  12    7.70    1.60   1
   7  -4 -11    8.50    2.80   1
  -7   4  11    8.10    1.20   1
   7  -4 -10   14.90    2.50   1
  -7   4  10   14.30    1.40   1
   7  -4  -9   12.30    2.90   1
  -7   4   9   12.90    1.30   1
   7  -4  -8    3.20    2.30   1
  -7   4   8    4.60    1.00   1
   7  -4  -7    1.80    1.70   1
  -7   4   7    4.60    0.60   1
   7  -4  -6   68.00    5.70   1
  -7   4   6   71.00    3.20   1
   7  -4  -5   16.30    2.20   1
  -7   4   5   20.50    1.80   1
   7  -4  -4    2.20    1.10   1
  -7   4   4    4.10    1.10   1
   7  -4  -3   42.10    2.90   1
  -7   4   3   47.50    3.50   1
   7  -4  -2   15.10    1.80   1
  -7   4   2   19.50    1.40   1
   7  -4  -1  215.70    7.90   1
  -7   4   1  216.70    6.80   1
   7  -4   0  275.70    9.90   1
  -7   4   0  285.20    9.40   1
   7  -4   1  197.80    8.70   1
  -7   4  -1  206.90    6.30   1
   7  -4   2  137.30    6.70   1
  -7   4  -2  148.60    6.00   1
   7  -4   3   29.30    2.20   1
  -7   4  -3   34.80    2.10   1
   7  -4   4   46.40    4.60   1
  -7   4  -4   37.50    2.40   1
   7  -4   5   15.70    3.30   1
  -7   4  -5   17.60    1.60   1
   7  -4   6   -0.30    2.10   1
  -7   4  -6    0.90    0.90   1
   7  -4   7   -1.10    2.40   1
  -7   4  -7    1.00    1.10   1
   7  -4   8    2.00    2.70   1
  -7   4  -8    5.00    2.70   1
   7  -4   9    1.90    3.30   1
  -7   4  -9    5.50    3.30   1
   7  -4  10   -0.40    3.10   1
  -7   4 -10   -0.50    1.90   1
   7  -4  11   -1.30    4.00   1
  -7   4 -11    0.20    2.80   1
   7  -3 -17    5.40    5.70   1
  -7   3  17    9.60    5.70   1
   7  -3 -16    0.90    3.60   1
  -7   3  16    4.60    4.50   1
   7  -3 -15    8.10    4.40   1
  -7   3  15    4.10    3.90   1
   7  -3 -14    8.80    3.00   1
  -7   3  14   15.00    3.40   1
   7  -3 -13    1.90    2.00   1
  -7   3  13    0.90    1.40   1
   7  -3 -12    2.20    2.90   1
  -7   3  12    1.10    1.20   1
   7  -3 -11    9.10    3.30   1
  -7   3  11    9.70    1.30   1
   7  -3 -10   32.10    3.80   1
  -7   3  10   39.20    2.00   1
   7  -3  -9   57.20    4.30   1
  -7   3   9   57.10    2.50   1
  -7   3   8   42.00    2.10   1
   7  -3  -7   81.20    5.30   1
  -7   3   7   83.90    3.10   1
  -7   3   6  183.10    5.60   1
   7  -3  -5   73.80    6.90   1
  -7   3   5   97.80    4.50   1
   7  -3  -4    1.20    1.80   1
  -7   3   4   -0.70    1.00   1
   7  -3  -3   -0.30    1.40   1
  -7   3   3    1.40    1.00   1
   7  -3  -2    2.60    1.40   1
  -7   3   2    6.30    1.80   1
   7  -3  -1   27.80    2.90   1
  -7   3   1   38.80    1.80   1
   7  -3   0   26.20    1.50   1
  -7   3   0   27.10    1.70   1
   7  -3   1    0.20    0.40   1
  -7   3  -1    0.40    0.70   1
   7  -3   2    2.30    1.40   1
  -7   3  -2    6.10    1.20   1
   7  -3   3    1.20    1.60   1
  -7   3  -3    0.20    1.20   1
   7  -3   4   -0.40    1.80   1
  -7   3  -4   -0.50    0.90   1
   7  -3   5    1.50    1.80   1
  -7   3  -5    2.40    1.00   1
   7  -3   6    5.20    2.20   1
  -7   3  -6    7.20    3.90   1
   7  -3   7    9.40    7.20   1
  -7   3  -7   18.60    2.80   1
   7  -3   8   60.10    6.90   1
  -7   3  -8   53.50    4.50   1
   7  -3   9   66.30   10.60   1
  -7   3  -9   79.00    6.70   1
   7  -3  10   50.80    9.20   1
  -7   3 -10   51.00    6.60   1
   7  -3  11   14.70    6.30   1
  -7   3 -11   28.60    5.50   1
   7  -2 -17   12.60    4.50   1
  -7   2  17   10.10    4.70   1
   7  -2 -16    9.60    4.20   1
  -7   2  16    8.10    2.60   1
   7  -2 -15   13.30    5.30   1
  -7   2  15   14.10    3.10   1
   7  -2 -14   17.60    4.40   1
  -7   2  14   27.50    3.00   1
   7  -2 -13   38.60    4.60   1
  -7   2  13   40.50    3.90   1
   7  -2 -12   63.50    6.10   1
  -7   2  12   63.10    4.20   1
   7  -2 -11    2.00    2.10   1
  -7   2  11    0.60    1.50   1
   7  -2 -10   -1.20    3.60   1
  -7   2  10    3.40    1.50   1
   7  -2  -9   -2.80    1.70   1
  -7   2   9    1.70    0.60   1
   7  -2  -8   35.10    3.80   1
  -7   2   8   30.90    1.80   1
   7  -2  -7   92.00    5.40   1
  -7   2   7   95.30    3.60   1
   7  -2  -6   85.70    5.60   1
  -7   2   6   89.90    4.30   1
   7  -2  -5   69.70    4.90   1
  -7   2   5   69.70    3.40   1
   7  -2  -4   35.40    3.30   1
  -7   2   4   34.20    2.90   1
   7  -2  -3  101.50    6.50   1
  -7   2   3   88.00    4.10   1
   7  -2  -2   42.30    3.10   1
  -7   2   2   42.00    2.50   1
   7  -2  -1   48.50    4.50   1
  -7   2   1   41.40    2.50   1
   7  -2   0   83.00    6.00   1
  -7   2   0   83.40    3.20   1
   7  -2   1  112.90    5.70   1
  -7   2  -1  113.50    4.10   1
   7  -2   2  106.00    6.40   1
  -7   2  -2  117.30    4.00   1
   7  -2   3   42.60    3.80   1
  -7   2  -3   49.10    2.90   1
   7  -2   4    8.50    2.50   1
  -7   2  -4    6.30    1.30   1
   7  -2   5    0.60    2.00   1
  -7   2  -5    1.40    1.70   1
   7  -2   6   -1.00    2.00   1
  -7   2  -6    0.70    2.20   1
   7  -2   7   49.30    4.60   1
  -7   2  -7   42.60    3.50   1
   7  -2   8   48.90    6.40   1
  -7   2  -8   48.10    4.50   1
   7  -2   9   44.10    6.80   1
  -7   2  -9   35.80    5.10   1
   7  -2  10   37.10    9.50   1
  -7   2 -10   39.60    5.90   1
   7  -1 -16    9.50    3.40   1
  -7   1  16    9.50    2.60   1
   7  -1 -15   32.50    6.10   1
  -7   1  15   40.20    5.60   1
   7  -1 -14  113.40   11.60   1
  -7   1  14  100.70    9.60   1
  -7   1  13   73.00    4.60   1
   7  -1 -12   14.50    3.40   1
  -7   1  12   22.00    2.60   1
   7  -1 -11   29.00    3.80   1
  -7   1  11   25.60    2.70   1
   7  -1 -10    2.40    2.10   1
  -7   1  10    4.50    1.50   1
   7  -1  -9    1.40    2.10   1
  -7   1   9    0.20    1.20   1
   7  -1  -8    8.20    2.90   1
  -7   1   8   12.10    2.90   1
   7  -1  -7   32.90    3.50   1
  -7   1   7   31.60    2.70   1
   7  -1  -6    2.30    2.10   1
  -7   1   6    2.40    1.10   1
   7  -1  -5    3.20    2.00   1
  -7   1   5    0.20    1.70   1
   7  -1  -4    0.20    1.30   1
  -7   1   4    1.90    1.20   1
   7  -1  -3    6.70    1.90   1
  -7   1   3    9.00    1.80   1
   7  -1  -2   13.30    1.90   1
  -7   1   2   14.40    1.80   1
   7  -1  -1    2.50    2.10   1
  -7   1   1    2.90    1.30   1
   7  -1   0   31.00    6.00   1
  -7   1   0   28.80    2.60   1
   7  -1   1  151.40    5.70   1
  -7   1  -1  156.90    5.70   1
   7  -1   2   55.50    3.10   1
  -7   1  -2   61.90    3.00   1
   7  -1   3   32.00    2.70   1
  -7   1  -3   30.20    2.10   1
   7  -1   4   26.70    4.10   1
  -7   1  -4   21.90    3.00   1
   7  -1   5   44.00    5.30   1
  -7   1  -5   39.50    3.10   1
   7  -1   6   21.90    5.20   1
  -7   1  -6   26.10    3.40   1
   7  -1   7   -2.20    4.10   1
  -7   1  -7    0.60    2.40   1
   7  -1   8   -1.40    4.40   1
  -7   1  -8   -2.30    3.10   1
   7  -1   9    0.40    3.20   1
  -7   1  -9    5.70    3.60   1
   7  -1  10    7.70    5.10   1
  -7   1 -10    4.20    2.70   1
   7   0 -16    2.90    3.10   1
  -7   0  16   -2.30    4.20   1
   7   0 -15    0.80    2.80   1
  -7   0  15    4.10    2.40   1
   7   0 -14   24.80    4.20   1
  -7   0  14   21.60    3.20   1
  -7   0  13    9.90    2.10   1
  -7   0  12    0.80    2.20   1
   7   0 -11   -1.20    1.80   1
  -7   0  11    4.20    2.00   1
   7   0 -10   -1.40    1.90   1
  -7   0  10   -1.70    1.20   1
   7   0  -9    1.90    1.90   1
  -7   0   9    6.20    1.80   1
   7   0  -8    5.80    2.40   1
  -7   0   8    2.60    1.70   1
   7   0  -7   36.20    3.30   1
  -7   0   7   38.60    3.40   1
   7   0  -6  150.60    7.70   1
  -7   0   6  155.50    7.20   1
  -7   0   5  136.30    6.10   1
   7   0  -4  164.60   10.60   1
  -7   0   4  164.80    6.80   1
   7   0  -3   85.80    5.80   1
  -7   0   3   89.10    5.60   1
   7   0  -2   24.20    3.30   1
  -7   0   2   16.60    2.10   1
   7   0  -1   47.70    4.30   1
  -7   0   1   42.00    3.50   1
   7   0   0    2.00    2.90   1
  -7   0   0    4.40    1.50   1
   7   0   1   26.50    3.30   1
  -7   0  -1   31.10    3.20   1
  -7   0  -2    6.70    1.90   1
   7   0   3   15.90    2.30   1
  -7   0  -3   20.50    2.90   1
   7   0   4   19.10    3.30   1
  -7   0  -4   33.60    4.70   1
   7   0   5   26.40    4.30   1
  -7   0  -5   31.00    3.20   1
   7   0   6   13.30    3.50   1
  -7   0  -6   12.30    2.80   1
   7   0   7   10.20    4.40   1
  -7   0  -7    2.90    2.60   1
   7   0   8   48.60    6.90   1
  -7   0  -8   47.10    5.90   1
   7   0   9   23.90    6.10   1
  -7   0  -9   27.10    4.30   1
   7   1 -15   -2.50    2.70   1
  -7  -1  15   -0.40    2.00   1
   7   1 -14   -7.00    4.80   1
  -7  -1  14   -3.80    3.70   1
   7   1 -13   26.60    8.50   1
  -7  -1  13   23.20    3.20   1
   7   1 -12   25.20    4.00   1
  -7  -1  12   24.80    4.10   1
   7   1 -11    6.40    2.70   1
  -7  -1  11    9.00    2.20   1
   7   1 -10    2.90    3.10   1
  -7  -1  10    5.60    2.30   1
   7   1  -9    5.60    3.30   1
  -7  -1   9    8.70    1.70   1
   7   1  -8   18.60    3.10   1
  -7  -1   8   15.10    3.00   1
   7   1  -7   47.60    4.90   1
  -7  -1   7   44.20    3.80   1
   7   1  -6  169.60   10.30   1
  -7  -1   6  168.30    7.90   1
   7   1  -5  142.90    8.30   1
  -7  -1   5  141.30    7.30   1
   7   1  -4   66.20    5.40   1
  -7  -1   4   61.90    3.50   1
   7   1  -3   61.90    4.40   1
  -7  -1   3   59.30    3.60   1
   7   1  -2   44.20    3.60   1
  -7  -1   2   40.20    3.40   1
   7   1  -1    1.00    3.70   1
  -7  -1   1    3.10    1.60   1
   7   1   0    3.40    2.00   1
  -7  -1   0    1.30    1.60   1
   7   1   1   -1.50    1.50   1
  -7  -1  -1    0.50    1.30   1
   7   1   2    6.90    2.50   1
  -7  -1  -2    6.50    1.80   1
   7   1   3    6.20    3.10   1
  -7  -1  -3    5.50    2.00   1
   7   1   4   -1.50    4.50   1
  -7  -1  -4   -8.90    5.70   1
   7   1   5    8.60    2.60   1
  -7  -1  -5    7.00    2.70   1
   7   1   6   18.20    3.80   1
  -7  -1  -6   11.40    2.60   1
   7   1   7   -2.10    2.60   1
  -7  -1  -7    2.00    2.50   1
   7   1   8   13.60    4.80   1
  -7  -1  -8    9.20    5.40   1
   7   2 -15   -0.30    3.90   1
  -7  -2  15    0.90    3.50   1
   7   2 -14   18.00    4.30   1
   7   2 -13   67.30    9.80   1
  -7  -2  13   62.50   10.00   1
   7   2 -12   34.50    5.40   1
  -7  -2  12   32.30    4.30   1
   7   2 -11   11.40    3.90   1
  -7  -2  11   12.30    2.00   1
   7   2 -10   10.80    3.10   1
  -7  -2  10    9.60    2.30   1
   7   2  -9   16.70    3.10   1
  -7  -2   9   14.10    2.60   1
   7   2  -8    4.30    3.10   1
  -7  -2   8    0.70    1.40   1
   7   2  -7   30.00    4.70   1
  -7  -2   7   33.80    5.00   1
   7   2  -6    3.00    2.20   1
  -7  -2   6    2.40    1.50   1
   7   2  -5    8.70    2.80   1
  -7  -2   5    9.40    1.90   1
   7   2  -4    4.00    2.20   1
  -7  -2   4   -0.20    2.30   1
   7   2  -3    1.80    2.10   1
  -7  -2   3    1.30    3.60   1
   7   2  -2    3.40    2.20   1
  -7  -2   2    3.90    2.80   1
   7   2  -1   10.70    3.00   1
  -7  -2   1   10.30    2.90   1
   7   2   0   -1.20    1.90   1
  -7  -2   0    1.20    2.20   1
   7   2   1   14.60    2.60   1
  -7  -2  -1   11.50    2.50   1
   7   2   2   72.20    6.60   1
  -7  -2  -2   68.10    6.10   1
   7   2   3   39.50    4.90   1
  -7  -2  -3   33.30    4.90   1
   7   2   4   30.90    4.40   1
  -7  -2  -4   27.10    5.50   1
   7   2   5   82.60   12.60   1
  -7  -2  -5   96.30    8.50   1
   7   2   6   79.00    8.30   1
  -7  -2  -6   76.90   10.30   1
   7   3 -13   17.50    3.70   1
  -7  -3  13   16.40    4.40   1
   7   3 -12   20.00    4.70   1
  -7  -3  12   18.90    4.70   1
   7   3 -11    7.80    3.20   1
  -7  -3  11    6.80    3.40   1
   7   3 -10    5.80    3.10   1
  -7  -3  10    7.40    3.50   1
   7   3  -9   32.60    4.10   1
  -7  -3   9   36.70    5.10   1
   7   3  -8    4.90    2.40   1
  -7  -3   8   12.10    4.20   1
   7   3  -7    2.70    2.70   1
  -7  -3   7    8.10    3.00   1
   7   3  -6   69.90    6.10   1
  -7  -3   6   64.80    7.20   1
   7   3  -5   66.50    6.00   1
  -7  -3   5   79.90    9.50   1
   7   3  -4   36.70    3.80   1
  -7  -3   4   34.90    5.20   1
   7   3  -3   33.70    2.80   1
  -7  -3   3   35.30    4.40   1
   7   3  -2   40.40    5.50   1
  -7  -3   2   55.70    7.20   1
   7   3  -1    0.70    3.80   1
  -7  -3   1    2.80    2.80   1
   7   3   0    2.90    3.10   1
  -7  -3   0   -1.00    3.00   1
   7   3   1   14.80    3.10   1
  -7  -3  -1    9.10    3.40   1
   7   3   2   19.10    3.80   1
  -7  -3  -2   20.30    8.60   1
   7   3   3   20.20    4.50   1
  -7  -3  -3   32.10    7.00   1
   7   3   4   36.90    6.10   1
  -7  -3  -4   28.10    6.30   1
   7   3   5   34.20    6.20   1
  -7  -3  -5   30.30    6.20   1
   7   4 -11    2.40    3.20   1
  -7  -4  11    0.50    3.40   1
   7   4 -10   -0.50    2.40   1
  -7  -4  10   -1.70    3.60   1
   7   4  -9    1.10    2.30   1
  -7  -4   9   -3.60    3.40   1
   7   4  -8    8.50    4.00   1
  -7  -4   8    4.00    4.50   1
   7   4  -7   -0.50    4.30   1
  -7  -4   7    9.90    5.40   1
   7   4  -6   11.20    5.10   1
  -7  -4   6   10.50    3.50   1
   7   4  -5   28.80    7.60   1
  -7  -4   5   28.00    3.60   1
   7   4  -4    5.20    4.20   1
  -7  -4   4   10.20    6.10   1
   7   4  -3   24.10    6.80   1
  -7  -4   3   16.30    4.30   1
   7   4  -2   33.30    7.50   1
  -7  -4   2   27.90    4.70   1
   7   4  -1   18.60    4.10   1
  -7  -4   1   16.10    7.30   1
   7   4   0    4.10    3.60   1
  -7  -4   0    5.60    3.20   1
   7   4   1   -1.80    2.50   1
  -7  -4  -1    0.70    3.10   1
   7   4   2    9.20    3.80   1
  -7  -4  -2    2.80    3.50   1
   7   5  -7   13.30    4.70   1
  -7  -5   7    5.80    4.10   1
   7   5  -6    2.20    3.10   1
  -7  -5   6   -0.90    3.20   1
   7   5  -5    0.20    3.00   1
  -7  -5   5    1.20    4.90   1
   7   5  -4   -2.20    2.80   1
  -7  -5   4   -2.40    3.50   1
   7   5  -3    7.50    4.30   1
  -7  -5   3    3.10    3.70   1
  -8  11   5   30.30    2.70   1
  -8  11   4   50.20    3.60   1
  -8  11   3   18.50    3.00   1
  -8  11   2    0.20    1.70   1
  -8  11   1    7.10    2.50   1
  -8  11   0    0.90    1.70   1
  -8  11  -1   14.20    3.10   1
  -8  11  -2    7.20    2.20   1
  -8  10   9    0.40    2.10   1
  -8  10   8    3.10    2.10   1
  -8  10   7    3.00    1.70   1
  -8  10   6   30.20    3.20   1
  -8  10   5   88.90    6.20   1
  -8  10   4   62.30    4.40   1
  -8  10   3   28.30    3.20   1
  -8  10   2   17.80    2.40   1
  -8  10   1   35.60    3.50   1
  -8  10   0   19.80    3.60   1
  -8  10  -1    0.30    1.90   1
  -8  10  -2   17.40    2.50   1
  -8  10  -3   36.10    3.80   1
  -8  10  -4   17.40    3.20   1
  -8  10  -5    1.80    2.60   1
  -8   9  11   41.00    3.80   1
  -8   9  10   14.40    2.60   1
  -8   9   9    0.30    1.70   1
  -8   9   8   -1.00    1.30   1
  -8   9   7    2.20    2.10   1
  -8   9   6    7.00    1.70   1
  -8   9   5   27.50    2.30   1
  -8   9   4    1.10    1.50   1
  -8   9   3    2.50    1.80   1
  -8   9   2    2.70    2.00   1
  -8   9   1    9.30    2.10   1
  -8   9   0    1.90    1.80   1
  -8   9  -1    8.70    2.50   1
  -8   9  -2   47.00    3.90   1
  -8   9  -3   41.80    3.40   1
  -8   9  -4   40.50    3.80   1
  -8   9  -5   25.10    3.20   1
  -8   9  -6   17.10    3.30   1
  -8   9  -7   16.80    3.10   1
  -8   8  12   23.50    3.80   1
  -8   8  11    5.70    1.90   1
  -8   8  10    2.40    1.50   1
  -8   8   9    3.80    1.80   1
  -8   8   8   13.60    1.80   1
  -8   8   7    5.40    1.50   1
  -8   8   6    5.60    2.50   1
  -8   8   5   33.00    2.10   1
   8  -8  -4   74.90    8.30   1
  -8   8   4   77.30    4.60   1
  -8   8   3  114.50    6.20   1
   8  -8  -2   42.00    5.20   1
  -8   8   2   44.90    3.40   1
   8  -8  -1   35.00    4.50   1
  -8   8   1   36.50    3.20   1
   8  -8   0   31.00    5.50   1
  -8   8   0   27.40    2.70   1
  -8   8  -1    0.00    1.40   1
  -8   8  -2    6.70    1.50   1
  -8   8  -3   32.20    3.30   1
  -8   8  -4    8.80    2.60   1
  -8   8  -5   14.00    1.90   1
  -8   8  -6   82.30    7.20   1
  -8   8  -7   28.30    4.20   1
  -8   8  -8    7.50    2.60   1
  -8   7  13   -4.60    3.40   1
  -8   7  12    2.30    3.40   1
   8  -7 -11    2.20    3.00   1
  -8   7  11    0.40    2.20   1
   8  -7 -10    3.20    2.70   1
  -8   7  10    1.20    1.40   1
   8  -7  -9    0.60    3.10   1
  -8   7   9   -0.40    1.20   1
   8  -7  -8    1.20    2.60   1
  -8   7   8    6.00    1.30   1
   8  -7  -7    0.40    1.90   1
  -8   7   7   -0.60    1.00   1
   8  -7  -6   16.30    3.60   1
  -8   7   6   21.30    2.10   1
   8  -7  -5  134.10   11.50   1
  -8   7   5  132.70    5.60   1
   8  -7  -4  106.10    8.30   1
  -8   7   4  118.00   16.00   1
   8  -7  -3   86.80    6.50   1
  -8   7   3   87.80    4.80   1
   8  -7  -2   81.70    6.00   1
  -8   7   2   92.60    4.80   1
   8  -7  -1   76.30    6.80   1
  -8   7   1   76.70    3.70   1
   8  -7   0   41.40    5.20   1
  -8   7   0   40.90    3.40   1
   8  -7   1    8.60    2.80   1
  -8   7  -1    5.80    1.20   1
   8  -7   2    0.70    1.90   1
  -8   7  -2    0.70    1.00   1
   8  -7   3   -2.90    3.30   1
  -8   7  -3   -0.50    1.60   1
   8  -7   4    3.60    4.90   1
  -8   7  -4    5.20    1.50   1
   8  -7   5    0.30    5.40   1
  -8   7  -5   -1.30    1.30   1
   8  -7   6    5.50    3.80   1
  -8   7  -6    8.80    2.20   1
   8  -7   7   -0.40    2.90   1
  -8   7  -7    1.90    1.60   1
  -8   7  -8    6.10    2.30   1
   8  -6 -14   -3.80    2.90   1
  -8   6  14   -3.70    3.10   1
  -8   6  13    8.00    4.80   1
   8  -6 -12   23.00    5.60   1
  -8   6  12   25.30    5.20   1
   8  -6 -11   62.20    6.40   1
  -8   6  11   65.40    8.20   1
   8  -6 -10   68.80    6.90   1
  -8   6  10   64.60    5.70   1
   8  -6  -9   36.90    4.20   1
  -8   6   9   30.10    3.80   1
   8  -6  -8   41.70    4.70   1
  -8   6   8   47.60    3.40   1
   8  -6  -7   27.30    4.50   1
  -8   6   7   27.30    1.90   1
   8  -6  -6    1.10    2.90   1
  -8   6   6    1.70    1.00   1
   8  -6  -5   -1.60    2.70   1
  -8   6   5    0.50    0.70   1
   8  -6  -4    5.70    2.60   1
  -8   6   4   10.60    1.40   1
   8  -6  -3    6.90    3.70   1
  -8   6   3    8.90    1.20   1
   8  -6  -2   -0.40    2.00   1
  -8   6   2    1.90    0.90   1
   8  -6  -1   -3.90    3.60   1
  -8   6   1    0.50    0.80   1
   8  -6   0   29.90    4.00   1
  -8   6   0   25.80    1.70   1
   8  -6   1    1.10    1.90   1
  -8   6  -1    0.20    0.90   1
   8  -6   2    2.00    1.90   1
  -8   6  -2    1.80    1.10   1
   8  -6   3   39.90    5.40   1
  -8   6  -3   39.80    2.50   1
   8  -6   4   44.90    6.00   1
  -8   6  -4   54.50    3.20   1
  -8   6  -5   61.70    3.80   1
   8  -6   6   63.60    8.20   1
  -8   6  -6   68.80    4.60   1
   8  -6   7   72.90    9.80   1
  -8   6  -7   75.10    4.20   1
   8  -6   8   60.30    9.80   1
  -8   6  -8   69.10    6.40   1
   8  -6   9   12.90    8.60   1
  -8   6  -9   13.60    3.50   1
   8  -5 -15    0.70    3.80   1
  -8   5  15    2.70    3.60   1
   8  -5 -14    6.30    3.70   1
  -8   5  14    3.80    3.40   1
   8  -5 -13    3.50    3.00   1
  -8   5  13    6.10    2.90   1
   8  -5 -12   58.20    5.70   1
  -8   5  12   57.30    7.10   1
   8  -5 -11   77.60    7.10   1
  -8   5  11   72.40    6.20   1
   8  -5 -10   55.00    6.00   1
  -8   5  10   44.00    5.00   1
   8  -5  -9   30.10    4.40   1
  -8   5   9   32.20    9.00   1
   8  -5  -8   71.40    6.10   1
  -8   5   8   79.40    5.00   1
   8  -5  -7   43.90    7.00   1
  -8   5   7   52.10    3.60   1
   8  -5  -6    4.50    2.20   1
  -8   5   6    7.60    1.30   1
   8  -5  -5   -0.40    1.50   1
  -8   5   5    1.90    2.10   1
   8  -5  -4   84.50    9.80   1
  -8   5   4   74.70    3.10   1
   8  -5  -3   79.40    6.50   1
  -8   5   3   78.70    3.10   1
   8  -5  -2   29.40    4.90   1
  -8   5   2   25.80    2.20   1
   8  -5  -1   38.80    4.50   1
  -8   5   1   41.60    2.10   1
   8  -5   0   28.60    4.40   1
  -8   5   0   33.10    2.10   1
   8  -5   1   21.60    4.10   1
  -8   5  -1   24.40    2.30   1
   8  -5   2   -0.30    2.30   1
  -8   5  -2    1.50    1.00   1
   8  -5   3   27.30    5.00   1
  -8   5  -3   23.80    1.90   1
   8  -5   4   49.50    6.20   1
  -8   5  -4   47.50    2.90   1
   8  -5   5   37.00    4.70   1
  -8   5  -5   30.00    2.20   1
   8  -5   6   86.60    9.40   1
  -8   5  -6   83.10    5.70   1
   8  -5   7   92.70   10.10   1
  -8   5  -7  105.10   13.60   1
   8  -5   8   26.70    5.30   1
  -8   5  -8   38.00    5.10   1
   8  -5   9   -0.10    3.80   1
  -8   5  -9    4.20    2.40   1
   8  -4 -15   -7.40    3.40   1
  -8   4  15   -2.60    3.30   1
   8  -4 -14    9.70    3.50   1
  -8   4  14    7.10    3.30   1
   8  -4 -13   -0.20    2.70   1
  -8   4  13    1.70    2.80   1
   8  -4 -12   14.40    3.90   1
  -8   4  12   14.90    6.40   1
   8  -4 -11   -9.30    4.10   1
  -8   4  11    0.90    1.40   1
   8  -4 -10    1.20    2.20   1
  -8   4  10    0.90    1.00   1
   8  -4  -9    1.30    2.00   1
  -8   4   9   -0.10    0.90   1
   8  -4  -8   -0.90    2.10   1
  -8   4   8   -1.20    1.30   1
   8  -4  -7   -3.00    2.60   1
  -8   4   7    1.10    1.30   1
   8  -4  -6   10.50    2.00   1
  -8   4   6    8.60    1.50   1
   8  -4  -5    6.20    2.60   1
  -8   4   5    8.90    1.80   1
   8  -4  -4  125.50    8.80   1
  -8   4   4  116.70    5.10   1
   8  -4  -3   21.40    3.00   1
  -8   4   3   19.50    1.40   1
   8  -4  -2   86.00    6.00   1
  -8   4   2   81.90    3.30   1
   8  -4  -1   77.10    8.30   1
  -8   4   1   90.20    3.50   1
   8  -4   0   90.00    6.90   1
  -8   4   0   83.40    3.40   1
   8  -4   1   32.90    3.80   1
  -8   4  -1   32.40    2.20   1
   8  -4   2    6.50    3.40   1
  -8   4  -2    3.40    1.40   1
   8  -4   3   -0.10    1.90   1
  -8   4  -3    1.50    1.20   1
   8  -4   4   10.30    3.70   1
  -8   4  -4    8.00    1.70   1
   8  -4   5   -1.50    2.20   1
  -8   4  -5    0.80    1.10   1
   8  -4   6    6.40    2.70   1
  -8   4  -6    0.80    1.90   1
   8  -4   7   -1.60    2.60   1
  -8   4  -7    2.10    2.70   1
   8  -4   8   21.50    5.60   1
  -8   4  -8   17.60    3.80   1
   8  -4   9    2.40    3.90   1
  -8   4  -9    4.00    2.70   1
   8  -3 -15   -1.50    3.40   1
  -8   3  15    0.20    3.40   1
   8  -3 -14    3.00    6.50   1
  -8   3  14    3.90    3.20   1
   8  -3 -13    0.00    2.50   1
  -8   3  13    2.10    1.50   1
   8  -3 -12    4.30    3.50   1
  -8   3  12    2.30    1.90   1
   8  -3 -11   21.60    4.80   1
  -8   3  11   23.80    3.10   1
   8  -3 -10   95.80    8.60   1
  -8   3  10   94.80    6.40   1
   8  -3  -9   72.80    5.20   1
  -8   3   9   71.10    4.40   1
   8  -3  -8   74.80    6.30   1
  -8   3   8   70.80    5.00   1
   8  -3  -7   84.60    6.10   1
  -8   3   7   86.50    4.30   1
   8  -3  -6  110.40    7.30   1
  -8   3   6  105.10    5.60   1
   8  -3  -5   -1.80    2.10   1
  -8   3   5    0.60    1.10   1
   8  -3  -4   -0.40    2.20   1
  -8   3   4    0.80    1.20   1
   8  -3  -3    3.30    2.40   1
  -8   3   3    0.70    1.40   1
   8  -3  -2   16.80    3.60   1
  -8   3   2   24.90    2.10   1
   8  -3  -1   47.30    4.30   1
  -8   3   1   55.10    2.70   1
   8  -3   0   47.50    4.90   1
  -8   3   0   48.20    2.70   1
   8  -3   1   19.20    3.10   1
  -8   3  -1   19.90    2.20   1
   8  -3   2   21.00    3.50   1
  -8   3  -2   21.70    1.60   1
   8  -3   3   37.00    5.00   1
  -8   3  -3   40.90    2.60   1
   8  -3   4   60.50    6.60   1
  -8   3  -4   74.80    4.90   1
   8  -3   5   21.50    3.40   1
  -8   3  -5   17.40    3.20   1
   8  -3   6   44.20    7.10   1
  -8   3  -6   40.80    4.60   1
   8  -3   7   62.10    8.00   1
  -8   3  -7   72.20    5.80   1
   8  -3   8   44.70    8.10   1
  -8   3  -8   60.00    6.20   1
   8  -3   9    8.10    4.20   1
  -8   3  -9   11.20    3.40   1
   8  -2 -15   -8.30    7.00   1
  -8   2  15    1.20    2.10   1
   8  -2 -14   13.80    7.10   1
  -8   2  14   10.90    2.30   1
   8  -2 -13   -0.90    3.00   1
  -8   2  13   -0.30    1.60   1
   8  -2 -12   10.90    3.60   1
  -8   2  12   12.40    2.80   1
   8  -2 -11   48.60    6.20   1
  -8   2  11   47.20    3.80   1
   8  -2 -10   64.60    6.10   1
  -8   2  10   70.10    4.80   1
   8  -2  -9   45.10    5.10   1
  -8   2   9   53.90    3.60   1
   8  -2  -8  105.10   10.90   1
  -8   2   8  106.70    5.30   1
   8  -2  -7  110.60    7.60   1
  -8   2   7  113.10    6.10   1
   8  -2  -6   30.00    3.60   1
  -8   2   6   32.70    2.60   1
   8  -2  -5   -1.40    2.30   1
  -8   2   5    0.00    1.30   1
   8  -2  -4    6.40    2.90   1
  -8   2   4    5.90    1.80   1
   8  -2  -3    7.10    4.00   1
  -8   2   3    6.40    2.30   1
   8  -2  -2    2.60    4.40   1
  -8   2   2   -0.10    1.30   1
   8  -2  -1    5.10    4.40   1
  -8   2   1    6.60    2.20   1
   8  -2   0    3.60    2.00   1
  -8   2   0    3.70    1.40   1
   8  -2   1    9.20    2.50   1
  -8   2  -1    7.50    1.20   1
   8  -2   2   21.20    3.30   1
  -8   2  -2   16.60    1.70   1
   8  -2   3    1.50    2.80   1
  -8   2  -3    2.30    1.50   1
   8  -2   4    7.30    2.60   1
  -8   2  -4    7.20    2.30   1
   8  -2   5   -2.40    3.10   1
  -8   2  -5   -1.10    2.60   1
   8  -2   6   14.60    5.60   1
  -8   2  -6    7.60    2.60   1
   8  -2   7   33.10    7.50   1
  -8   2  -7   36.50    5.30   1
   8  -2   8   26.70    5.20   1
  -8   2  -8   25.20    4.20   1
   8  -1 -15   10.60    7.10   1
  -8   1  15   23.00    4.20   1
   8  -1 -14   46.60    7.40   1
  -8   1  14   51.50    6.50   1
   8  -1 -13    5.40    4.20   1
  -8   1  13    5.70    2.10   1
   8  -1 -12    1.10    2.70   1
  -8   1  12    1.40    1.60   1
   8  -1 -11   -0.10    2.70   1
  -8   1  11    0.30    2.00   1
   8  -1 -10    1.70    2.50   1
  -8   1  10    0.40    1.50   1
   8  -1  -9    0.40    3.00   1
  -8   1   9    1.00    1.60   1
   8  -1  -8    3.10    3.00   1
  -8   1   8   -1.20    1.80   1
   8  -1  -7    0.90    2.00   1
  -8   1   7    2.10    1.50   1
   8  -1  -6    7.90    2.10   1
  -8   1   6   10.00    1.50   1
   8  -1  -5   -0.40    1.80   1
  -8   1   5    0.00    1.20   1
   8  -1  -4   -1.00    1.80   1
  -8   1   4    0.70    1.30   1
   8  -1  -3   14.70    2.60   1
  -8   1   3   16.90    2.30   1
   8  -1  -2   38.80    3.80   1
  -8   1   2   47.20    3.40   1
   8  -1  -1   37.60    4.30   1
  -8   1   1   39.40    2.80   1
   8  -1   0  111.20    8.80   1
  -8   1   0  107.30    5.20   1
   8  -1   1  190.40   13.30   1
  -8   1  -1  189.60    6.90   1
   8  -1   2   97.20    7.80   1
  -8   1  -2  110.60    6.30   1
   8  -1   3   22.60    4.90   1
  -8   1  -3   28.30    3.20   1
   8  -1   4   33.90    5.30   1
  -8   1  -4   31.20    4.60   1
   8  -1   5    9.50    3.80   1
  -8   1  -5    9.80    2.80   1
   8  -1   6   -3.10    3.20   1
  -8   1  -6   -0.10    2.10   1
   8  -1   7    0.70    3.10   1
  -8   1  -7    0.90    3.00   1
   8   0 -15   34.60    6.30   1
  -8   0  15   32.10    4.90   1
   8   0 -14   13.70    5.50   1
  -8   0  14   15.40    3.10   1
   8   0 -13    4.00    3.20   1
  -8   0  13    1.80    2.60   1
   8   0 -12    5.80    2.90   1
  -8   0  12    6.30    2.40   1
   8   0 -11    3.40    2.70   1
  -8   0  11   11.10    2.90   1
   8   0 -10   18.60    3.70   1
  -8   0  10   19.80    2.70   1
   8   0  -9   20.20    4.30   1
  -8   0   9   20.40    3.10   1
   8   0  -8   31.80    5.40   1
  -8   0   8   29.20    2.80   1
   8   0  -7   49.80    6.20   1
  -8   0   7   51.00    4.40   1
   8   0  -6   50.50    4.60   1
  -8   0   6   44.20    3.20   1
   8   0  -5   15.50    3.10   1
  -8   0   5   17.70    2.40   1
   8   0  -4    2.90    2.30   1
  -8   0   4   -0.60    1.90   1
   8   0  -3    1.00    1.90   1
  -8   0   3    0.40    1.80   1
   8   0  -2   17.50    3.40   1
  -8   0   2   12.90    2.50   1
   8   0  -1   63.00    6.00   1
  -8   0   1   63.70    4.50   1
   8   0   0   72.30    8.30   1
  -8   0   0   75.30    7.20   1
   8   0   1   61.80    6.00   1
  -8   0  -1   61.30    4.70   1
   8   0   2   17.10    3.90   1
  -8   0  -2   19.40    3.30   1
   8   0   3   15.70    4.00   1
  -8   0  -3   17.20    3.40   1
   8   0   4   21.30    4.20   1
  -8   0  -4   21.00    3.20   1
   8   0   5   -3.40    3.10   1
  -8   0  -5    3.70    2.60   1
   8   0   6   -1.80    3.10   1
  -8   0  -6    1.70    3.20   1
   8   1 -14   -8.00    5.60   1
  -8  -1  14    6.20    4.90   1
   8   1 -13    8.70    3.50   1
  -8  -1  13    7.80    3.10   1
   8   1 -12    9.00    4.90   1
  -8  -1  12    1.20    3.40   1
   8   1 -11   -6.20    5.00   1
  -8  -1  11    5.70    2.40   1
   8   1 -10   14.30    6.30   1
  -8  -1  10    8.10    2.60   1
   8   1  -9    6.00    4.30   1
  -8  -1   9    3.70    2.70   1
   8   1  -8   35.70    4.20   1
  -8  -1   8   36.90    3.80   1
   8   1  -7   49.20    5.90   1
  -8  -1   7   47.80    4.30   1
   8   1  -6   50.40    5.30   1
  -8  -1   6   49.90    4.40   1
   8   1  -5   29.10    3.80   1
  -8  -1   5   30.20    3.30   1
   8   1  -4    0.90    1.90   1
  -8  -1   4    0.20    2.30   1
   8   1  -3   13.20    3.00   1
  -8  -1   3    9.30    2.60   1
   8   1  -2   12.60    3.90   1
  -8  -1   2   11.60    2.30   1
   8   1  -1   -0.20    2.80   1
  -8  -1   1   -0.30    1.50   1
   8   1   0    4.50    3.70   1
  -8  -1   0    1.00    2.60   1
   8   1   1   10.90    3.80   1
  -8  -1  -1    6.10    2.10   1
   8   1   2   27.90    4.90   1
  -8  -1  -2   22.80    4.30   1
   8   1   3   10.40    4.00   1
  -8  -1  -3    8.80    3.40   1
   8   1   4    7.20    5.10   1
  -8  -1  -4    0.70    2.40   1
   8   1   5    6.00    3.80   1
  -8  -1  -5    8.40    3.90   1
   8   2 -12   17.80    4.80   1
  -8  -2  12   19.60    5.10   1
   8   2 -11    6.20    3.40   1
  -8  -2  11    3.10    3.40   1
   8   2 -10    0.40    2.40   1
  -8  -2  10   -6.40    5.60   1
   8   2  -9    5.60    3.40   1
  -8  -2   9    2.80    2.40   1
   8   2  -8    6.20    3.00   1
  -8  -2   8    6.00    2.50   1
   8   2  -7   25.80    3.50   1
  -8  -2   7   28.80    4.70   1
   8   2  -6    4.70    2.50   1
  -8  -2   6    9.40    3.90   1
   8   2  -5    0.20    1.90   1
  -8  -2   5   -0.10    2.90   1
   8   2  -4   23.00    3.80   1
  -8  -2   4   29.50    4.80   1
   8   2  -3   31.80    4.40   1
  -8  -2   3   35.30    5.00   1
   8   2  -2    4.50    2.50   1
  -8  -2   2    3.80    2.80   1
   8   2  -1   11.50    4.40   1
  -8  -2   1   13.50    5.90   1
   8   2   0   58.80    6.40   1
  -8  -2   0   67.50    8.10   1
   8   2   1   46.60    6.60   1
  -8  -2  -1   58.70    7.20   1
   8   2   2   44.40    6.80   1
  -8  -2  -2   48.90    6.80   1
   8   2   3   24.80    6.00   1
  -8  -2  -3   13.80    6.50   1
   8   3 -10   15.40    4.40   1
  -8  -3  10    7.10    3.80   1
   8   3  -9    1.80    4.80   1
  -8  -3   9   -2.60    3.00   1
   8   3  -8    2.40    4.20   1
  -8  -3   8    3.60    4.30   1
   8   3  -7    1.70    4.20   1
  -8  -3   7   -2.20    3.00   1
   8   3  -6    6.20    4.30   1
  -8  -3   6    7.20    5.10   1
   8   3  -5    5.30    3.90   1
  -8  -3   5    6.40    3.60   1
   8   3  -4    3.10    3.70   1
  -8  -3   4    2.90    4.80   1
   8   3  -3    5.40    4.50   1
  -8  -3   3    2.30    3.20   1
   8   3  -2    2.50    3.10   1
  -8  -3   2    4.50    2.60   1
   8   3  -1    1.50    3.70   1
  -8  -3   1    3.20    3.40   1
   8   3   0    8.80    3.10   1
  -8  -3   0    1.10    3.70   1
  -9  10   7   22.90    3.10   1
  -9  10   6   29.40    3.60   1
  -9  10   5   66.80    6.60   1
  -9  10   4   10.50    3.20   1
  -9  10   3   -1.90    2.10   1
  -9  10   2    2.70    1.90   1
  -9  10   1    0.70    3.20   1
  -9  10   0    0.10    2.20   1
  -9  10  -1    0.10    2.30   1
  -9  10  -2    2.30    2.50   1
  -9   9   9    1.90    7.00   1
  -9   9   8   -1.40    2.60   1
  -9   9   7   -3.20    2.40   1
  -9   9   6    5.20    2.40   1
  -9   9   5    3.90    2.30   1
  -9   9   4   -0.50    2.50   1
  -9   9   3    0.80    2.20   1
  -9   9   2   31.00    3.60   1
  -9   9   1    6.20    2.30   1
  -9   9   0   13.10    4.00   1
  -9   9  -1   54.60    4.50   1
  -9   9  -2   72.90    5.10   1
  -9   9  -3   88.30    7.50   1
  -9   9  -4   25.50    3.60   1
  -9   8  11    7.30    2.70   1
  -9   8  10    3.60    2.70   1
  -9   8   9   20.10    2.80   1
  -9   8   8    7.40    2.40   1
  -9   8   7    5.30    2.30   1
  -9   8   6    8.10    2.00   1
  -9   8   5    9.80    3.10   1
  -9   8   4   29.20    3.40   1
  -9   8   3    0.40    1.80   1
  -9   8   2    5.10    1.70   1
  -9   8   1   -0.60    1.90   1
  -9   8   0   10.50    2.40   1
  -9   8  -1   40.40    4.10   1
  -9   8  -2   72.60    5.60   1
  -9   8  -3   66.10    5.60   1
  -9   8  -4   12.30    2.20   1
  -9   8  -5    8.80    2.20   1
  -9   7  12    3.90    2.40   1
   9  -7 -11   -1.10    4.60   1
  -9   7  11    5.50    2.40   1
   9  -7 -10    1.70    2.70   1
  -9   7  10    0.20    2.00   1
   9  -7  -9    2.00    3.40   1
  -9   7   9    3.50    2.30   1
   9  -7  -8   -0.50    2.80   1
  -9   7   8    1.50    2.10   1
   9  -7  -7    8.10    3.50   1
  -9   7   7   13.20    2.70   1
   9  -7  -6   47.20    6.00   1
  -9   7   6   50.70    4.50   1
   9  -7  -5   89.30   10.40   1
  -9   7   5   99.50    5.40   1
   9  -7  -4   54.70    5.70   1
  -9   7   4   63.50    3.80   1
   9  -7  -3   33.40    5.50   1
  -9   7   3   43.30    3.70   1
   9  -7  -2   46.40    7.20   1
  -9   7   2   51.10    3.60   1
   9  -7  -1   24.30    5.40   1
  -9   7   1   17.70    2.30   1
   9  -7   0    0.80    2.40   1
  -9   7   0    2.90    1.30   1
   9  -7   1    1.50    2.60   1
  -9   7  -1    1.40    1.40   1
   9  -7   2    1.00    2.90   1
  -9   7  -2    1.30    1.70   1
   9  -7   3    0.80    3.20   1
  -9   7  -3    1.80    1.30   1
   9  -7   4    1.10    2.90   1
  -9   7  -4    1.40    1.30   1
   9  -7   5   -5.20    3.70   1
  -9   7  -5    0.50    2.00   1
  -9   7  -6    2.60    2.10   1
   9  -6 -12   46.30    7.20   1
  -9   6  12   43.80    6.50   1
   9  -6 -11   61.00    8.30   1
  -9   6  11   65.00    8.70   1
   9  -6 -10   11.80    3.40   1
  -9   6  10   18.00    4.50   1
   9  -6  -9   -1.60    2.60   1
  -9   6   9   -0.60    2.50   1
   9  -6  -8    3.50    5.40   1
  -9   6   8    1.70    2.50   1
   9  -6  -7    4.60    3.40   1
  -9   6   7    2.00    1.90   1
   9  -6  -6   43.60    7.70   1
  -9   6   6   56.00    5.10   1
   9  -6  -5   41.20    5.60   1
  -9   6   5   39.60    3.40   1
   9  -6  -4   31.60    4.10   1
  -9   6   4   33.40    3.20   1
   9  -6  -3   39.70    4.80   1
  -9   6   3   40.60    2.70   1
   9  -6  -2    7.00    3.10   1
  -9   6   2   10.60    1.60   1
   9  -6  -1   28.80    5.20   1
  -9   6   1   26.50    2.50   1
   9  -6   0   23.60    4.80   1
  -9   6   0   22.90    2.30   1
   9  -6   1    6.00    2.80   1
  -9   6  -1    9.40    1.70   1
   9  -6   2   21.80    4.50   1
  -9   6  -2   26.70    2.40   1
   9  -6   3   81.10   12.10   1
  -9   6  -3   99.10    5.50   1
  -9   6  -4   35.70    3.30   1
   9  -6   5   23.20    6.10   1
  -9   6  -5   28.80    3.10   1
   9  -6   6   12.40    3.90   1
  -9   6  -6   19.30    3.70   1
   9  -6   7    6.50    4.30   1
  -9   6  -7   10.00    4.10   1
   9  -5 -14    4.20    4.40   1
  -9   5  14    9.10    4.60   1
   9  -5 -13   21.90    5.20   1
  -9   5  13   24.50    7.00   1
   9  -5 -12   73.50    8.90   1
  -9   5  12   56.70    8.70   1
   9  -5 -11   41.30    7.00   1
  -9   5  11   46.20    9.30   1
   9  -5 -10    3.60    4.30   1
  -9   5  10    4.30    4.30   1
   9  -5  -9    7.60    4.60   1
  -9   5   9    9.40    6.80   1
   9  -5  -8   15.90    4.80   1
  -9   5   8   11.70    4.10   1
   9  -5  -7    3.30    4.00   1
  -9   5   7    2.40    1.50   1
   9  -5  -6    4.00    2.60   1
  -9   5   6    4.20    1.50   1
   9  -5  -5    4.60    2.30   1
  -9   5   5    2.10    1.30   1
   9  -5  -4    4.40    2.30   1
  -9   5   4    5.80    2.20   1
   9  -5  -3   25.60    4.10   1
  -9   5   3   22.00    2.30   1
   9  -5  -2   -1.80    2.30   1
  -9   5   2    0.20    1.10   1
   9  -5  -1   -2.60    3.00   1
  -9   5   1   -0.10    1.30   1
   9  -5   0   15.70    3.70   1
  -9   5   0   17.50    2.10   1
   9  -5   1    4.80    3.40   1
  -9   5  -1    3.80    1.40   1
   9  -5   2   62.10   10.00   1
  -9   5  -2   58.40    3.50   1
   9  -5   3   28.90    4.80   1
  -9   5  -3   29.90    2.60   1
   9  -5   4   10.50    4.00   1
  -9   5  -4   14.90    1.80   1
   9  -5   5   23.20    6.10   1
  -9   5  -5   28.40    3.40   1
   9  -5   6   25.90    7.80   1
  -9   5  -6   28.50    4.40   1
   9  -5   7    4.00    4.20   1
  -9   5  -7    9.60    3.10   1
   9  -4 -14    1.60    3.40   1
  -9   4  14    2.60    3.20   1
   9  -4 -13  -11.90    8.10   1
  -9   4  13    2.50    5.10   1
   9  -4 -12    6.80    4.10   1
   9  -4 -11    0.90    4.90   1
  -9   4  11    2.10    2.70   1
   9  -4 -10    2.60    3.40   1
  -9   4  10    2.10    2.60   1
   9  -4  -9    1.10    2.40   1
  -9   4   9    0.40    1.50   1
   9  -4  -8    4.30    3.50   1
  -9   4   8    5.40    1.80   1
   9  -4  -7    0.50    2.10   1
  -9   4   7    0.30    1.10   1
   9  -4  -6   12.40    6.50   1
  -9   4   6   17.30    2.50   1
   9  -4  -5   90.90    7.20   1
  -9   4   5   91.60    5.60   1
   9  -4  -4   89.40    7.70   1
  -9   4   4   92.10    5.90   1
   9  -4  -3  104.40    7.20   1
  -9   4   3   95.40    5.40   1
   9  -4  -2   66.30    6.00   1
  -9   4   2   78.60    3.90   1
   9  -4  -1  127.40    9.20   1
  -9   4   1  131.70    5.70   1
   9  -4   0   50.70    5.20   1
  -9   4   0   44.20    3.10   1
   9  -4   1    6.40    3.90   1
  -9   4  -1    4.30    1.60   1
   9  -4   2    5.20    3.60   1
  -9   4  -2    3.10    1.50   1
   9  -4   3   -5.00    3.00   1
  -9   4  -3   -0.80    2.40   1
   9  -4   4    3.00    4.50   1
  -9   4  -4    1.50    2.00   1
   9  -4   5   17.90    6.00   1
  -9   4  -5   10.80    3.70   1
   9  -4   6   18.50    6.10   1
  -9   4  -6   17.70    6.40   1
   9  -3 -14   -3.60    4.70   1
  -9   3  14   -1.00    4.00   1
   9  -3 -13    0.20    3.50   1
  -9   3  13   -2.60    2.80   1
   9  -3 -12    8.20    3.50   1
  -9   3  12   10.70    3.00   1
   9  -3 -11   21.10    9.10   1
  -9   3  11   19.90    2.80   1
   9  -3 -10    6.00    5.30   1
  -9   3  10   14.90    2.60   1
   9  -3  -9   -4.70    5.30   1
  -9   3   9   -0.50    1.30   1
   9  -3  -8    3.10    3.10   1
  -9   3   8    3.70    1.90   1
   9  -3  -7   13.70    3.50   1
  -9   3   7   12.30    2.70   1
   9  -3  -6   21.40    3.80   1
  -9   3   6   18.50    4.10   1
   9  -3  -5   45.90    5.40   1
  -9   3   5   39.90    3.30   1
   9  -3  -4   90.60    6.80   1
  -9   3   4   82.80    6.00   1
   9  -3  -3   25.80    5.00   1
  -9   3   3   26.70    2.50   1
   9  -3  -2   25.00    5.20   1
  -9   3   2   31.40    4.50   1
   9  -3  -1   62.30    5.50   1
  -9   3   1   58.40    3.40   1
   9  -3   0    9.10    2.40   1
  -9   3   0   10.10    1.60   1
   9  -3   1   -4.30    5.60   1
  -9   3  -1   -0.30    1.20   1
   9  -3   2    0.90    2.70   1
  -9   3  -2    0.50    1.70   1
   9  -3   3    8.30    3.70   1
  -9   3  -3   12.70    2.70   1
   9  -3   4   10.30    5.10   1
  -9   3  -4   15.10    4.10   1
   9  -3   5    5.00    5.60   1
  -9   3  -5    2.30    2.80   1
   9  -3   6    4.50    5.70   1
  -9   3  -6   15.70    3.90   1
   9  -2 -14   -0.80    5.80   1
  -9   2  14    1.00    2.30   1
   9  -2 -13    0.70    3.90   1
  -9   2  13    0.80    2.00   1
   9  -2 -12   23.70    5.00   1
  -9   2  12   26.90    5.70   1
   9  -2 -11   42.20    5.50   1
  -9   2  11   38.40    4.60   1
   9  -2 -10   33.30    5.90   1
  -9   2  10   40.90    4.30   1
   9  -2  -9   15.70    4.40   1
  -9   2   9   19.30    2.30   1
   9  -2  -8   89.90    8.30   1
  -9   2   8   91.60    6.60   1
   9  -2  -7   33.30    4.10   1
  -9   2   7   33.40    3.10   1
   9  -2  -6    0.70    2.50   1
  -9   2   6   -0.50    1.70   1
   9  -2  -5   11.80    3.00   1
  -9   2   5   13.60    3.30   1
   9  -2  -4    2.30    2.40   1
  -9   2   4    0.40    1.70   1
   9  -2  -3    6.80    2.90   1
  -9   2   3    4.80    2.60   1
   9  -2  -2   15.60    4.40   1
  -9   2   2   11.70    2.90   1
   9  -2  -1    7.50    3.20   1
  -9   2   1    5.90    1.50   1
   9  -2   0    2.50    2.80   1
  -9   2   0    1.80    1.20   1
   9  -2   1    3.00    2.80   1
  -9   2  -1    7.00    2.00   1
   9  -2   2   -1.50    2.50   1
  -9   2  -2    4.40    2.20   1
   9  -2   3    6.80    3.50   1
  -9   2  -3   12.10    2.90   1
   9  -2   4   29.70    5.60   1
  -9   2  -4   28.30    5.30   1
   9  -2   5   27.90    6.90   1
  -9   2  -5   24.70    4.10   1
   9  -1 -13    7.00    5.30   1
  -9   1  13    1.60    2.50   1
   9  -1 -12    7.40    4.20   1
  -9   1  12   10.90    2.80   1
   9  -1 -11    5.90    3.30   1
  -9   1  11    5.20    2.40   1
   9  -1 -10   12.10    3.90   1
  -9   1  10   20.30    3.30   1
   9  -1  -9   18.90    4.40   1
  -9   1   9   16.00    2.60   1
   9  -1  -8   19.90    4.50   1
  -9   1   8   18.80    2.80   1
   9  -1  -7    1.20    3.20   1
  -9   1   7    2.40    1.90   1
   9  -1  -6    2.80    2.30   1
  -9   1   6   -0.30    1.80   1
   9  -1  -5   20.10    5.00   1
  -9   1   5   20.20    3.30   1
   9  -1  -4   49.30    5.60   1
  -9   1   4   39.60    4.30   1
   9  -1  -3   26.60    5.80   1
  -9   1   3   21.70    4.50   1
   9  -1  -2   55.00    7.20   1
  -9   1   2   64.90    5.50   1
   9  -1  -1   47.60    7.70   1
  -9   1   1   48.30    4.30   1
   9  -1   0   50.50    6.40   1
  -9   1   0   44.30    4.40   1
   9  -1   1   19.60    4.50   1
  -9   1  -1   25.70    3.50   1
   9  -1   2   -2.20    3.20   1
  -9   1  -2    3.90    2.30   1
   9  -1   3    0.40    6.00   1
  -9   1  -3   -2.60    3.60   1
   9  -1   4    1.00    3.10   1
  -9   1  -4    1.10    2.50   1
   9   0 -12    1.00    3.50   1
  -9   0  12   -1.10    2.60   1
   9   0 -11    0.10    3.50   1
  -9   0  11    1.60    2.00   1
   9   0 -10    4.10    4.00   1
  -9   0  10    5.10    2.30   1
   9   0  -9    4.30    3.00   1
  -9   0   9   -0.70    2.20   1
   9   0  -8   17.30    5.10   1
  -9   0   8    8.40    2.70   1
   9   0  -7   27.80    5.00   1
  -9   0   7   25.60    3.70   1
   9   0  -6   -0.10    3.40   1
  -9   0   6    3.00    1.80   1
   9   0  -5    0.80    2.60   1
  -9   0   5    2.00    1.70   1
   9   0  -4   10.30    3.10   1
  -9   0   4    5.60    1.90   1
   9   0  -3   11.50    3.00   1
  -9   0   3    8.10    3.10   1
   9   0  -2   24.70    4.90   1
  -9   0   2   30.30    4.00   1
   9   0  -1   18.70    5.00   1
  -9   0   1   16.60    3.20   1
   9   0   0   24.80    4.40   1
  -9   0   0   25.40    3.30   1
   9   0   1    9.60    3.20   1
  -9   0  -1    7.20    3.10   1
   9   0   2    2.70    3.90   1
  -9   0  -2   -0.80    2.80   1
   9   0   3    4.40    3.60   1
  -9   0  -3    6.40    3.50   1
   9   1 -11   20.00    4.70   1
  -9  -1  11   21.80    5.60   1
   9   1 -10   23.50    5.10   1
  -9  -1  10   23.40    5.50   1
   9   1  -9   26.60    5.60   1
   9   1  -8   61.90    8.80   1
  -9  -1   8   57.60    8.80   1
   9   1  -7   78.50    9.50   1
  -9  -1   7   74.10    8.50   1
   9   1  -6   34.30    6.10   1
  -9  -1   6   35.60    4.90   1
   9   1  -5    4.50    4.60   1
  -9  -1   5    9.50    4.60   1
   9   1  -4    1.50    3.60   1
  -9  -1   4    3.40    2.60   1
   9   1  -3    5.30    3.40   1
  -9  -1   3    0.60    2.60   1
   9   1  -2   -2.70    3.10   1
  -9  -1   2    2.30    3.60   1
   9   1  -1    8.20    3.20   1
  -9  -1   1    0.90    4.60   1
   9   1   0    5.00    3.20   1
  -9  -1   0    1.20    4.30   1
   9   1   1    1.30    6.70   1
  -9  -1  -1   -0.90    3.60   1
   9   2  -7   17.80    4.80   1
  -9  -2   7   19.50    5.40   1
   9   2  -6    1.10    3.80   1
  -9  -2   6    2.60    3.70   1
   9   2  -5   -3.90    4.80   1
  -9  -2   5    1.10    4.00   1
   9   2  -4   10.30    4.10   1
  -9  -2   4    3.00    4.30   1
   9   2  -3    7.40    3.60   1
  -9  -2   3    5.20    3.70   1
 -10   9   6   32.30    5.80   1
 -10   9   5    5.50    4.00   1
 -10   9   4    2.70    2.60   1
 -10   9   3   14.30    3.20   1
 -10   9   2   12.60    3.10   1
 -10   9   1   11.40    2.90   1
 -10   9   0    6.70    2.40   1
 -10   8   9    9.10    2.70   1
 -10   8   8    0.10    2.50   1
 -10   8   7    0.70    3.20   1
 -10   8   6   10.80    3.00   1
 -10   8   5   21.00    4.80   1
 -10   8   4   -0.30    2.30   1
 -10   8   3    0.10    1.70   1
 -10   8   2    8.10    3.70   1
 -10   8   1   21.30    4.80   1
 -10   8   0   19.40    3.70   1
 -10   8  -1   65.50    5.30   1
 -10   8  -2   34.80    4.70   1
  10  -7 -10   15.30    6.90   1
 -10   7  10   19.60    3.50   1
  10  -7  -9   22.20    5.60   1
 -10   7   9   26.50    4.50   1
  10  -7  -8   41.40    6.60   1
 -10   7   8   39.20    4.90   1
  10  -7  -7   43.10    7.80   1
 -10   7   7   48.10    5.50   1
  10  -7  -6   90.30   15.70   1
 -10   7   6   87.60    7.10   1
  10  -7  -5   64.50    7.80   1
 -10   7   5   71.90    5.60   1
  10  -7  -4    4.00    3.00   1
 -10   7   4    8.70    2.50   1
 -10   7   3    3.20    2.50   1
  10  -7  -2   -2.40    3.70   1
 -10   7   2    0.60    1.90   1
  10  -7  -1    6.70    3.90   1
 -10   7   1   -0.70    1.80   1
  10  -7   0   10.70    4.80   1
 -10   7   0   11.50    2.60   1
  10  -7   1    6.70    3.60   1
 -10   7  -1   11.30    2.40   1
  10  -7   2   -0.80    6.30   1
 -10   7  -2    2.30    1.80   1
  10  -7   3    6.60    5.40   1
 -10   7  -3    5.20    1.90   1
  10  -6 -11   -2.50    7.50   1
 -10   6  11   -2.60    2.90   1
  10  -6 -10    4.20    4.70   1
 -10   6  10    9.00   10.20   1
  10  -6  -9   22.30    6.80   1
 -10   6   9   14.50    6.10   1
  10  -6  -8   15.30    4.90   1
 -10   6   8   10.80    2.60   1
  10  -6  -7   16.80    4.30   1
 -10   6   7   22.30    3.50   1
  10  -6  -6   56.60    8.10   1
 -10   6   6   54.30    5.20   1
  10  -6  -5   12.60    4.20   1
 -10   6   5   16.90    3.20   1
  10  -6  -4    4.30    5.40   1
 -10   6   4    3.20    2.10   1
  10  -6  -3    6.20    3.50   1
 -10   6   3    2.90    3.30   1
  10  -6  -2    0.40    3.80   1
 -10   6   2    2.10    1.30   1
  10  -6  -1   14.40    3.40   1
 -10   6   1   10.80    2.20   1
  10  -6   0    6.60    3.30   1
 -10   6   0    2.70    1.40   1
  10  -6   1    3.00    3.10   1
 -10   6  -1    1.60    1.50   1
  10  -6   2   28.00    7.00   1
 -10   6  -2   27.10    3.00   1
  10  -6   3   12.90    4.30   1
 -10   6  -3   10.20    3.20   1
  10  -5 -12   22.40    7.70   1
 -10   5  12   32.80    6.50   1
  10  -5 -11    0.20    4.10   1
 -10   5  11    7.40    3.90   1
  10  -5 -10   23.70    9.70   1
 -10   5  10    5.60    5.20   1
  10  -5  -9    7.30    3.60   1
 -10   5   9    8.30    4.10   1
  10  -5  -8   -1.90    3.70   1
 -10   5   8    4.00    5.00   1
  10  -5  -7   -0.40    3.00   1
 -10   5   7   -0.30    4.50   1
  10  -5  -6    0.40    3.40   1
 -10   5   6    2.90    2.10   1
  10  -5  -5    5.00    3.40   1
 -10   5   5    6.00    2.20   1
  10  -5  -4   12.20    3.60   1
 -10   5   4   10.60    2.80   1
  10  -5  -3   -4.60    4.10   1
 -10   5   3    0.30    2.60   1
  10  -5  -2   12.20    4.40   1
 -10   5   2    8.30    2.20   1
  10  -5  -1    6.10    3.10   1
 -10   5   1    5.20    2.20   1
  10  -5   0    2.20    6.30   1
 -10   5   0    4.40    1.90   1
  10  -5   1   63.70    9.50   1
 -10   5  -1   72.60    6.40   1
  10  -5   2  100.80   21.00   1
 -10   5  -2  110.40   11.40   1
  10  -5   3   34.20    7.30   1
 -10   5  -3   36.10    6.30   1
  10  -5   4   20.20    6.10   1
 -10   5  -4   26.40    4.40   1
  10  -4 -12   20.40   12.60   1
 -10   4  12   18.40    7.30   1
  10  -4 -11   -0.30    3.40   1
 -10   4  11   -4.20    6.00   1
  10  -4 -10    5.80    4.00   1
 -10   4  10    6.90    4.50   1
  10  -4  -9   15.80    6.10   1
 -10   4   9   24.70    5.80   1
  10  -4  -8    2.00    2.50   1
 -10   4   8    0.90    1.80   1
  10  -4  -7   21.80    4.80   1
 -10   4   7   15.20    2.60   1
  10  -4  -6   17.60    5.50   1
 -10   4   6   18.00    3.10   1
  10  -4  -5   32.30    5.50   1
 -10   4   5   27.40    3.20   1
  10  -4  -4   66.00    6.90   1
 -10   4   4   51.70    3.80   1
  10  -4  -3    1.60    2.80   1
 -10   4   3    2.20    1.50   1
  10  -4  -2    2.30    4.20   1
 -10   4   2    1.90    1.40   1
  10  -4  -1    4.60    3.00   1
 -10   4   1    5.50    1.70   1
  10  -4   0   -1.80    5.40   1
 -10   4   0    2.90    1.60   1
  10  -4   1   11.60    5.20   1
 -10   4  -1   24.70    3.90   1
  10  -4   2   12.20    3.90   1
 -10   4  -2    6.20    2.80   1
  10  -4   3    9.00    7.50   1
 -10   4  -3    8.40    3.40   1
  10  -3 -11   23.90    6.20   1
 -10   3  11   21.30    6.20   1
  10  -3 -10    8.70    5.40   1
 -10   3  10    7.10    3.20   1
  10  -3  -9   -0.20    2.80   1
 -10   3   9    0.20    1.60   1
  10  -3  -8    7.30    3.20   1
 -10   3   8   -1.10    2.80   1
  10  -3  -7    9.30    4.20   1
 -10   3   7   11.30    2.10   1
  10  -3  -6   19.00    4.90   1
 -10   3   6   15.90    3.00   1
 -10   3   5   57.10    6.00   1
  10  -3  -4   35.80    5.90   1
 -10   3   4   41.30    5.00   1
  10  -3  -3   27.60    5.30   1
 -10   3   3   21.50    3.30   1
  10  -3  -2   27.40    5.20   1
 -10   3   2   14.80    2.20   1
  10  -3  -1   27.90    5.60   1
 -10   3   1   36.70    3.80   1
  10  -3   0    3.70    2.90   1
 -10   3   0    1.60    2.30   1
  10  -3   1    1.70    4.20   1
 -10   3  -1    4.40    2.90   1
  10  -3   2    8.70    4.30   1
 -10   3  -2   10.60    3.20   1
  10  -2 -11   33.10    7.20   1
 -10   2  11   23.20    5.40   1
 -10   2  10   -1.00    3.70   1
  10  -2  -9   17.10    7.70   1
 -10   2   9   14.10    5.00   1
  10  -2  -8   -3.30    3.50   1
 -10   2   8    2.10    2.30   1
  10  -2  -7    2.60    3.60   1
 -10   2   7    1.90    3.30   1
  10  -2  -6    5.80    3.00   1
 -10   2   6    8.40    2.80   1
  10  -2  -5   -2.00    4.30   1
 -10   2   5    0.70    2.40   1
  10  -2  -4   -0.90    3.10   1
 -10   2   4    1.50    2.00   1
  10  -2  -3    6.40    4.30   1
 -10   2   3    7.60    3.20   1
  10  -2  -2   10.10    4.40   1
 -10   2   2    2.40    2.80   1
  10  -2  -1    2.30    2.80   1
 -10   2   1   -1.90    2.60   1
  10  -2   0   -0.40    4.40   1
 -10   2   0    0.90    3.10   1
  10  -2   1    7.80    5.20   1
 -10   2  -1    7.10    3.00   1
 -10   1  10    1.90    2.50   1
  10  -1  -9   20.00    4.50   1
 -10   1   9    8.60    3.30   1
  10  -1  -8   -0.20    5.70   1
 -10   1   8    4.30    2.20   1
  10  -1  -7   -0.80    7.60   1
 -10   1   7    1.30    2.20   1
  10  -1  -6    2.50    6.30   1
 -10   1   6    1.60    2.80   1
  10  -1  -5   18.50    5.60   1
 -10   1   5   13.80    3.60   1
  10  -1  -4   11.30    3.50   1
 -10   1   4   14.30    2.60   1
  10  -1  -3   31.70   10.10   1
 -10   1   3   10.30    3.80   1
  10  -1  -2   12.40    6.60   1
 -10   1   2   -0.60    3.00   1
  10  -1  -1    9.70    5.60   1
 -10   1   1   10.20    3.70   1
  10  -1   0    2.80    3.20   1
 -10   1   0    4.10    2.60   1
  10   0  -6   11.10    3.30   1
 -10   0   6    9.10    3.20   1
  10   0  -5   24.10    5.80   1
 -10   0   5   27.20    5.00   1
  10   0  -4   30.90    5.30   1
 -10   0   4   17.20    5.80   1
  11  -7  -5   -2.90    3.50   1
  11  -7  -4   -1.30    3.60   1
 -11   7   4    2.10    3.20   1
  11  -6  -7   16.40    6.10   1
 -11   6   7   36.00    7.80   1
  11  -6  -6   33.50    7.80   1
 -11   6   6   46.00    7.20   1
  11  -6  -5    0.80    3.60   1
 -11   6   5    9.10    5.00   1
  11  -6  -4    0.60    3.50   1
 -11   6   4    0.30    3.00   1
  11  -6  -3   10.10    4.10   1
 -11   6   3   12.90    3.10   1
  11  -6  -2    4.90    3.90   1
 -11   6   2    7.90    2.90   1
  11  -5  -7   11.00    5.30   1
 -11   5   7   12.60    3.10   1
  11  -5  -6    6.80    3.60   1
 -11   5   6    6.90    3.00   1
 -11   5   5    4.40    2.70   1
  11  -5  -4    0.60    3.00   1
 -11   5   4   -4.00    2.80   1
  11  -5  -3    5.80    5.40   1
 -11   5   3    8.00    2.20   1
  11  -5  -2   13.10    4.30   1
 -11   5   2   11.20    2.70   1
  11  -4  -7   13.20    5.10   1
 -11   4   7    9.60    5.60   1
  11  -4  -6   31.20    7.00   1
 -11   4   6   24.70    7.30   1
  11  -4  -5   16.70    9.30   1
 -11   4   5   14.80    2.70   1
  11  -4  -4   22.50    6.80   1
 -11   4   4    7.90    3.40   1
  11  -4  -3   -5.20    3.10   1
 -11   4   3    1.70    1.90   1
   0   0   0    0.00    0.00
;
_shelx_hkl_checksum     40156
_shelx_res_file
;
TITL 08br35 in P -1
CELL 0.71073 8.6099 9.3435 14.5279 91.016 104.049 116.004
ZERR 1 0.0002 0.0002 0.0004 0.001 0.001 0.001
LATT 1
SFAC C H Cu I O P S
UNIT 40 42 2 2 2 2 2
L.S. 10
PLAN  10
SIZE 0.05 0.05 0.17
TEMP -158.15
BOND $H
MORE -1
fmap 2
acta
CONF
EQIV $1 2-x, 1-y, -z
HTAB C2 O_$1
EQIV $2 2-x, -y, -z
HTAB C1 I_$2
EQIV $2 2-x, -y, -z
HTAB C2 I_$2
EQIV $3 x, 1+y, z
HTAB C26 C16_$3
MERG 2
OMIT 0 1 0
OMIT 0 0 1
OMIT 0 -1 1
OMIT -1 1 0
OMIT -1 1 1
OMIT 1 0 0
OMIT -1 0 1
OMIT -1 -3 3
OMIT -1 -1 3
OMIT 2 0 3
REM <HKL>/Users/yrousselin/Desktop/08br35/08br35.hkl</HKL>
WGHT    0.033200
FVAR       0.18138
C1    1    1.109687    0.176200    0.142595    11.00000    0.02311    0.03843 =
         0.02781    0.01227    0.00552    0.01748
AFIX 137
H1A   2    1.218043    0.176746    0.131934    11.00000   -1.50000
H1B   2    1.022678    0.065615    0.144268    11.00000   -1.50000
H1C   2    1.141719    0.242415    0.203763    11.00000   -1.50000
AFIX   0
C2    1    1.202591    0.446838    0.061314    11.00000    0.01549    0.02276 =
         0.04528    0.00546    0.00835    0.00598
AFIX 137
H2A   2    1.243560    0.499471    0.127624    11.00000   -1.50000
H2B   2    1.168693    0.513831    0.017852    11.00000   -1.50000
H2C   2    1.299888    0.432420    0.045789    11.00000   -1.50000
AFIX   0
C11   1    0.445560   -0.035660    0.278381    11.00000    0.01427    0.01316 =
         0.02204    0.00194    0.00511    0.00656
C12   1    0.288364   -0.129536    0.206852    11.00000    0.02359    0.02686 =
         0.01804    0.00283    0.00285    0.00439
AFIX  43
H12   2    0.276325   -0.104410    0.143238    11.00000   -1.20000
AFIX   0
C13   1    0.148726   -0.259756    0.227556    11.00000    0.01644    0.02905 =
         0.03102   -0.00108    0.00204   -0.00132
AFIX  43
H13   2    0.040716   -0.322231    0.178388    11.00000   -1.20000
AFIX   0
C14   1    0.166234   -0.298909    0.319508    11.00000    0.02210    0.01819 =
         0.03477    0.00557    0.01256    0.00164
AFIX  43
H14   2    0.071112   -0.388975    0.333477    11.00000   -1.20000
AFIX   0
C15   1    0.323298   -0.206140    0.391333    11.00000    0.02573    0.02405 =
         0.02534    0.00906    0.01353    0.01364
AFIX  43
H15   2    0.335461   -0.232126    0.454764    11.00000   -1.20000
AFIX   0
C16   1    0.462512   -0.075571    0.370654    11.00000    0.01683    0.01539 =
         0.02122    0.00229    0.00626    0.00698
AFIX  43
H16   2    0.570266   -0.012954    0.419949    11.00000   -1.20000
AFIX   0
C17   1    0.827318    0.157985    0.333723    11.00000    0.01114    0.01693 =
         0.01806    0.00479    0.00608    0.00516
C18   1    0.894182    0.048824    0.321820    11.00000    0.02240    0.01478 =
         0.02157    0.00641    0.00712    0.00868
AFIX  43
H18   2    0.831587   -0.035827    0.269349    11.00000   -1.20000
AFIX   0
C19   1    1.049802    0.062282    0.385198    11.00000    0.02355    0.02734 =
         0.03000    0.01158    0.01319    0.01742
AFIX  43
H19   2    1.093659   -0.012683    0.376269    11.00000   -1.20000
AFIX   0
C20   1    1.142206    0.186210    0.462269    11.00000    0.01787    0.03244 =
         0.02373    0.00873    0.00519    0.01241
AFIX  43
H20   2    1.249039    0.195895    0.506279    11.00000   -1.20000
AFIX   0
C21   1    1.078255    0.293823    0.474207    11.00000    0.01627    0.02245 =
         0.02464   -0.00384   -0.00094    0.00491
AFIX  43
H21   2    1.141352    0.378377    0.526727    11.00000   -1.20000
AFIX   0
C22   1    0.922670    0.281008    0.410668    11.00000    0.01518    0.01836 =
         0.02216    0.00175    0.00258    0.00873
AFIX  43
H22   2    0.880675    0.357294    0.419833    11.00000   -1.20000
AFIX   0
C23   1    0.597760    0.308315    0.274725    11.00000    0.00948    0.01357 =
         0.01489   -0.00166   -0.00159    0.00300
C24   1    0.673563    0.438844    0.226880    11.00000    0.01800    0.01816 =
         0.02250    0.00331    0.00490    0.00730
AFIX  43
H24   2    0.738373    0.433848    0.183535    11.00000   -1.20000
AFIX   0
C25   1    0.653560    0.576905    0.243114    11.00000    0.02900    0.01466 =
         0.02234    0.00421    0.00222    0.00835
AFIX  43
H25   2    0.707520    0.666991    0.211923    11.00000   -1.20000
AFIX   0
C26   1    0.556149    0.582907    0.304014    11.00000    0.02431    0.01665 =
         0.02604   -0.00384   -0.00678    0.01512
AFIX  43
H26   2    0.540269    0.676041    0.313129    11.00000   -1.20000
AFIX   0
C27   1    0.481264    0.455087    0.352000    11.00000    0.02002    0.02402 =
         0.02461   -0.00051    0.00601    0.01279
AFIX  43
H27   2    0.415960    0.461187    0.394795    11.00000   -1.20000
AFIX   0
C28   1    0.501288    0.317105    0.337779    11.00000    0.01621    0.01772 =
         0.01879    0.00242    0.00312    0.00763
AFIX  43
H28   2    0.449586    0.228982    0.370798    11.00000   -1.20000
AFIX   0
O     5    0.879039    0.291473    0.081996    11.00000    0.01471    0.02222 =
         0.04624    0.00821    0.01376    0.00756
P     6    0.624370    0.131514    0.243500    11.00000    0.01390    0.01230 =
         0.01751    0.00200    0.00415    0.00621
S     7    1.012923    0.255646    0.048005    11.00000    0.01469    0.02049 =
         0.02322    0.00382    0.00361    0.00593
CU    3    0.628342    0.104100    0.091446    11.00000    0.01952    0.02043 =
         0.01997    0.00351    0.00661    0.00999
I     4    0.605131   -0.171530    0.030645    11.00000    0.02019    0.01809 =
         0.02255    0.00121    0.00187    0.01034
HKLF 4
REM  08br35 in P -1
REM R1 =  0.0347 for    3541 Fo > 4sig(Fo)  and  0.0558 for all    4586 data
REM    228 parameters refined using      0 restraints
END
WGHT      0.0329      0.0000
REM Highest difference peak  0.784,  deepest hole -0.975,  1-sigma level  0.132
Q1    1   0.8345  0.7646  0.1487  11.00000  0.05    0.78
Q2    1   0.5613  0.1247  0.1620  11.00000  0.05    0.60
Q3    1   1.4159  0.4474  0.0309  11.00000  0.05    0.58
Q4    1   0.6909 -0.1712 -0.0272  11.00000  0.05    0.58
Q5    1   0.5107  0.1076  0.0135  11.00000  0.05    0.57
Q6    1   0.7332 -0.1507  0.1061  11.00000  0.05    0.57
Q7    1   0.6843  0.1305  0.1855  11.00000  0.05    0.56
Q8    1   0.5353 -0.1387 -0.0419  11.00000  0.05    0.55
Q9    1   1.0582  0.2028  0.0984  11.00000  0.05    0.54
Q10   1   0.4853  0.0510  0.2782  11.00000  0.05    0.53
;
_shelx_res_checksum     97703
data_08br35
_journal_date_recd_electronic     2014-10-08
_journal_date_accepted     2014-11-17
_journal_name_full     'Acta Crystallographica, Section E'
_journal_year     2014
_journal_volume     70
_journal_issue     12
_journal_page_first     547
_journal_page_last     549
_journal_paper_category     GM
_journal_paper_doi     10.1107/S1600536814025203
_journal_coeditor_code     GK2619
_publ_contact_author_name     'Marek M. Kubicki'
_publ_contact_author_address
;
ICMUB UMR CNRS 5260
University of Bourgogne
9 Avenue A. Savary
Dijon
21078
France
;
_publ_contact_author_email     marek.kubicki@u-bourgogne.fr
_publ_contact_author_fax     ?
_publ_contact_author_phone     '+33 380 396 096'
_publ_section_title
;
Crystal structure of di-\m-iodido-bis[(dimethyl
sulfoxide-\k<i>O</i>)(triphenylphosphane-\k<i>P</i>)copper(I)]
;
_publ_section_title_footnote     .
loop_
    _publ_author_name
    _publ_author_footnote
    _publ_author_address
    'Kinghat, Rodolphe' .
;
Institut UTINAM UMR CNRS 6213
University of Franche-Comt\'e
16 Route de Gray
Besan\,con
25030
France
;
    'Knorr, Michael' .
;
Institut UTINAM UMR CNRS 6213
University of Franche-Comt\'e
16 Route de Gray
Besan\,con
25030
France
;
    'Rousselin, Yoann' .
;
ICMUB UMR CNRS 5260
University of Bourgogne
9 Avenue A. Savary
Dijon
21078
France
;
    'Kubicki, Marek M.' .
;
ICMUB UMR CNRS 5260
University of Bourgogne
9 Avenue A. Savary
Dijon
21078
France
;
_publ_section_synopsis
;
The basic building unit of the title complex, CuI(DMSO)(PPh~3~), reproduced by
a symmetry centre, leads to the rhomboid dimers in which the Cu^I^ atoms are
in a tetrahedral geometry. The dimers are discrete molecules, but through weak
intermolecular C---H...O interactions involving two adjacent DMSO ligands, a
one-dimensional chain assembly is formed.
;
