# Supplementary material for: Crystal structure of di-μ-iodido-bis­[(dimethyl sulfoxide-κO)(tri­phenyl­phosphane-κP)copper(I)]
Source: Acta Crystallogr Sect E Struct Rep Online. 2014 Nov 21;70(Pt 12):547–9. doi: 10.1107/S1600536814025203 (PMC4257398; doi:10.1107/S1600536814025203)
Supplement: Supplementary file 2 [file e-70-00547-Isup2.hkl]

#
# h,k,l, Fc-squared, Fo-squared, sigma(Fo-squared) and status flag
#
data_I
_shelx_title ' 08br35 in P -1'
_shelx_refln_list_code          4
_shelx_F_calc_maximum      184.16
_exptl_crystal_F_000       524.00
_reflns_d_resolution_high  0.7710
 
loop_
 _symmetry_equiv_pos_as_xyz
 'x, y, z'
 '-x, -y, -z'
 
_cell_length_a     8.6099
_cell_length_b     9.3435
_cell_length_c    14.5279
_cell_angle_alpha  91.016
_cell_angle_beta  104.049
_cell_angle_gamma 116.004
 
_shelx_F_squared_multiplier     1.000
 
loop_
 _refln_index_h
 _refln_index_k
 _refln_index_l
 _refln_F_squared_calc
 _refln_F_squared_meas
 _refln_F_squared_sigma
 _refln_observed_status
   2   0   0     3967.34     4216.98     89.53 o
   3   0   0     3579.72     3443.87     69.59 o
   4   0   0    14515.99    14882.60    273.82 o
   5   0   0     5995.68     5815.95    132.97 o
   6   0   0      138.65      151.47     41.01 o
   7   0   0       84.24      108.81     40.47 o
   8   0   0     2115.91     2249.23    165.22 o
   9   0   0      990.28      765.14     80.20 o
 -10   1   0      284.76      106.85     61.30 o
  -9   1   0     1319.10     1411.69    110.14 o
  -8   1   0     3207.10     3291.03    136.00 o
  -7   1   0      863.32      886.12     72.47 o
  -6   1   0        7.22       -3.04     11.28 o
  -5   1   0     6867.56     6973.15    140.68 o
  -4   1   0     9990.54     9926.53    190.27 o
  -3   1   0     7810.74     7736.95    162.57 o
  -2   1   0       59.88       71.23      7.59 o
   1   1   0     1169.76     1134.63     23.63 o
   2   1   0     1744.56     1742.98     36.33 o
   3   1   0      138.83      141.55     19.75 o
   4   1   0     1955.73     2034.42     54.49 o
   5   1   0      184.63      186.25     20.22 o
   6   1   0     1335.79     1307.14     59.69 o
   7   1   0       91.96       67.84     37.95 o
   8   1   0        0.44       74.26     64.62 o
   9   1   0      106.74      102.64     77.98 o
 -10   2   0       22.43       11.02     76.98 o
  -9   2   0       92.35       61.06     33.51 o
  -8   2   0      188.81      111.15     34.84 o
  -7   2   0     2474.76     2530.84     85.77 o
  -6   2   0       18.61       33.42     16.71 o
  -5   2   0      285.22      282.66     28.86 o
  -4   2   0      238.34      278.17     12.89 o
  -3   2   0      143.12      152.71      7.81 o
  -2   2   0       68.17      108.49     15.19 o
  -1   2   0     3228.46     3524.16     62.29 o
   0   2   0     7333.16     7100.34    123.28 o
   1   2   0      218.35      246.10      8.59 o
   2   2   0     2020.02     2153.72     38.49 o
   3   2   0     1357.62     1409.63     54.68 o
   4   2   0     2009.04     2140.66     58.81 o
   5   2   0     1805.90     1864.06     60.76 o
   6   2   0       60.01       60.47     34.93 o
   7   2   0        7.71       -2.67     43.68 o
   8   2   0     1864.64     1896.56    152.55 o
 -10   3   0      107.60       76.82     54.74 o
  -9   3   0      330.78      298.13     40.44 o
  -8   3   0     1529.48     1459.32     71.84 o
  -7   3   0      836.93      808.10     34.17 o
  -6   3   0      171.88      164.04     18.16 o
  -5   3   0     3787.83     3994.19     79.13 o
  -4   3   0     5945.44     6074.85    103.77 o
  -3   3   0     9462.84     9635.51    170.84 o
  -2   3   0     8697.69     9261.10    164.06 o
  -1   3   0     4712.72     4813.00     95.57 o
   0   3   0    10821.75    10527.80    182.35 o
   1   3   0    13411.30    13037.59    206.74 o
   2   3   0     1848.83     1665.57     32.01 o
   3   3   0      273.86      299.70     18.23 o
   4   3   0     4956.15     5280.44    127.80 o
   5   3   0     4312.43     4495.06    138.24 o
   6   3   0     1538.93     1506.90     79.13 o
   7   3   0       34.84       27.89     65.49 o
   8   3   0      341.34      160.69    116.96 o
 -10   4   0      104.17       55.46     71.39 o
  -9   4   0     1304.53     1399.89     98.73 o
  -8   4   0     2509.98     2575.15    100.25 o
  -7   4   0     8475.91     8529.40    207.08 o
  -6   4   0       81.17       96.10     21.26 o
  -5   4   0      487.82      501.31     21.48 o
  -4   4   0    19699.67    20609.21    328.71 o
  -3   4   0    22921.20    24054.43    369.30 o
  -2   4   0     9006.91     9479.83    176.42 o
  -1   4   0      102.42       71.75      9.49 o
   0   4   0     2354.66     2284.83     37.08 o
   1   4   0    22401.91    22383.08    319.87 o
   2   4   0     1789.88     1821.19     45.11 o
   3   4   0     1674.69     1636.46     51.42 o
   4   4   0      216.11      208.85     25.82 o
   5   4   0     1355.29     1534.77    119.99 o
   6   4   0      943.85      959.94    121.51 o
   7   4   0      159.53      148.67     72.66 o
 -10   5   0      107.48      118.18     55.26 o
  -9   5   0      578.49      519.35     55.48 o
  -8   5   0     1076.85      983.03     68.35 o
  -7   5   0     5206.29     5308.10    151.07 o
  -6   5   0      214.67      212.29     20.32 o
  -5   5   0      494.59      473.37     23.34 o
  -4   5   0      670.68      650.90     22.78 o
  -3   5   0     2678.54     2853.88     51.42 o
  -2   5   0      609.46      546.88     17.42 o
  -1   5   0     1051.05     1130.99     72.91 o
   0   5   0      326.52      302.19     18.98 o
   1   5   0       17.91       20.83      7.59 o
   2   5   0      542.06      504.52     28.94 o
   3   5   0      522.88      486.05     29.84 o
   4   5   0      184.49      144.65     34.93 o
   5   5   0       16.78       38.35     39.07 o
   6   5   0      250.24      221.76     85.06 o
 -10   6   0      166.06      117.31     59.24 o
  -9   6   0      697.69      699.72     63.01 o
  -8   6   0      784.45      805.31     62.27 o
  -7   6   0      556.66      523.22     66.83 o
  -6   6   0      110.59      109.36     17.18 o
  -5   6   0       32.80       57.15     16.79 o
  -4   6   0     2396.27     2430.39     55.36 o
  -3   6   0      476.80      406.79     33.42 o
  -2   6   0     1492.44     1496.80     71.39 o
  -1   6   0        0.02       29.22     20.70 o
   0   6   0      348.52      282.38     25.78 o
   1   6   0     5316.56     5291.38    116.35 o
   2   6   0      725.42      631.61     46.00 o
   3   6   0     1022.88     1005.51     85.06 o
   4   6   0      775.55      809.43     62.76 o
   5   6   0     1439.91     1294.21    107.64 o
 -10   7   0      402.34      342.82     69.45 o
  -9   7   0       84.97       65.68     34.72 o
  -8   7   0     1166.55     1247.05     86.45 o
  -7   7   0     4414.97     4595.94    384.28 o
  -6   7   0     2550.70     2614.75     93.42 o
  -5   7   0      175.87      182.93     27.34 o
  -4   7   0     2652.04     2655.10    138.22 o
  -3   7   0     5275.09     5319.07    124.11 o
  -2   7   0     5432.16     5219.96    186.27 o
  -1   7   0     1531.50     1549.24    141.26 o
   0   7   0     2035.78     2060.25     94.40 o
   1   7   0     2947.26     3117.87    122.70 o
   2   7   0     3007.32     3121.98    129.67 o
   3   7   0      895.93      859.52     88.32 o
   4   7   0       34.78       59.82     36.04 o
   5   7   0      822.94      817.17    185.31 o
 -10   8   0      679.16      589.33    112.40 o
  -9   8   0      259.95      318.97     72.91 o
  -8   8   0      862.50      855.79     73.63 o
  -7   8   0     1391.10     1395.28     85.20 o
  -6   8   0     4629.59     4999.06    175.86 o
  -5   8   0      273.17      286.19     29.28 o
  -4   8   0      206.37      154.99     15.04 o
  -3   8   0     3668.44     3851.05    164.11 o
  -2   8   0     4538.12     4590.99    132.35 o
  -1   8   0     2294.79     2340.35     97.72 o
   0   8   0      629.55      604.12     64.86 o
   1   8   0        2.00       -6.39     52.33 o
   2   8   0     1439.07     1386.14    159.48 o
   3   8   0       72.60        3.04     58.33 o
 -10   9   0      242.57      203.53     72.91 o
  -9   9   0      526.46      397.95    121.51 o
  -8   9   0       34.24       57.72     54.68 o
  -7   9   0       82.53       63.79     42.53 o
  -6   9   0     1028.49      972.09     75.94 o
  -5   9   0      439.00      531.61     60.76 o
  -4   9   0      794.77      756.41     45.57 o
  -3   9   0       48.41       70.06     44.05 o
  -2   9   0       53.15       69.98     37.97 o
  -1   9   0      182.42       96.80     32.01 o
   0   9   0      517.52      488.50     82.02 o
   1   9   0       28.69       17.19     61.89 o
   2   9   0      482.34      452.77    112.40 o
  -9  10   0        4.44        3.04     66.83 o
  -8  10   0      729.60      601.48    109.36 o
  -7  10   0      796.54      835.39    118.47 o
  -6  10   0     1744.52     1695.09    127.59 o
  -5  10   0       28.95       15.19     24.30 o
  -4  10   0       46.44       27.34     48.60 o
  -3  10   0     1551.63     1559.55    208.09 o
  -2  10   0     1386.90     1602.09    115.44 o
  -1  10   0     1389.58     1242.87    113.79 o
   0  10   0       12.30       67.67     77.55 o
   1  10   0      231.13      352.38    157.97 o
  -8  11   0        4.08       27.34     51.64 o
  -7  11   0      629.97      425.29     82.02 o
  -6  11   0     1803.31     1670.79    249.10 o
  -5  11   0     1187.10     1221.19    288.59 o
  -4  11   0      210.16      268.42     67.59 o
  -3  11   0      513.29      444.82     91.13 o
  -2  11   0     1395.69     1213.13    123.03 o
  -1  11   0      977.24     1013.56    168.60 o
  -6  12   0      114.97      224.80    136.70 o
  -5  12   0     1083.43      940.77    158.91 o
  -4  12   0      410.38      302.17    198.98 o
   4 -12   1      649.09      499.27    112.63 o
   5 -12   1     1482.13     1320.85    256.69 o
   6 -12   1      161.18      243.02    167.08 o
   1 -11   1     2545.34     2391.12    212.65 o
   2 -11   1      927.29      777.83     89.34 o
   3 -11   1       79.24       61.27    138.22 o
   4 -11   1      812.68      764.85     98.73 o
   5 -11   1     2591.88     2724.90    276.44 o
   6 -11   1     1806.38     2132.53    294.67 o
   7 -11   1      219.12      188.34     66.83 o
   8 -11   1      469.11      431.37     94.17 o
  -1 -10   1       11.36      -53.35     78.38 o
   0 -10   1       21.18       25.90     73.47 o
   1 -10   1     1925.84     1783.56    150.51 o
   2 -10   1      566.01      625.44     70.69 o
   3 -10   1      488.21      477.77     94.17 o
   4 -10   1      228.03      276.44     72.91 o
   5 -10   1      308.99      303.78     39.49 o
   6 -10   1      664.37      716.92     82.02 o
   7 -10   1       62.72      -12.15     57.72 o
   8 -10   1        0.40        9.11     57.72 o
   9 -10   1       27.22        3.04     69.87 o
  -2  -9   1       66.05      246.06     78.98 o
  -1  -9   1      122.56      119.02     83.05 o
   0  -9   1       76.75      103.22     42.56 o
   1  -9   1      471.35      422.06     46.15 o
   2  -9   1      122.74       93.64     36.33 o
   3  -9   1       13.30      -27.54     27.54 o
   4  -9   1      691.92      716.71     42.70 o
   5  -9   1      720.66      704.77    127.59 o
   6  -9   1     1460.28     1524.97     91.13 o
   7  -9   1      183.16      179.23     63.79 o
   8  -9   1      331.09      264.29     75.94 o
   9  -9   1     1569.50     1658.64    136.70 o
  -4  -8   1      849.76      837.98    206.57 o
  -3  -8   1      823.14      882.40    110.61 o
  -2  -8   1     1698.30     1634.06    130.98 o
  -1  -8   1      145.11      107.18     41.02 o
   0  -8   1      203.78      198.58     56.20 o
   1  -8   1     5800.73     5814.63    181.64 o
   2  -8   1     2308.71     2433.04     80.87 o
   3  -8   1     2041.16     2018.04     70.50 o
   4  -8   1      485.87      439.26     45.57 o
   5  -8   1     3262.30     3416.14    139.29 o
   6  -8   1     7704.58     7722.07    315.93 o
   7  -8   1     1283.13     1339.67    112.40 o
   8  -8   1       73.76        0.00     42.53 o
   9  -8   1     1268.79     1227.27    124.55 o
  10  -8   1     2221.31     1989.76    161.00 o
  -5  -7   1       94.73       94.17    157.97 o
  -4  -7   1      517.39      317.98     85.06 o
  -3  -7   1     3668.28     3866.65    197.46 o
  -2  -7   1     4930.39     5023.16    174.63 o
  -1  -7   1     2090.91     2244.93     89.70 o
   0  -7   1       30.33      -20.28     34.93 o
   1  -7   1     5389.03     5468.04    140.39 o
   2  -7   1     9542.80     9295.85    234.28 o
   3  -7   1     2984.83     2985.05    145.81 o
   4  -7   1      263.01      218.89     17.18 o
   5  -7   1     3202.02     3299.75    104.03 o
   6  -7   1     3668.60     3564.79    145.54 o
   7  -7   1     1784.10     1860.92     81.78 o
   8  -7   1      176.70      194.40     42.53 o
   9  -7   1        5.47       43.59     37.45 o
  10  -7   1      297.65      301.61     69.87 o
  -6  -6   1     1042.31     1151.32    164.04 o
  -5  -6   1       40.99       95.01     52.91 o
  -4  -6   1       18.08       45.13     28.21 o
  -3  -6   1     1262.90     1288.37     77.46 o
  -2  -6   1      366.64      337.25     53.16 o
  -1  -6   1      833.60      797.40     23.34 o
   0  -6   1      214.01      220.32     26.28 o
   1  -6   1      103.80      113.56     21.87 o
   2  -6   1      856.74      830.45     24.08 o
   3  -6   1      224.07      198.26     11.67 o
   4  -6   1      790.36      833.61     33.24 o
   5  -6   1        2.11       -8.28     11.67 o
   6  -6   1     1499.01     1512.04     83.54 o
   7  -6   1        0.36        5.64     30.38 o
   8  -6   1        3.98       14.86     24.71 o
   9  -6   1      293.43      259.96     51.64 o
  10  -6   1       79.90       62.47     41.02 o
  -6  -5   1        1.16      -35.59     59.69 o
  -5  -5   1      141.33       87.39     33.31 o
  -4  -5   1        3.63      -13.67     34.58 o
  -3  -5   1     1939.38     2002.68     69.09 o
  -2  -5   1     1133.77     1116.06     85.06 o
  -1  -5   1     1207.15     1209.04     33.57 o
   0  -5   1        5.14       16.29     12.15 o
   1  -5   1     1045.72      969.46     36.45 o
   2  -5   1     8294.12     8364.25    190.70 o
   3  -5   1     3975.25     3973.06     72.66 o
   4  -5   1     1339.81     1422.31     37.18 o
   5  -5   1     1359.91     1318.26     40.86 o
   6  -5   1     5878.37     5840.51    154.74 o
   7  -5   1     4643.57     4762.40    192.90 o
   8  -5   1      887.79      722.69     60.94 o
   9  -5   1      111.66      124.30     39.33 o
  10  -5   1     2463.65     2128.44    161.24 o
  -7  -4   1      482.68      544.46    108.59 o
  -6  -4   1     3459.80     3788.78    206.47 o
  -5  -4   1     1298.58     1245.66     75.30 o
  -4  -4   1       37.26       75.24     20.22 o
  -3  -4   1     6066.23     5995.37    212.65 o
  -2  -4   1     5594.10     5456.14    271.88 o
  -1  -4   1    17423.61    17536.63    267.75 o
   0  -4   1      529.53      543.85     44.05 o
   1  -4   1     2552.80     2518.33     45.11 o
   2  -4   1    20808.92    20775.84    335.70 o
   3  -4   1    10384.43    10446.60    177.35 o
   4  -4   1     5042.02     5147.16     87.76 o
   5  -4   1     1742.92     1775.52     54.68 o
   6  -4   1     5576.79     5690.18    135.38 o
   7  -4   1     6027.92     6192.89    155.01 o
   8  -4   1      933.40      988.10     57.84 o
   9  -4   1      149.60      149.18     44.97 o
  10  -4   1      751.10      646.02    198.98 o
  -8  -3   1       62.34       72.48     76.05 o
  -7  -3   1      123.52       57.99     68.48 o
  -6  -3   1     6596.68     6751.33    253.40 o
  -5  -3   1     3045.04     3172.51     96.66 o
  -4  -3   1      467.39      492.08     27.68 o
  -3  -3   1      696.72      691.12     26.79 o
  -2  -3   1    12998.25    13534.25    210.03 o
  -1  -3   1     9844.16     9776.00    137.02 o
   0  -3   1     6577.16     6191.52     96.59 o
   1  -3   1      340.02      381.54     10.74 o
   2  -3   1     2205.91     2208.89     40.14 o
   3  -3   1     5639.40     5618.54    132.14 o
   4  -3   1     1037.09     1025.51     24.63 o
   5  -3   1      420.70      437.95     20.32 o
   6  -3   1      197.41      192.60     19.75 o
   7  -3   1        7.27        8.28     10.55 o
   8  -3   1      642.10      597.57     54.50 o
   9  -3   1        1.60      -30.56     60.76 o
  10  -3   1       82.45      100.16     72.49 o
  -8  -2   1      410.69      375.30    107.15 o
  -7  -2   1      322.21      318.88     63.34 o
  -6  -2   1      293.38      290.41     32.01 o
  -5  -2   1       93.74       97.89     19.65 o
  -4  -2   1      174.16      188.79     16.00 o
  -3  -2   1     1066.81     1050.41     33.42 o
  -2  -2   1     1311.02     1446.43     53.16 o
  -1  -2   1      121.19      123.31      7.59 o
   0  -2   1      330.99      312.97     12.15 o
   1  -2   1     3478.69     3592.90     70.01 o
   2  -2   1     6081.22     6297.16    109.30 o
   3  -2   1     1046.58     1037.91     27.92 o
   4  -2   1     2530.61     2632.80     56.17 o
   5  -2   1      604.82      571.59     28.05 o
   6  -2   1      264.10      278.60     65.31 o
   7  -2   1     3491.43     3441.70    101.11 o
   8  -2   1      210.99      239.21     32.86 o
   9  -2   1      223.54      166.50     60.76 o
  10  -2   1      361.68      223.46     78.94 o
  -9  -1   1      232.82      158.12    110.88 o
  -8  -1   1       43.33       -8.05     40.17 o
  -7  -1   1       95.16       74.91     44.61 o
  -6  -1   1     4259.93     4199.13    105.92 o
  -5  -1   1     2744.71     2795.45     79.50 o
  -4  -1   1      933.05      972.38     54.68 o
  -3  -1   1       51.67       59.31     10.55 o
  -2  -1   1    10370.53    10593.22    198.62 o
  -1  -1   1    12272.00    12615.45    236.58 o
   1  -1   1      401.07      436.09     18.23 o
   2  -1   1      569.19      544.39     33.42 o
   3  -1   1    12782.32    12785.63    227.07 o
   4  -1   1    10989.58    11366.45    220.12 o
   5  -1   1      749.65      660.13     86.58 o
   6  -1   1     2265.50     2244.18     64.86 o
   7  -1   1     4502.55     4684.25    122.44 o
   8  -1   1     5506.21     5764.83    186.06 o
   9  -1   1      852.56      722.21     92.65 o
  -9   0   1      526.11      524.42     81.88 o
  -8   0   1     2178.24     1927.47    109.36 o
  -7   0   1     1301.96     1350.22     86.58 o
  -6   0   1     3580.71     3563.49    127.72 o
  -5   0   1    17847.04    18122.96    372.64 o
  -4   0   1     5817.49     5677.96    104.16 o
  -3   0   1     1358.60     1329.70     29.84 o
  -2   0   1     9198.08     9428.73    188.88 o
   1   0   1      701.78      720.86     16.79 o
   2   0   1     6193.93     6692.34    151.54 o
   3   0   1    17408.50    18079.18    362.09 o
   4   0   1     5551.37     5628.90    139.74 o
   5   0   1     3204.80     3236.42     86.98 o
   6   0   1      339.04      363.29     35.39 o
   7   0   1      848.34      882.59     69.87 o
   8   0   1     1934.26     1867.97    112.40 o
   9   0   1      279.72      254.60     67.64 o
 -10   1   1      509.13      303.81     93.78 o
  -9   1   1     1700.71     1462.26    114.05 o
  -8   1   1     1182.64     1181.14     71.28 o
  -7   1   1       67.08       83.45     33.58 o
  -6   1   1      458.00      427.26     51.64 o
  -5   1   1     5071.38     5006.63    116.05 o
  -4   1   1     2701.07     2452.10     54.74 o
  -3   1   1     3540.27     3725.10     77.85 o
  -2   1   1     3435.74     3673.21     66.49 o
   0   1   1      252.84      246.06      9.11 o
   1   1   1    10088.79    10468.47    188.99 o
   2   1   1     1562.54     1741.84     37.95 o
   3   1   1        0.23        6.41     10.63 o
   4   1   1      288.98      291.63     19.33 o
   5   1   1       31.95       45.57     20.22 o
   6   1   1      268.20      269.38     48.60 o
   7   1   1       13.70      -13.02     30.38 o
   8   1   1      314.43      237.21     72.91 o
   9   1   1        1.95       -3.98     96.33 o
 -10   2   1       78.56        3.71     63.79 o
  -9   2   1      234.65      192.03     41.26 o
  -8   2   1      191.18      185.31     59.78 o
  -7   2   1     1362.01     1314.92    107.84 o
  -6   2   1       38.76       39.80     18.72 o
  -5   2   1      688.15      711.59     25.28 o
  -4   2   1       24.65       28.10      9.11 o
  -3   2   1      299.50      359.39     18.23 o
  -2   2   1     9848.97     9875.46    166.52 o
  -1   2   1       16.44       21.94      2.72 o
   0   2   1     6596.64     6176.45     94.70 o
   1   2   1       17.69       19.86      4.30 o
   2   2   1        1.82       10.63      6.44 o
   3   2   1     6639.72     6796.33    132.97 o
   4   2   1     5743.32     6173.00    157.00 o
   5   2   1     4867.90     5065.28    135.28 o
   6   2   1        3.59       -7.59     23.63 o
   7   2   1      398.28      400.20     54.74 o
   8   2   1     1887.52     1604.62    183.79 o
 -10   3   1     1071.78     1045.56    133.66 o
  -9   3   1     1990.05     1808.38     87.85 o
  -8   3   1     1584.33     1613.91    118.47 o
  -7   3   1     1115.79     1106.38    167.08 o
  -6   3   1     1050.56     1039.64     33.24 o
  -5   3   1     7485.22     7820.71    140.59 o
  -4   3   1     6375.67     6253.61    106.82 o
  -3   3   1     4762.70     4917.63     82.68 o
  -2   3   1      192.96      222.61      7.59 o
  -1   3   1     4886.97     4607.69     98.73 o
   0   3   1    16323.96    15840.71    391.88 o
   1   3   1     6900.03     6794.03    104.21 o
   2   3   1      244.27      256.70     12.89 o
   3   3   1     1493.33     1372.57     59.24 o
   4   3   1     9321.63     9544.63    237.01 o
   5   3   1     2263.66     2274.35     81.02 o
   6   3   1      726.22      671.92    112.40 o
   7   3   1      423.40      386.52     86.58 o
 -10   4   1      223.28      157.66     44.93 o
  -9   4   1     4058.04     3965.40    147.19 o
  -8   4   1     2464.41     2687.58    198.98 o
  -7   4   1     6411.10     6570.01    156.56 o
  -6   4   1      415.54      409.04     23.63 o
  -5   4   1     1207.13     1198.55     33.42 o
  -4   4   1     8377.84     8051.51    198.98 o
  -3   4   1     8924.70     9581.97    192.40 o
  -2   4   1      447.91      397.83     11.67 o
  -1   4   1     2892.13     2882.76     68.35 o
   0   4   1     4275.15     4167.41     66.49 o
   1   4   1     8056.73     7852.81    116.05 o
   2   4   1      775.29      850.33     48.60 o
   3   4   1      149.59      152.75     34.93 o
   4   4   1     2716.72     2725.01     93.35 o
   5   4   1      189.25      124.55     42.53 o
   6   4   1     1486.48     1360.42    108.74 o
   7   4   1       15.37      -20.78     59.12 o
 -10   5   1      193.04      169.31     54.50 o
  -9   5   1        3.53      -26.00     37.97 o
  -8   5   1     1316.13     1249.36     57.81 o
  -7   5   1      439.90      449.80     59.24 o
  -6   5   1      937.55      964.22     35.76 o
  -5   5   1      194.96      199.97     18.23 o
  -4   5   1      361.20      372.41     18.23 o
  -3   5   1     2206.33     2228.10     46.15 o
  -2   5   1     2171.26     2230.62     44.96 o
  -1   5   1     1902.86     1922.97     41.01 o
   0   5   1      102.34      118.47      6.44 o
   1   5   1      250.84      237.83     14.58 o
   2   5   1       99.48       95.71     12.89 o
   3   5   1       19.13       10.06     19.75 o
   4   5   1     1191.08     1167.73     71.92 o
   5   5   1      247.86      236.96     47.09 o
   6   5   1      173.29      185.31     69.87 o
 -10   6   1      323.92      367.26     56.11 o
  -9   6   1      716.11      819.04     68.45 o
  -8   6   1       24.46       -9.11     66.83 o
  -7   6   1     1223.94     1125.74     80.50 o
  -6   6   1     2223.47     2229.39    100.25 o
  -5   6   1      400.63      383.50     20.32 o
  -4   6   1     2443.78     2424.05    136.70 o
  -3   6   1     1968.63     2007.99     40.64 o
  -2   6   1      357.96      336.79     13.67 o
  -1   6   1     3015.38     3002.37     80.53 o
   0   6   1     3539.78     3514.14     93.42 o
   1   6   1     7573.96     7488.35    194.42 o
   2   6   1     1573.99     1525.13     91.13 o
   3   6   1        2.37        3.04     22.21 o
   4   6   1     2459.95     2305.31    133.57 o
   5   6   1     1093.99     1070.97     97.22 o
 -10   7   1      142.00       49.72    112.40 o
  -9   7   1      546.26      577.67    100.25 o
  -8   7   1     2324.76     2327.22     98.73 o
  -7   7   1     2952.38     2864.35    102.39 o
  -6   7   1      973.36      934.54     60.54 o
  -5   7   1      477.41      475.64     59.24 o
  -4   7   1     3882.13     3866.17    100.25 o
  -3   7   1     5462.57     5369.95    112.86 o
  -2   7   1     2087.65     2038.36     70.50 o
  -1   7   1       32.74       35.15     24.30 o
   0   7   1     1123.41     1067.56     63.79 o
   1   7   1     2272.48     2407.87    105.34 o
   2   7   1     1531.36     1658.11     69.93 o
   3   7   1       11.48      -29.89     29.89 o
   4   7   1        1.24        6.44     63.79 o
 -10   8   1      738.24      647.05    145.81 o
  -9   8   1        3.74      -18.23     57.72 o
  -8   8   1     1213.15     1093.91     79.22 o
  -7   8   1     1594.65     1720.93     88.72 o
  -6   8   1     3620.16     3913.62    152.70 o
  -5   8   1      258.98      230.53     21.26 o
  -4   8   1       66.55       34.77      9.49 o
  -3   8   1     2108.07     2175.51     97.07 o
  -2   8   1      907.22      939.23     68.50 o
  -1   8   1      994.97     1058.27     61.85 o
   0   8   1       96.67      126.10     39.31 o
   1   8   1      305.42      289.95     55.10 o
   2   8   1     1257.24     1196.95     97.72 o
   3   8   1      297.29      228.29     74.05 o
 -10   9   1      424.27      346.31     88.10 o
  -9   9   1      202.45      188.34     69.87 o
  -8   9   1      255.80      282.51     63.79 o
  -7   9   1      114.37      145.81     63.79 o
  -6   9   1       61.52       97.21     48.60 o
  -5   9   1      910.59     1026.77     82.02 o
  -4   9   1      588.58      561.99     48.60 o
  -3   9   1      343.29      351.51     47.34 o
  -2   9   1       70.40       65.31     36.52 o
  -1   9   1      418.88      451.02     88.10 o
   0   9   1      662.38      581.90     98.73 o
   1   9   1      639.77      486.83     91.13 o
   2   9   1      750.33      668.26     91.13 o
  -9  10   1      114.38       21.26     97.21 o
  -8  10   1     1081.61     1081.45    106.32 o
  -7  10   1      853.93      808.05     94.17 o
  -6  10   1      964.47      920.45     75.94 o
  -5  10   1      527.16      434.40     45.57 o
  -4  10   1      432.27      431.37     66.83 o
  -3  10   1     2607.81     2747.13    233.91 o
  -2  10   1     1257.84     1320.08     88.75 o
  -1  10   1      272.98      199.17    168.60 o
   0  10   1      175.73      207.79     75.83 o
   1  10   1      460.62      455.67    164.04 o
  -8  11   1      212.08      215.68     75.94 o
  -7  11   1      914.83      832.36    106.32 o
  -6  11   1      940.12      978.17    185.31 o
  -5  11   1      929.76      950.83    124.55 o
  -4  11   1        6.90       58.73     51.02 o
  -3  11   1      175.00      212.78     72.94 o
  -2  11   1      700.31      594.70    109.36 o
  -1  11   1      450.71      414.04    145.34 o
  -6  12   1      139.95       94.17    136.70 o
  -5  12   1     1094.43     1064.17    125.62 o
  -4  12   1      188.08       86.94     95.69 o
   4 -12   2     1136.89      968.92    158.96 o
   5 -12   2     1683.17     1429.88    182.35 o
   1 -11   2     1188.77     1136.14    200.49 o
   3 -11   2      438.25      333.65    109.30 o
   4 -11   2     3222.22     3544.40    251.21 o
   5 -11   2     1760.55     1892.55    267.33 o
   6 -11   2      844.00      911.34    136.70 o
   7 -11   2       61.48       66.83     57.72 o
   8 -11   2      327.01      218.72     66.83 o
  -1 -10   2      168.65      103.28     88.10 o
   0 -10   2      247.41      191.38     66.83 o
   1 -10   2      163.44      176.19     63.79 o
   2 -10   2      124.97       75.52     44.37 o
   3 -10   2      124.29      140.16     53.99 o
   4 -10   2      177.62      136.70     72.91 o
   5 -10   2      132.96       60.76     36.45 o
   6 -10   2      293.93      197.46     60.76 o
   7 -10   2        3.87       27.34     72.91 o
   8 -10   2      557.50      528.58     75.94 o
   9 -10   2        6.46       69.87     75.94 o
  -3  -9   2      108.07       12.15     97.21 o
  -2  -9   2        2.71      -61.19     62.05 o
  -1  -9   2      258.74      258.48     83.95 o
   0  -9   2     1402.20     1370.09    103.28 o
   1  -9   2     1717.79     1775.15    114.91 o
   2  -9   2      136.02       82.20     32.00 o
   3  -9   2      152.24      133.71     41.01 o
   4  -9   2     3155.09     3335.25    197.46 o
   5  -9   2     1456.54     1543.20    112.40 o
   6  -9   2      648.96      653.13     60.76 o
   7  -9   2      116.70      182.27     57.72 o
   8  -9   2     1433.58     1427.76    118.47 o
   9  -9   2     2136.70     2214.55    154.93 o
  -4  -8   2     2220.57     1856.09    309.85 o
  -3  -8   2     1218.94     1106.78    131.46 o
  -2  -8   2     1206.40     1271.14    114.51 o
  -1  -8   2      301.41      301.97     46.67 o
   0  -8   2     2263.33     2357.43    104.37 o
   1  -8   2     4872.68     4923.40    156.83 o
   2  -8   2      892.08      906.61     68.35 o
   3  -8   2       43.30       27.77      7.59 o
   4  -8   2     3306.21     3256.52    124.55 o
   5  -8   2     4847.43     4843.94    216.70 o
   6  -8   2     4592.41     4754.20    196.32 o
   7  -8   2      226.10      300.74     66.83 o
   8  -8   2      218.81      203.53     45.57 o
   9  -8   2     2286.29     2205.44    170.12 o
  10  -8   2     1257.65     1057.15    142.78 o
  -5  -7   2       32.70       63.79    106.32 o
  -4  -7   2     1458.91     1403.46    104.52 o
  -3  -7   2     3121.66     3458.07    273.71 o
  -2  -7   2      996.87     1085.72     59.34 o
  -1  -7   2       27.06      -20.87     32.01 o
   0  -7   2     3002.18     3049.43    132.14 o
   1  -7   2     5777.49     5744.03    146.85 o
   2  -7   2     3646.59     3580.52    108.40 o
   3  -7   2      398.83      363.12     33.42 o
   4  -7   2        0.58       17.40     11.67 o
   5  -7   2     2896.26     2936.83    112.40 o
   6  -7   2      138.41      125.09     37.97 o
   7  -7   2     1472.90     1457.80     67.65 o
   8  -7   2       37.28       21.26     26.88 o
   9  -7   2       50.46       36.12     44.55 o
  10  -7   2       45.00       48.94     52.58 o
  -6  -6   2      188.44      139.02     62.04 o
  -5  -6   2      101.15       75.42     47.20 o
  -4  -6   2       13.69       -7.46     31.65 o
  -3  -6   2      369.59      459.27     38.54 o
  -2  -6   2        6.84       22.78     12.36 o
  -1  -6   2      960.53      908.81    127.59 o
   0  -6   2      123.99      113.97     27.17 o
   1  -6   2     2851.28     2866.01     82.68 o
   2  -6   2       29.42       23.87      7.29 o
   3  -6   2       52.51       80.05     13.84 o
   4  -6   2     1319.77     1366.33     43.06 o
   5  -6   2      359.99      331.98     50.12 o
   6  -6   2     1751.90     1724.48    106.32 o
   7  -6   2        6.21       11.80     24.16 o
   8  -6   2       17.31       56.91     28.92 o
   9  -6   2      815.42      783.04     74.43 o
  10  -6   2      823.02      827.60     83.77 o
  -6  -5   2      297.34      158.57     53.57 o
  -5  -5   2      240.09       53.85    121.51 o
  -4  -5   2     1054.13      960.00     63.40 o
  -3  -5   2     2659.35     2728.48     73.90 o
  -2  -5   2     2673.31     2660.48     69.79 o
  -1  -5   2       21.89       19.06      5.06 o
   0  -5   2     2911.41     2879.97     76.98 o
   1  -5   2     9773.22     9605.80    297.59 o
   2  -5   2     5619.18     5512.61    107.14 o
   3  -5   2     2860.30     2933.83     72.91 o
   4  -5   2       10.08       17.89     16.71 o
   5  -5   2    10640.16    10709.79    224.45 o
   6  -5   2     3276.75     3393.21     90.99 o
   7  -5   2     5374.82     5679.35    155.71 o
   8  -5   2       57.13       29.00     27.86 o
   9  -5   2     1747.37     1787.03    100.35 o
  10  -5   2     3546.39     3291.89    304.35 o
  -7  -4   2      892.54      899.90    120.98 o
  -6  -4   2     3498.69     3972.40    236.02 o
  -5  -4   2       44.03       39.49     23.34 o
  -4  -4   2      251.88      187.19     21.87 o
  -3  -4   2     5652.99     5745.65    126.52 o
  -2  -4   2     5517.49     5646.36    105.25 o
  -1  -4   2     3319.87     3063.00     61.17 o
   0  -4   2     1118.33     1141.71     37.97 o
   1  -4   2     6112.52     6003.44    101.11 o
   2  -4   2    13198.09    12887.24    229.77 o
   3  -4   2     3032.67     2983.18     54.74 o
   4  -4   2      331.68      325.47     22.78 o
   5  -4   2     4378.26     4476.48     95.52 o
   6  -4   2     3730.00     3725.16    135.18 o
   7  -4   2     4354.68     4368.06    171.64 o
   8  -4   2      154.14      130.75     47.09 o
   9  -4   2       92.96      112.93     42.06 o
  10  -4   2      393.25      266.38     91.13 o
  -8  -3   2       68.72      108.99     60.52 o
  -7  -3   2     1462.55     1434.48    232.39 o
  -6  -3   2     1784.33     1849.32    118.47 o
  -5  -3   2     1456.80     1465.98     56.65 o
  -4  -3   2        5.77       -6.08     12.89 o
  -3  -3   2     2274.97     2522.54    214.16 o
  -2  -3   2     7196.58     7390.77    153.41 o
  -1  -3   2      936.90      869.57     16.79 o
   0  -3   2     2129.83     2016.80     41.39 o
   1  -3   2      188.09      170.12      7.29 o
   2  -3   2     3106.45     3304.33     61.80 o
   3  -3   2     3243.29     3241.12     65.31 o
   4  -3   2      695.43      670.27     22.48 o
   5  -3   2      670.54      638.43     31.09 o
   6  -3   2      297.89      274.62     27.17 o
   7  -3   2      177.83      146.53     57.72 o
   8  -3   2      742.40      655.62     44.20 o
   9  -3   2       12.42       19.88     43.70 o
  10  -3   2      467.80      298.77     77.98 o
  -8  -2   2      186.21      126.67     56.65 o
  -7  -2   2      120.66      109.97     52.55 o
  -6  -2   2        2.67      -14.10     44.05 o
  -5  -2   2      900.79      874.10     37.54 o
  -4  -2   2      363.61      381.91     18.16 o
  -3  -2   2     4745.29     5101.77    109.36 o
  -2  -2   2     1086.34     1182.47     28.05 o
  -1  -2   2     3718.92     4023.93     67.14 o
   0  -2   2     4734.77     4341.39    153.41 o
   1  -2   2      267.77      330.51     40.14 o
   2  -2   2     9104.45     9273.86    157.34 o
   3  -2   2     2424.81     2629.16     49.27 o
   4  -2   2      108.24       73.39     15.19 o
   5  -2   2      648.52      526.53     36.45 o
   6  -2   2     2752.45     2803.10     94.18 o
   7  -2   2     3214.14     3473.77    171.64 o
   8  -2   2      551.76      539.65     69.87 o
   9  -2   2       75.06       49.77     89.61 o
  -9  -1   2        9.08      -11.74     75.94 o
  -8  -1   2      403.93      360.71     60.18 o
  -7  -1   2     1273.55     1281.36     75.09 o
  -6  -1   2     2536.75     2520.60     88.97 o
  -5  -1   2     1483.94     1593.33     58.81 o
  -4  -1   2       37.94       79.60     15.19 o
  -3  -1   2     2794.13     2905.85     75.94 o
  -2  -1   2    13444.76    13797.22    269.52 o
  -1  -1   2    23454.54    23435.15    481.95 o
   0  -1   2     3485.91     2933.53     70.01 o
   1  -1   2     6051.26     6111.33    101.61 o
   2  -1   2    12890.45    13071.02    236.26 o
   3  -1   2    24007.25    24853.88    504.65 o
   4  -1   2     5054.81     5069.51    107.14 o
   5  -1   2       39.53       34.43     16.30 o
   6  -1   2     6677.36     6748.50    167.33 o
   7  -1   2     1742.96     1791.66     97.21 o
   8  -1   2     3330.65     3211.46    203.53 o
   9  -1   2      117.85       40.98     92.65 o
  -9   0   2      814.55      860.57     94.13 o
  -8   0   2      432.25      451.00     69.87 o
  -7   0   2      695.89      589.98    115.44 o
  -6   0   2     3314.22     3349.69    156.45 o
  -5   0   2     8736.63     8747.19    218.73 o
  -4   0   2     1013.59     1002.85     33.42 o
  -3   0   2      285.53      336.21     13.67 o
  -2   0   2    19397.56    19547.48    402.99 o
  -1   0   2     2064.99     1975.54     52.33 o
   0   0   2     3134.83     2625.51     86.82 o
   1   0   2     3149.19     3377.01     62.27 o
   2   0   2     3432.55     3660.05     72.97 o
   3   0   2     9620.95     9736.08    179.27 o
   4   0   2     2047.10     2063.94     49.63 o
   5   0   2      866.57      880.96     38.17 o
   6   0   2        1.88       10.94     18.23 o
   7   0   2      268.03      203.53     57.72 o
   8   0   2      579.31      562.30     76.53 o
   9   0   2       12.13       20.13     69.09 o
 -10   1   2      240.72      105.18    197.46 o
  -9   1   2     1881.67     1872.02    150.37 o
  -8   1   2     1364.63     1332.56    127.59 o
  -7   1   2      406.81      422.30     39.70 o
  -6   1   2      591.53      558.69     39.07 o
  -5   1   2      755.04      654.37     31.37 o
  -4   1   2     2625.06     2678.00     64.94 o
  -3   1   2     1619.73     1677.92     72.91 o
  -2   1   2      916.56      986.55     21.26 o
  -1   1   2      668.80      668.81     21.48 o
   0   1   2      684.65      661.79     13.84 o
   1   1   2    12225.18    12561.62    235.02 o
   2   1   2      175.34      198.71     11.67 o
   3   1   2      405.03      384.01     41.01 o
   4   1   2       48.15       31.25     18.23 o
   5   1   2      389.11      394.65     42.53 o
   6   1   2      915.78      952.61     48.85 o
   7   1   2      234.80      202.00     44.37 o
   8   1   2      900.98      767.78     98.18 o
 -10   2   2      139.28      163.87    116.96 o
  -9   2   2      321.79      398.87     73.56 o
  -8   2   2        7.62       15.67     41.01 o
  -7   2   2     1270.02     1279.48     59.12 o
  -6   2   2      260.42      238.56     28.92 o
  -5   2   2     1307.14     1264.77     40.81 o
  -4   2   2      236.82      284.11     15.04 o
  -3   2   2       50.54       70.40      6.44 o
  -2   2   2    17900.47    18180.18    342.73 o
  -1   2   2    13700.67    14073.20    273.34 o
   0   2   2     7789.40     7299.55    113.30 o
   1   2   2      258.54      261.39     10.74 o
   2   2   2      310.44      283.33     15.19 o
   3   2   2     8496.58     8417.51    156.41 o
   4   2   2     2555.35     2684.88     80.02 o
   5   2   2       11.18       -5.36     17.42 o
   6   2   2      187.59      216.96     36.33 o
   7   2   2     2095.65     2127.93    136.08 o
   8   2   2     1424.51     1420.43    146.07 o
 -10   3   2      590.19      544.86    191.38 o
  -9   3   2      927.34      881.25    103.37 o
  -8   3   2      709.24      710.47    123.03 o
  -7   3   2       87.68      132.45     56.20 o
  -6   3   2     3127.12     3014.64     83.63 o
  -5   3   2     8560.04     8817.38    160.56 o
  -4   3   2     8838.87     8910.00    151.33 o
  -3   3   2        4.23       16.40      9.11 o
  -2   3   2     6439.88     6795.26    116.05 o
  -1   3   2    19310.77    19037.05    291.01 o
   0   3   2     9807.11     9372.70    142.99 o
   1   3   2     8995.33     9003.15    132.71 o
   2   3   2      998.18      977.69     24.63 o
   3   3   2      905.61      851.43     27.68 o
   4   3   2     3717.86     3746.94    110.61 o
   5   3   2     1983.27     2024.40     89.61 o
   6   3   2      352.36      321.93     42.70 o
   7   3   2      525.40      587.83    105.59 o
 -10   4   2       22.90       60.76     40.35 o
  -9   4   2     2452.88     2289.53    186.82 o
  -8   4   2     2402.09     2517.98     87.84 o
  -7   4   2      552.16      549.73     66.83 o
  -6   4   2      363.45      357.98     37.97 o
  -5   4   2     1819.21     1768.97     37.08 o
  -4   4   2     9932.62    10223.65    156.83 o
  -3   4   2       24.22       61.97     10.11 o
  -2   4   2      289.24      255.01     10.11 o
  -1   4   2     2512.95     2387.07     37.54 o
   0   4   2     1112.10     1020.03     21.87 o
   1   4   2     6757.14     6932.67    115.93 o
   2   4   2      270.07      242.70     28.86 o
   3   4   2      172.12      159.56     21.26 o
   4   4   2      641.56      467.34     59.24 o
   5   4   2     1057.63     1050.63     80.36 o
   6   4   2      182.81       79.52    130.63 o
   7   4   2      251.65      178.27     97.21 o
 -11   5   2      624.98      358.45     69.46 o
 -10   5   2      353.68      285.84     59.78 o
  -9   5   2        4.15      -13.58     30.38 o
  -8   5   2      776.25      804.18     60.97 o
  -7   5   2     1432.04     1481.97    116.96 o
  -6   5   2     2176.16     2214.07     58.96 o
  -5   5   2       43.05       61.78     22.78 o
  -4   5   2       16.46       21.26      7.81 o
  -3   5   2     1190.26     1193.80     24.08 o
  -2   5   2     3208.40     3301.13     58.81 o
  -1   5   2     1387.13     1377.79     26.79 o
   0   5   2        0.38        6.08      6.44 o
   1   5   2        3.00       13.45      7.29 o
   2   5   2     2235.23     2175.52     78.98 o
   3   5   2      396.62      418.67     36.45 o
   4   5   2     1013.76     1055.53     75.40 o
   5   5   2        8.72      -24.66     42.70 o
   6   5   2        6.94       54.24     79.53 o
 -11   6   2      419.82      201.12     70.69 o
 -10   6   2       47.30       50.63     37.37 o
  -9   6   2      238.72      301.29     54.68 o
  -8   6   2       27.67       36.03     34.93 o
  -7   6   2        0.85       31.63     18.16 o
  -6   6   2     2030.42     2044.70     52.75 o
  -5   6   2     2025.45     2021.09     54.74 o
  -4   6   2     6959.54     7411.76    139.78 o
  -3   6   2      688.37      711.47     20.32 o
  -2   6   2       30.00       35.12      8.59 o
  -1   6   2     2230.71     2170.10     47.11 o
   0   6   2     2660.60     2632.93     56.65 o
   1   6   2     1328.57     1277.63    165.56 o
   2   6   2       22.29       41.52     24.30 o
   3   6   2       99.80      126.79     34.00 o
   4   6   2     2131.98     1925.60    162.55 o
   5   6   2      693.41      669.89     88.10 o
 -10   7   2       64.43      -12.69     51.34 o
  -9   7   2     1465.23     1525.90     97.82 o
  -8   7   2     2570.98     2693.50    165.56 o
  -7   7   2     1268.85     1379.01     66.22 o
  -6   7   2      260.42      246.82     34.93 o
  -5   7   2     1391.81     1477.85     55.31 o
  -4   7   2     2944.50     2956.14     59.69 o
  -3   7   2     5424.95     5472.78    156.45 o
  -2   7   2      595.51      597.23     37.97 o
  -1   7   2      415.13      479.24     59.24 o
   0   7   2     1759.65     1862.93     52.37 o
   1   7   2     2078.76     2104.62     98.73 o
   2   7   2     3650.58     3932.14    167.97 o
   3   7   2      278.95      216.00     37.11 o
   4   7   2       30.12      -51.34     51.34 o
 -10   8   2      320.24      246.06    112.40 o
  -9   8   2      130.95      154.93     51.64 o
  -8   8   2     1274.65     1338.80     86.45 o
  -7   8   2     1314.18     1445.36     77.98 o
  -6   8   2     2545.84     2530.48    100.25 o
  -5   8   2       27.20       24.30     24.30 o
  -4   8   2      123.11      103.43     15.19 o
  -3   8   2     3953.74     3994.70    133.66 o
  -2   8   2     1343.44     1391.31     62.38 o
  -1   8   2     1429.83     1385.04    103.29 o
   0   8   2       29.94       81.23    101.77 o
   1   8   2      394.18      346.59     88.10 o
   2   8   2      790.85      757.97     99.20 o
   3   8   2      310.89      192.90     75.18 o
 -10   9   2      549.13      382.76     94.17 o
  -9   9   2      982.39      941.72    109.36 o
  -8   9   2      106.73       82.02     60.76 o
  -7   9   2       19.48        3.04     48.60 o
  -6   9   2      590.00      592.37     51.64 o
  -5   9   2      811.17      832.36     72.91 o
  -4   9   2      145.51      142.78     24.30 o
  -3   9   2      550.43      407.78     60.13 o
  -2   9   2      579.38      606.48     56.65 o
  -1   9   2      346.57      366.89     45.57 o
   0   9   2      801.28      880.91    139.74 o
   1   9   2      163.70      168.79     92.65 o
   2   9   2      128.68       66.67    101.55 o
  -9  10   2      139.62       82.02     57.72 o
  -8  10   2      511.08      540.73     72.91 o
  -7  10   2      373.93      300.74     54.68 o
  -6  10   2      328.29      510.35    100.25 o
  -5  10   2      107.83      139.74     27.34 o
  -4  10   2      329.70      258.21     91.13 o
  -3  10   2     1826.73     1964.77    114.05 o
  -2  10   2      234.78      221.93     53.17 o
  -1  10   2      364.64      227.14     64.64 o
   0  10   2      131.50      182.27    109.36 o
  -8  11   2       79.20        6.08     51.64 o
  -7  11   2     1115.39     1260.68    200.49 o
  -6  11   2     1456.37     1403.46    142.78 o
  -5  11   2     1115.29     1242.46    115.44 o
  -4  11   2       25.93       42.35    124.55 o
  -3  11   2      377.78      312.05     71.74 o
  -2  11   2     1927.42     1799.40    161.27 o
  -1  11   2      979.67      888.71    140.14 o
  -5  12   2     1052.15      891.05    108.46 o
   1 -11   3      455.36      346.31    164.04 o
   2 -11   3      140.08       66.83    106.32 o
   3 -11   3      512.73      559.00    108.08 o
   4 -11   3      967.00     1087.80    133.18 o
   5 -11   3      157.58       94.17    106.32 o
   6 -11   3       71.26      127.59    136.70 o
   7 -11   3      425.27      422.25     72.91 o
  -1 -10   3      426.55      431.37    100.25 o
   0 -10   3       37.51       91.13     57.72 o
   1 -10   3      557.25      619.71    100.25 o
   2 -10   3      155.15       42.53     54.70 o
   3 -10   3      307.65      342.60     50.02 o
   4 -10   3      208.73      239.99    133.66 o
   5 -10   3        5.00       27.34     39.49 o
   6 -10   3      189.03      167.08     54.68 o
   7 -10   3      666.70      677.43     88.10 o
   8 -10   3     1145.87     1096.64    115.44 o
  -3  -9   3        5.59      -60.76    115.44 o
  -2  -9   3      149.68      151.89    133.66 o
  -1  -9   3      954.99     1054.11    100.25 o
   0  -9   3     1336.33     1248.53     91.13 o
   1  -9   3      305.79      249.10     60.76 o
   2  -9   3      485.65      475.93    127.59 o
   3  -9   3     1598.34     1684.15    101.44 o
   4  -9   3     5852.05     5987.49    382.76 o
   5  -9   3     1329.93     1202.97     85.06 o
   6  -9   3      245.22      185.31     42.53 o
   7  -9   3     1263.75     1297.14     91.13 o
   8  -9   3     1269.66     1269.80    103.28 o
   9  -9   3     2652.30     2682.37    227.83 o
  -4  -8   3     1157.91     1020.70    227.83 o
  -3  -8   3      219.49      215.68    103.28 o
  -2  -8   3      193.68      173.15     82.02 o
  -1  -8   3     2344.27     2354.29    161.00 o
   0  -8   3     2792.52     2770.47    170.12 o
   1  -8   3     6205.79     6394.60    243.77 o
   2  -8   3      639.46      682.81    115.44 o
   3  -8   3      276.36      260.45     21.48 o
   4  -8   3     3536.38     3724.34    154.93 o
   5  -8   3     3457.22     3323.35    161.00 o
   6  -8   3      873.60      990.32     75.94 o
   7  -8   3      390.98      458.71     66.83 o
   8  -8   3      977.29      978.17    100.25 o
   9  -8   3     2144.57     2007.98    170.12 o
  -5  -7   3      226.31       94.17     94.17 o
  -4  -7   3      665.26      702.27     69.14 o
  -3  -7   3     2355.44     2425.11    164.03 o
  -2  -7   3      141.03      115.98     20.34 o
  -1  -7   3       83.57      119.02     68.35 o
   0  -7   3     1402.00     1418.65    100.25 o
   1  -7   3      651.15      655.70     42.20 o
   2  -7   3     1153.60     1166.54     56.20 o
   3  -7   3      410.36      402.50     42.53 o
   4  -7   3       84.34       57.23     28.86 o
   5  -7   3      154.31      166.07     23.63 o
   6  -7   3      237.64      180.31     28.05 o
   7  -7   3      421.93      486.87     46.93 o
   8  -7   3       16.19      -39.00     43.74 o
   9  -7   3       99.76       45.90     36.59 o
  10  -7   3      196.80      169.03     54.45 o
  -6  -6   3      501.17      478.81     86.58 o
  -5  -6   3      135.11      139.04     54.68 o
  -4  -6   3      253.24      220.00     42.70 o
  -3  -6   3       72.88       67.11     21.10 o
  -2  -6   3       96.81       86.53     25.82 o
  -1  -6   3     2130.00     2048.33    147.33 o
   0  -6   3      119.74      154.93     33.42 o
   1  -6   3     2711.64     2710.90    117.91 o
   2  -6   3      225.82      221.44     19.75 o
   3  -6   3      628.47      595.93     34.93 o
   4  -6   3     2970.01     3038.12    133.66 o
   5  -6   3     4097.12     4150.22    126.15 o
   6  -6   3       83.68       79.78     33.42 o
   7  -6   3       11.10       -7.70     28.05 o
   8  -6   3     1206.49     1209.58     68.92 o
   9  -6   3     2923.26     2931.37    273.40 o
  10  -6   3      506.99      343.64     77.98 o
  -7  -5   3      310.25      155.99     85.20 o
  -6  -5   3      182.16      187.74     64.01 o
  -5  -5   3      812.65      795.25     79.13 o
  -4  -5   3     1010.46      790.30    113.92 o
  -3  -5   3     3695.58     3814.27    154.93 o
  -2  -5   3      135.63      136.07     22.78 o
  -1  -5   3        4.12       22.78      6.44 o
   0  -5   3     8042.98     7915.84    543.77 o
   1  -5   3     7437.36     7374.74    199.06 o
   2  -5   3     5929.93     5881.89    119.77 o
   3  -5   3      203.49      232.74     33.42 o
   4  -5   3     3814.63     3949.91     88.20 o
   5  -5   3    12811.72    13054.87    270.93 o
   6  -5   3     2642.56     2662.30     67.98 o
   7  -5   3     1052.75      971.93    229.35 o
   8  -5   3      720.76      738.10     53.95 o
   9  -5   3      933.37      901.59     69.45 o
  10  -5   3     1177.84     1072.77    144.89 o
  -7  -4   3      564.95      583.20    118.47 o
  -6  -4   3     1030.30      974.35     81.39 o
  -5  -4   3      145.22      175.07     30.07 o
  -4  -4   3     1320.55     1261.42     51.55 o
  -3  -4   3     8349.23     8549.06    215.39 o
  -2  -4   3     4587.73     4783.24     98.49 o
  -1  -4   3     2440.42     2459.03     50.92 o
   0  -4   3     4249.12     3971.73    135.18 o
   1  -4   3     3577.08     3343.84     65.26 o
   2  -4   3    13314.94    13352.84    235.65 o
   3  -4   3      380.24      353.97     13.84 o
   4  -4   3        0.23       10.63     10.74 o
   5  -4   3      355.11      361.81     30.38 o
   6  -4   3     1966.64     2034.74     78.98 o
   7  -4   3     1068.32      984.62     83.54 o
   8  -4   3       46.11       26.75     30.82 o
   9  -4   3        3.66      -63.79     63.79 o
  10  -4   3      276.87      260.86     94.07 o
  -8  -3   3      154.12      109.01     79.22 o
  -7  -3   3     1095.57     1038.21     71.76 o
  -6  -3   3     1112.60     1137.70     65.66 o
  -5  -3   3      518.36      504.61     31.37 o
  -4  -3   3        2.86       13.02     15.19 o
  -3  -3   3      595.39      614.49     26.79 o
  -2  -3   3     4595.15     4416.19    139.74 o
   0  -3   3      393.86      349.35     15.19 o
   1  -3   3       37.01       26.06      6.44 o
   2  -3   3      328.31      356.77     15.19 o
   3  -3   3     1532.37     1452.93     31.09 o
   4  -3   3      880.63      920.61     27.92 o
   5  -3   3     1815.12     1846.12     54.85 o
   6  -3   3       82.27       95.08     23.44 o
   7  -3   3       16.51       19.09     29.16 o
   8  -3   3     1210.40     1219.17     70.07 o
   9  -3   3      340.91      343.35     66.83 o
  -9  -2   3      221.18      191.84     78.38 o
  -8  -2   3     1134.37     1015.17    100.34 o
  -7  -2   3      121.34       49.08     55.10 o
  -6  -2   3      518.05      490.40     65.31 o
  -5  -2   3     2121.52     2217.37    162.52 o
  -4  -2   3      357.94      363.48     20.22 o
  -3  -2   3     2423.95     2499.73     75.94 o
  -2  -2   3     3151.23     3617.61     88.10 o
  -1  -2   3     1454.47     1587.91     33.57 o
   0  -2   3     3412.58     3008.64     69.09 o
   1  -2   3     2813.92     2737.32     69.87 o
   2  -2   3    11234.22    11368.10    186.73 o
   3  -2   3        5.83       -7.09      8.15 o
   4  -2   3      629.59      681.64     41.01 o
   5  -2   3     4181.89     4273.19     96.92 o
   6  -2   3     3265.56     3479.99    110.69 o
   7  -2   3     1429.52     1425.27     98.73 o
   8  -2   3       64.87       61.39     40.17 o
   9  -2   3      457.46      307.46     80.50 o
  -9  -1   3      113.74       80.10     71.39 o
  -8  -1   3      431.33      343.65     59.69 o
  -7  -1   3     1736.81     1833.90     84.64 o
  -6  -1   3     2051.70     2196.96     75.69 o
  -5  -1   3       52.84       32.76     24.63 o
  -4  -1   3      410.50      401.63     20.22 o
  -3  -1   3     3788.83     3961.26     77.98 o
  -2  -1   3    33915.01    34482.25    729.15 o
   0  -1   3     3994.13     3360.45     88.97 o
   1  -1   3    22191.30    21282.70    400.50 o
   2  -1   3    21663.21    22284.23    407.02 o
   3  -1   3     4979.56     4720.39     91.12 o
   4  -1   3     1100.50     1180.94     35.88 o
   5  -1   3      261.93      281.69     39.49 o
   6  -1   3     3961.44     4046.01    124.11 o
   7  -1   3      948.13      938.77     50.36 o
   8  -1   3      827.12      815.70     86.58 o
   9  -1   3       93.05      -44.81     93.78 o
  -9   0   3      312.97      304.83     65.49 o
  -8   0   3        1.30       21.02     39.70 o
  -7   0   3     2498.68     2659.25    122.38 o
  -6   0   3      973.06      819.78    138.22 o
  -5   0   3     7036.86     7055.44    177.94 o
  -4   0   3        9.66       22.92     12.15 o
  -3   0   3     2624.04     2810.40     60.97 o
  -2   0   3    11997.06    12017.64    275.86 o
  -1   0   3     9840.05     9409.76    310.55 o
   0   0   3    15824.95    13559.11    333.43 o
   1   0   3     2386.67     2611.78     52.33 o
   2   0   3      374.31      482.07     18.23 o
   3   0   3     2173.69     2035.34     45.50 o
   4   0   3     1617.94     1674.34     48.28 o
   5   0   3      962.31     1015.21     46.20 o
   6   0   3       10.45        2.66     28.86 o
   7   0   3      691.98      545.59     69.87 o
   8   0   3      548.97      504.39     78.70 o
   9   0   3      352.32      164.47     76.23 o
 -10   1   3      460.88      496.51    325.04 o
  -9   1   3      605.85      722.40    108.01 o
  -8   1   3      426.27      486.32     52.33 o
  -7   1   3      271.64      245.42     39.70 o
  -6   1   3      979.44     1006.58     54.68 o
  -5   1   3     4015.32     4189.00    114.78 o
  -4   1   3     2440.11     2444.18     53.70 o
  -3   1   3     2530.77     2739.47     60.03 o
  -2   1   3      467.45      484.09     20.32 o
  -1   1   3    15894.69    15213.37    330.44 o
   0   1   3      101.32      104.09      9.11 o
   1   1   3     3457.10     3393.84     73.55 o
   2   1   3      135.49      141.04     19.75 o
   3   1   3        9.87       31.48      9.11 o
   4   1   3     1198.90     1240.98     50.12 o
   5   1   3      549.75      589.64     32.59 o
   6   1   3     2177.59     2255.73     85.92 o
   7   1   3      186.82      175.42     51.05 o
   8   1   3      369.58      289.66     78.70 o
 -10   2   3      274.37      215.32     77.98 o
  -9   2   3       66.42      174.54     58.81 o
  -8   2   3      265.55      202.18     60.57 o
  -7   2   3     2736.80     2802.26    205.05 o
  -6   2   3      518.68      492.90     57.72 o
  -5   2   3     2568.00     2722.78     64.86 o
  -4   2   3      146.85      158.19     13.67 o
  -3   2   3       41.45       36.16      9.11 o
  -2   2   3     2205.15     2102.79     45.50 o
  -1   2   3     5528.56     5524.52    107.29 o
   0   2   3       18.44        4.56      4.30 o
   1   2   3     1415.56     1390.86     30.65 o
   2   2   3     3032.19     3156.61     58.39 o
   3   2   3     6857.50     6681.50    126.15 o
   4   2   3      398.04      402.77     21.87 o
   5   2   3       63.16       44.14     18.23 o
   6   2   3     1470.70     1557.91     79.50 o
   7   2   3     1006.32     1113.78    105.25 o
   8   2   3      705.17      619.31    167.08 o
 -10   3   3      826.51      714.70     92.65 o
  -9   3   3      851.16      805.77     67.93 o
  -8   3   3       90.46       50.36     39.49 o
  -7   3   3        1.81       21.01     25.82 o
  -6   3   3     4724.48     4635.95    129.88 o
  -5   3   3     6353.52     6426.36    123.28 o
  -4   3   3     4245.55     4237.45     77.32 o
  -3   3   3      830.10      859.62     42.53 o
  -2   3   3     2974.36     3054.78     65.66 o
  -1   3   3    17953.46    16816.42    288.82 o
   0   3   3     3140.79     3012.11     48.30 o
   1   3   3     4865.01     4985.24     85.92 o
   2   3   3     2684.32     2766.85     52.33 o
   3   3   3     2647.21     2775.26     73.53 o
   4   3   3     3103.83     3142.58     96.99 o
   5   3   3     1736.55     1745.35     80.87 o
   6   3   3       56.71       30.21     34.72 o
   7   3   3      831.66      756.93    180.75 o
 -11   4   3       31.95      -28.01    104.80 o
 -10   4   3       23.65       60.47     40.17 o
  -9   4   3     2844.10     3002.23    136.70 o
  -8   4   3      545.75      603.50     38.54 o
  -7   4   3     1334.01     1350.51     82.02 o
  -6   4   3     1879.00     1964.65     62.74 o
  -5   4   3     3406.67     3577.35     63.48 o
  -4   4   3    13902.33    14034.66    229.77 o
  -3   4   3     6315.96     6768.61    119.20 o
  -2   4   3      190.18      188.54      8.59 o
  -1   4   3      827.05      737.65     41.01 o
   0   4   3     3833.46     3852.08     62.04 o
   1   4   3     3291.01     3296.05     62.29 o
   2   4   3      654.54      680.74     27.68 o
   3   4   3      156.31      178.67     18.98 o
   4   4   3      474.40      472.49     69.87 o
   5   4   3      326.35      318.63     55.07 o
   6   4   3      265.30      207.75     63.34 o
 -11   5   3      366.73      226.21     61.89 o
 -10   5   3       27.85      -48.65     74.43 o
  -9   5   3      712.15      697.63     60.94 o
  -8   5   3     2414.92     2394.71     85.00 o
  -7   5   3     2052.62     2201.89    179.23 o
  -6   5   3     1588.36     1570.76     38.66 o
  -5   5   3     1719.21     1722.14     37.95 o
  -4   5   3      742.43      724.09     26.28 o
  -3   5   3     1007.42      984.15     27.68 o
  -2   5   3      990.71      976.08     28.47 o
  -1   5   3      325.21      297.12     16.71 o
   0   5   3      685.25      746.28     20.32 o
   1   5   3      146.08      131.26     15.04 o
   2   5   3     3306.01     3384.63     95.14 o
   3   5   3     1025.98     1083.03     69.68 o
   4   5   3      733.95      760.25     68.50 o
   5   5   3        0.87       11.34     39.47 o
   6   5   3        4.65      -68.48     68.48 o
 -11   6   3      544.00      361.87     75.12 o
 -10   6   3      167.71      136.75     72.94 o
  -9   6   3     1278.55     1226.88     71.49 o
  -8   6   3      293.44      263.32     34.68 o
  -7   6   3      526.04      561.99     42.53 o
  -6   6   3      165.14      183.99     22.78 o
  -5   6   3      381.07      400.98     28.04 o
  -4   6   3     3779.59     3751.27     81.88 o
  -3   6   3      108.00      104.63      6.08 o
  -2   6   3      106.87      108.14     10.63 o
  -1   6   3     2881.83     2840.64     74.43 o
   0   6   3     3503.10     3521.04    156.45 o
   1   6   3      940.92      975.22     86.58 o
   2   6   3      213.78      217.91    129.11 o
   3   6   3      212.95      169.40     35.39 o
   4   6   3     1234.14     1121.34    107.79 o
   5   6   3      787.34      692.74     90.03 o
 -10   7   3       91.48       97.21     75.94 o
  -9   7   3     1235.13     1237.55    150.37 o
  -8   7   3     2530.48     2656.54    117.30 o
  -7   7   3      877.68      792.09     71.39 o
  -6   7   3     1262.85     1159.03     48.00 o
  -5   7   3     3315.74     3285.25     92.14 o
  -4   7   3     4530.91     4617.25    164.04 o
  -3   7   3     4223.02     4109.87    136.70 o
  -2   7   3     2084.86     2131.19     54.49 o
  -1   7   3      470.38      467.03     42.53 o
   0   7   3     3328.24     3434.24    106.32 o
   1   7   3     1590.24     1561.43    105.02 o
   2   7   3     2859.80     2945.25    158.62 o
   3   7   3       58.37       63.29     56.20 o
   4   7   3      179.22      155.15     66.03 o
 -10   8   3       13.24        3.04     51.64 o
  -9   8   3       56.94       12.15     54.68 o
  -8   8   3     3410.10     3478.27    188.34 o
  -7   8   3     2819.63     2710.67    100.70 o
  -6   8   3     1663.94     1840.23     79.32 o
  -5   8   3      410.64      322.09     30.38 o
  -4   8   3      911.51      840.15    119.99 o
  -3   8   3     3222.63     3273.53    167.08 o
  -2   8   3     2468.68     2630.24     99.73 o
  -1   8   3      117.31      120.85     34.17 o
   0   8   3      109.16       86.07     37.97 o
   1   8   3        7.93       -3.17     42.89 o
   2   8   3      655.74      683.26     81.29 o
   3   8   3       34.02       40.81     71.94 o
 -10   9   3      431.25      434.40     97.21 o
  -9   9   3       24.41       24.30     66.83 o
  -8   9   3       24.48       75.94     54.68 o
  -7   9   3      697.60      640.97     72.91 o
  -6   9   3      170.42      188.34     39.49 o
  -5   9   3     1460.02     1421.69     66.83 o
  -4   9   3       38.10       21.26     33.42 o
  -3   9   3      130.25      117.20     46.15 o
  -2   9   3      131.28      146.49     48.89 o
  -1   9   3      523.23      560.11     62.04 o
   0   9   3      896.48      974.38     81.02 o
   1   9   3       11.95       54.68     52.59 o
   2   9   3      126.43      202.67    139.42 o
  -9  10   3        7.19      -57.72     63.79 o
  -8  10   3      794.30      859.70     97.21 o
  -7  10   3      724.11      750.34     78.98 o
  -6  10   3      968.86      896.15     72.91 o
  -5  10   3       90.46       48.60     18.23 o
  -4  10   3      271.09      245.51     59.77 o
  -3  10   3     1481.29     1655.65    100.28 o
  -2  10   3      539.89      545.22     67.43 o
  -1  10   3       21.73       49.50     56.48 o
   0  10   3      401.45      322.01    145.81 o
  -8  11   3      612.54      561.99     91.13 o
  -7  11   3     2198.61     2272.27    133.66 o
  -6  11   3     1458.61     1379.16    148.85 o
  -5  11   3      872.70      786.79     97.21 o
  -4  11   3      367.24      325.12     62.38 o
  -3  11   3     1042.18     1150.90    107.07 o
  -2  11   3     1697.65     1428.93    128.11 o
   1 -11   4      219.18      109.36    161.00 o
   2 -11   4       41.15      -15.19    100.25 o
   3 -11   4      217.92      292.55     89.70 o
   4 -11   4      322.81      371.45     99.87 o
   5 -11   4        2.34      -91.13    121.51 o
   6 -11   4      107.92       97.21    230.87 o
   7 -11   4       51.47      -51.64     69.87 o
  -1 -10   4       22.99      -39.49    109.36 o
   0 -10   4        3.64      -94.17     94.17 o
   1 -10   4      306.18      343.27     72.91 o
   2 -10   4      404.49      334.16     63.79 o
   3 -10   4      794.13      753.78    176.19 o
   4 -10   4      151.40        0.00     78.98 o
   5 -10   4       23.44       63.79     45.57 o
   6 -10   4      949.47     1020.70     85.06 o
   7 -10   4      679.25      613.63     94.17 o
   8 -10   4      592.09      528.58     97.21 o
  -3  -9   4      267.08      243.02    142.78 o
  -2  -9   4      478.52      598.45    164.04 o
  -1  -9   4     3852.97     3940.02    264.29 o
   0  -9   4      165.51      167.08     51.64 o
   1  -9   4       73.17      130.63     48.60 o
   2  -9   4      877.79      885.26     64.94 o
   3  -9   4     2439.37     2727.94    200.49 o
   4  -9   4     3055.15     3332.46    334.16 o
   5  -9   4      112.05      118.47     33.42 o
   6  -9   4        0.56       21.26     48.60 o
   7  -9   4     1933.17     2096.08    145.81 o
   8  -9   4     1194.21     1230.31    115.44 o
   9  -9   4      780.17      774.64    109.36 o
  -4  -8   4     1008.16     1193.85    276.44 o
  -3  -8   4       34.75      136.70    118.47 o
  -2  -8   4       95.57      -33.42     66.83 o
  -1  -8   4     2480.77     2387.71    154.93 o
   0  -8   4     1854.16     1813.56    127.59 o
   1  -8   4     2670.86     2661.11    136.70 o
   2  -8   4       31.04        3.22     32.00 o
   3  -8   4     2068.63     1950.19    370.61 o
   4  -8   4     3041.74     3299.04    161.00 o
   5  -8   4     2362.87     2351.25    133.66 o
   6  -8   4      912.47      893.11     82.02 o
   7  -8   4      296.24      416.18     63.79 o
   8  -8   4      295.39      267.33     78.98 o
   9  -8   4      363.05      373.65     66.83 o
  -5  -7   4      203.35      170.12    118.47 o
  -4  -7   4      545.04      574.53     69.68 o
  -3  -7   4      731.44      779.55     55.48 o
  -2  -7   4       78.45       31.78     31.90 o
  -1  -7   4      189.80      151.89     39.49 o
   0  -7   4      366.34      394.91     45.57 o
   1  -7   4      229.54      251.10     36.33 o
   2  -7   4     1004.73      991.10     83.54 o
   3  -7   4      122.34      132.05     25.82 o
   4  -7   4      113.08      141.62     24.45 o
   5  -7   4     1316.11     1347.42     57.03 o
   6  -7   4      171.49       94.17     45.57 o
   7  -7   4     2335.38     2393.53    132.17 o
   8  -7   4      170.58      147.79     43.57 o
   9  -7   4       61.19       39.71     36.04 o
  -6  -6   4      997.45      834.52    107.16 o
  -5  -6   4      240.88      245.72     91.13 o
  -4  -6   4      138.35      140.84     42.20 o
  -3  -6   4       46.49       23.19     23.62 o
  -2  -6   4     1190.69     1099.68     72.91 o
  -1  -6   4     2393.87     2430.24    133.66 o
   0  -6   4      240.46      283.01     13.84 o
   1  -6   4       25.20       16.92      7.29 o
   2  -6   4      669.31      680.70     66.83 o
   3  -6   4     1763.79     1832.03     82.02 o
   4  -6   4     3197.61     3204.87     89.86 o
   5  -6   4      568.01      516.52     42.53 o
   6  -6   4      236.52      222.64     30.15 o
   7  -6   4      888.56      861.26     62.38 o
   8  -6   4     1436.71     1600.23    145.81 o
   9  -6   4     1182.60     1084.49    100.25 o
  -7  -5   4       15.31      -66.42     66.42 o
  -6  -5   4       11.91       -4.01     46.46 o
  -5  -5   4     1175.44     1164.87     84.66 o
  -4  -5   4     1256.81     1042.41     83.85 o
  -3  -5   4     1190.00     1255.95     65.49 o
  -2  -5   4       47.02       53.93     14.58 o
  -1  -5   4      429.78      411.57     30.38 o
   0  -5   4     8165.98     7558.14    210.12 o
   1  -5   4     3219.19     3139.12     67.84 o
   2  -5   4     3268.05     3278.64     73.90 o
   3  -5   4      323.10      332.97     21.87 o
   4  -5   4     2644.27     2740.54     91.13 o
   5  -5   4     5577.87     5607.72    146.17 o
   6  -5   4      823.62      872.84     60.76 o
   7  -5   4       91.36      100.74     68.35 o
   8  -5   4     1414.66     1454.23     79.80 o
   9  -5   4      531.94      433.89     66.83 o
  10  -5   4      872.03      748.35    108.40 o
  -7  -4   4       86.19      219.90    105.09 o
  -6  -4   4      935.54     1039.11     84.83 o
  -5  -4   4      244.08      257.27     36.33 o
  -4  -4   4     2492.84     2603.66    133.66 o
  -3  -4   4     3850.78     3963.24    159.48 o
  -2  -4   4     2684.01     2580.79     67.43 o
  -1  -4   4      586.24      535.51     41.01 o
   0  -4   4     3318.83     3178.52     63.94 o
   1  -4   4     6070.72     5965.86    129.88 o
   2  -4   4    12093.45    12119.75    328.08 o
   3  -4   4     1261.67     1239.19     33.57 o
   4  -4   4      124.21      116.50     13.84 o
   5  -4   4     1091.80     1115.84     44.80 o
   6  -4   4     3369.56     3310.76    153.41 o
   7  -4   4     1156.84     1207.29    135.18 o
   8  -4   4      226.01      258.85     46.93 o
   9  -4   4        1.33       59.59     55.52 o
  -8  -3   4       89.00       91.53     89.02 o
  -7  -3   4     1008.67     1096.45     93.20 o
  -6  -3   4      634.50      618.61     48.30 o
  -5  -3   4      751.46      781.17     44.20 o
  -4  -3   4       66.70       60.55     16.71 o
  -3  -3   4      361.33      319.74     16.79 o
  -2  -3   4     4892.01     4986.21     92.70 o
  -1  -3   4     2765.63     2835.46     57.65 o
   0  -3   4     1218.61     1171.31     32.00 o
   1  -3   4      990.06      942.25     24.63 o
   2  -3   4        1.90        6.08      9.11 o
   3  -3   4     4420.61     4581.93     84.66 o
   4  -3   4      153.37      127.94     30.38 o
   5  -3   4     1344.49     1429.07     48.28 o
   6  -3   4      195.24      159.50     54.68 o
   7  -3   4       31.40      -14.18     24.45 o
   8  -3   4     1976.18     2138.32    217.20 o
   9  -3   4      287.81      401.01     97.07 o
  -9  -2   4      224.43      204.65    110.88 o
  -8  -2   4      904.75      786.69     98.73 o
  -7  -2   4       93.13       59.14     63.79 o
  -6  -2   4       43.99       31.56     40.94 o
  -5  -2   4     2147.87     2223.22     81.39 o
  -4  -2   4      752.32      801.98     32.59 o
  -3  -2   4      504.71      446.30     20.22 o
  -2  -2   4       33.45       63.20      8.59 o
  -1  -2   4     1003.13     1092.26     30.07 o
   0  -2   4     3871.63     3442.49    138.22 o
   1  -2   4     1404.23     1363.29     33.24 o
   2  -2   4     8379.06     8611.49    148.03 o
   3  -2   4      111.09      102.33     10.74 o
   4  -2   4      495.27      474.24     23.00 o
   5  -2   4     3851.87     4103.12    120.52 o
   6  -2   4     2956.30     3119.79    103.49 o
   7  -2   4      268.59      209.25     35.04 o
   8  -2   4      211.42      220.11     52.33 o
   9  -2   4     1084.64      880.30    116.94 o
  -9  -1   4       76.81       79.08     64.03 o
  -8  -1   4        6.57       17.72     44.50 o
  -7  -1   4     1887.66     1920.89     89.22 o
  -6  -1   4      721.94      703.48     47.11 o
  -5  -1   4     1028.53      994.45     36.45 o
  -4  -1   4     1699.62     1690.69     46.60 o
  -3  -1   4     5508.69     5421.42    102.39 o
  -2  -1   4     6244.43     5877.68    118.05 o
  -1  -1   4    10110.64     9869.60    226.22 o
   0  -1   4       42.13       41.88      7.29 o
   1  -1   4    14747.82    13834.40    265.79 o
   2  -1   4     4186.74     4052.39     69.19 o
   3  -1   4     4883.32     4815.00     94.13 o
   4  -1   4      579.67      618.63     37.97 o
   5  -1   4      878.65      947.17     46.38 o
   6  -1   4     4933.99     4933.15    139.85 o
   7  -1   4      643.39      722.87     73.55 o
   8  -1   4     1074.27      984.71    105.53 o
   9  -1   4        5.85       32.06     59.12 o
 -10   0   4      899.14      805.58    208.09 o
  -9   0   4      217.39      227.85     71.39 o
  -8   0   4       43.77       29.87     53.16 o
  -7   0   4     4895.03     5004.51    173.87 o
  -6   0   4     2235.66     2059.32    198.98 o
  -5   0   4     8448.23     8696.77    224.44 o
  -4   0   4      431.79      456.67     19.02 o
  -3   0   4     2310.69     2318.17     56.20 o
  -2   0   4     4863.68     4737.47    125.65 o
  -1   0   4    16266.09    15816.32    449.59 o
   0   0   4     2320.61     2064.59     51.02 o
   1   0   4     1123.01      989.29     54.68 o
   2   0   4     4436.38     4400.48     88.97 o
   3   0   4    10506.78    10626.68    200.61 o
   4   0   4     2985.40     3206.16     83.15 o
   5   0   4      323.48      334.14     56.20 o
   6   0   4        1.39       25.03     26.79 o
   7   0   4      813.99      784.80    220.24 o
   8   0   4      725.36      641.31     77.32 o
 -10   1   4      494.02      406.73     63.40 o
  -9   1   4     1338.15     1327.70    147.33 o
  -8   1   4       24.27       -0.39     32.01 o
  -7   1   4       40.64       32.93     26.79 o
  -6   1   4     3886.62     4036.42    124.76 o
  -5   1   4     2604.58     2748.36     67.14 o
  -4   1   4     2600.77     2667.06     56.89 o
  -3   1   4       43.85       75.08     15.19 o
  -2   1   4        0.81       20.59      9.49 o
  -1   1   4     6537.09     6008.64    129.72 o
   0   1   4       17.30       27.34      5.43 o
   1   1   4     1698.52     1565.38     71.39 o
   2   1   4      386.04      425.63     20.32 o
   3   1   4     1221.30     1300.11     49.27 o
   4   1   4      746.38      797.91     63.79 o
   5   1   4      145.95       98.47     24.30 o
   6   1   4     1681.77     1779.01     72.66 o
   7   1   4       22.67     -112.40    112.40 o
   8   1   4       16.51       84.45     98.73 o
 -10   2   4        0.50       16.98     51.05 o
  -9   2   4        6.72       36.08     42.14 o
  -8   2   4      183.85      184.73     46.46 o
  -7   2   4      953.96     1055.12     66.17 o
  -6   2   4      271.47      255.43     39.49 o
  -5   2   4     2091.68     2212.09     51.02 o
  -4   2   4     2073.82     2384.37     60.04 o
  -3   2   4      935.44      967.20     25.28 o
  -2   2   4     9496.72     9510.52    237.89 o
  -1   2   4     4639.02     4221.76     91.17 o
   0   2   4     1183.15     1170.98     24.63 o
   1   2   4     3288.32     3351.34     89.61 o
   2   2   4     5061.14     5235.25    106.38 o
   3   2   4     4250.31     4461.17    102.02 o
   4   2   4     2211.13     2331.81     71.32 o
   5   2   4       78.89      100.26     45.57 o
   6   2   4      397.74      487.60     53.82 o
   7   2   4      908.11      897.18    104.37 o
 -10   3   4     1265.23     1190.50    115.88 o
  -9   3   4     2636.23     2624.29    136.67 o
  -8   3   4       19.69       11.44     32.00 o
  -7   3   4       15.06       -0.65     28.86 o
  -6   3   4     5164.80     5204.34    159.79 o
  -5   3   4     6578.46     6522.06    121.83 o
  -4   3   4     2105.44     1999.73     47.29 o
  -3   3   4      511.51      513.61     24.30 o
  -2   3   4     3734.50     3671.96     69.34 o
  -1   3   4    13075.76    12235.85    337.19 o
   0   3   4     3860.06     3902.38     65.49 o
   1   3   4      171.28      130.79     10.55 o
   2   3   4     4576.16     4570.29     90.35 o
   3   3   4     2621.52     2647.88     93.86 o
   4   3   4     6344.07     6362.48    174.73 o
   5   3   4       40.32       15.08     30.65 o
   6   3   4       23.62       38.76     50.12 o
   7   3   4     1145.22     1009.59    133.66 o
 -11   4   4      657.07      397.63    221.76 o
 -10   4   4     1880.87     1691.79    217.20 o
  -9   4   4     2680.49     2768.03    142.27 o
  -8   4   4     3700.03     3616.04    134.04 o
  -7   4   4       81.76       98.81     28.86 o
  -6   4   4     2699.10     2822.00     70.91 o
  -5   4   4     1936.18     1900.52     57.72 o
  -4   4   4     8341.41     8643.13    166.04 o
  -3   4   4      951.75      952.50     28.47 o
  -2   4   4      466.65      453.50     14.58 o
  -1   4   4     6457.50     6337.08     96.59 o
   0   4   4     4550.33     4521.96     76.97 o
   1   4   4     2133.81     2113.02     43.22 o
   2   4   4      157.80      153.82     22.78 o
   3   4   4      680.58      612.82     37.97 o
   4   4   4     1022.61     1000.34     71.39 o
   5   4   4      662.58      615.75     57.84 o
   6   4   4      374.43      337.34     83.58 o
 -11   5   4        2.23      -54.05     69.87 o
 -10   5   4      580.98      341.96     67.14 o
  -9   5   4      179.02      155.40     48.30 o
  -8   5   4     2297.07     2299.50    148.85 o
  -7   5   4       16.96       23.09     18.23 o
  -6   5   4       83.67       76.63     14.02 o
  -5   5   4      521.49      476.20     26.88 o
  -4   5   4     1032.23     1169.30     34.93 o
  -3   5   4     1382.07     1411.74     35.88 o
  -2   5   4      184.35      171.04     14.02 o
  -1   5   4     2143.21     2122.24     75.94 o
   0   5   4        7.20       -3.04      7.29 o
   1   5   4      186.81      132.00     20.32 o
   2   5   4      546.21      584.31     63.79 o
   3   5   4      238.98      345.56     42.70 o
   4   5   4      888.11     1001.13     79.80 o
   5   5   4       41.84      109.11     51.81 o
 -11   6   4      169.32       13.32     69.19 o
 -10   6   4      168.68      106.57     59.46 o
  -9   6   4      971.75      994.63     76.63 o
  -8   6   4      315.76      295.83     74.43 o
  -7   6   4        4.78      -17.29     17.29 o
  -6   6   4     2545.24     2577.17     82.79 o
  -5   6   4     2823.34     2948.81     75.21 o
  -4   6   4     3236.56     3236.30     75.21 o
  -3   6   4       28.95       24.30     10.11 o
  -2   6   4      226.61      228.11     22.78 o
  -1   6   4     5644.02     5647.82    106.56 o
   0   6   4     4846.56     4997.68    105.19 o
   1   6   4     2120.81     2287.37     79.11 o
   2   6   4      169.08      142.69     32.59 o
   3   6   4     1085.31     1196.88     74.21 o
   4   6   4     1088.54     1240.52    107.89 o
   5   6   4     1378.50     1206.71    183.79 o
 -11   7   4       60.97       15.19     72.66 o
 -10   7   4      169.13      204.60     71.39 o
  -9   7   4     1807.87     1854.99    133.66 o
  -8   7   4     3305.49     3306.37    223.81 o
  -7   7   4      370.50      319.98     34.72 o
  -6   7   4       11.55       13.16     17.94 o
  -5   7   4     3935.27     4116.61    206.57 o
  -4   7   4     4858.74     5046.80    144.30 o
  -3   7   4     5649.45     6010.45    305.30 o
  -2   7   4       90.45       63.82     16.71 o
  -1   7   4     1224.96     1190.15     38.66 o
   0   7   4     6665.90     6927.65    221.69 o
   1   7   4     2046.13     2327.08    129.11 o
   2   7   4      311.21      340.49     47.09 o
   3   7   4     1152.89     1356.27    109.36 o
   4   7   4      745.47      604.28     77.61 o
 -10   8   4       47.04       -9.11     69.87 o
  -9   8   4      831.18      887.04    103.28 o
  -8   8   4     2205.30     2331.49    122.22 o
  -7   8   4     2243.61     2253.08    202.01 o
  -6   8   4      241.43      223.40     31.96 o
  -5   8   4      397.25      364.54     48.60 o
  -4   8   4      470.59      458.71     33.42 o
  -3   8   4     2275.36     2317.08    118.47 o
  -2   8   4        2.97        7.38     14.58 o
  -1   8   4        5.19       17.09     13.83 o
   0   8   4      540.79      535.04     42.96 o
   1   8   4      413.97      478.54     83.69 o
   2   8   4      222.01      161.96     86.58 o
   3   8   4      486.57      318.97     90.22 o
 -10   9   4       30.36       82.02     78.98 o
  -9   9   4        5.32      -15.19     75.94 o
  -8   9   4        0.40       33.42     45.57 o
  -7   9   4      434.30      443.52     51.64 o
  -6   9   4       27.72        6.08     24.30 o
  -5   9   4      910.43      935.64     48.60 o
  -4   9   4       70.22       39.49     27.34 o
  -3   9   4      306.39      283.43     30.38 o
  -2   9   4        0.03       36.05     40.14 o
  -1   9   4       91.13       86.85     43.70 o
   0   9   4     1306.72     1297.14    176.19 o
   1   9   4      275.66      236.95     97.21 o
  -9  10   4      386.78      318.97     97.21 o
  -8  10   4     1749.82     1892.55    133.66 o
  -7  10   4     1258.03     1157.40    103.28 o
  -6  10   4      195.73      136.70     45.57 o
  -5  10   4      653.54      549.84     57.72 o
  -4  10   4     2666.73     2960.80    159.60 o
  -3  10   4     3643.68     3730.25    200.99 o
  -2  10   4     1245.54     1163.36    109.58 o
  -1  10   4       15.20       81.33     78.98 o
   0  10   4     1209.17     1142.21    209.61 o
  -8  11   4     1664.65     1524.97    109.36 o
  -7  11   4     2397.05     2260.12    121.51 o
  -6  11   4      283.47      188.34     78.98 o
  -5  11   4       47.06       47.16     67.43 o
  -4  11   4     2108.22     2012.23    132.93 o
  -3  11   4     1346.28     1196.74    144.30 o
  -2  11   4     1281.20      830.93    165.56 o
   1 -11   5      201.49      197.46    179.23 o
   2 -11   5       54.04      215.68    142.78 o
   3 -11   5      134.30       51.64    112.40 o
   4 -11   5     2009.92     2018.34    250.28 o
   5 -11   5      280.21      303.78    154.93 o
   6 -11   5      916.69      956.91    170.12 o
   7 -11   5       88.76      -33.42     78.98 o
  -1 -10   5       25.27       36.45     82.02 o
   0 -10   5       19.51       21.26     75.94 o
   1 -10   5      398.07      407.06     85.06 o
   2 -10   5      601.99      561.99     72.91 o
   3 -10   5      125.79       85.06     88.10 o
   4 -10   5       89.22      112.40     94.17 o
   5 -10   5      427.07      391.88     69.87 o
   6 -10   5      969.75      926.53    133.66 o
   7 -10   5      556.62      561.99     82.02 o
   8 -10   5      210.89       54.68     78.98 o
  -3  -9   5      410.97      255.17    142.78 o
  -2  -9   5      381.12      370.61    130.63 o
  -1  -9   5     1188.80     1072.34    124.55 o
   0  -9   5      193.83      130.63     57.72 o
   1  -9   5        7.32       60.76     42.53 o
   2  -9   5      780.35      959.01     81.29 o
   3  -9   5      613.89      582.62     64.33 o
   4  -9   5     1703.57     1886.47    121.51 o
   5  -9   5       17.62        0.00     66.83 o
   6  -9   5      204.75      191.38     69.87 o
   7  -9   5     2507.33     2618.58    167.08 o
   8  -9   5      891.56      762.49     97.21 o
  -4  -8   5      944.60      783.75    188.34 o
  -3  -8   5       86.92       36.45    100.25 o
  -2  -8   5      194.42      191.38    151.89 o
  -1  -8   5     2104.49     2056.59    139.74 o
   0  -8   5     1556.04     1640.41    130.63 o
   1  -8   5     1354.69     1470.29    100.25 o
   2  -8   5      206.74      221.86     45.57 o
   3  -8   5     2278.42     2339.10    106.32 o
   4  -8   5     1597.09     1710.28    130.63 o
   5  -8   5     2354.75     2405.93    136.70 o
   6  -8   5       44.91       57.72     69.87 o
   7  -8   5      114.24      121.51     48.60 o
   8  -8   5      393.12      425.29     57.72 o
   9  -8   5      411.07      267.33     66.83 o
  -4  -7   5      460.03      539.73     82.02 o
  -3  -7   5     1373.96     1196.89    154.93 o
  -2  -7   5       27.67        0.00     21.74 o
  -1  -7   5        1.52       28.59     11.61 o
   0  -7   5     3161.16     3306.30    135.18 o
   1  -7   5     1784.23     1782.84     74.08 o
   2  -7   5     3833.13     3895.07    379.72 o
   3  -7   5      557.03      509.73     37.18 o
   4  -7   5       35.55       47.01     18.37 o
   5  -7   5     1410.69     1393.03     71.15 o
   6  -7   5      229.21      237.93     40.14 o
   7  -7   5     1292.78     1259.24     72.05 o
   8  -7   5       15.40      -30.06     38.39 o
   9  -7   5        2.03      -45.57     86.58 o
  -6  -6   5      274.40      204.54     65.21 o
  -5  -6   5       68.48       68.46     75.94 o
  -4  -6   5        3.44      -36.53     41.53 o
  -3  -6   5      484.64      472.51     82.02 o
  -2  -6   5      290.36      281.43     26.79 o
  -1  -6   5     1869.80     1720.49     53.76 o
   0  -6   5        5.13        6.51      7.29 o
   1  -6   5      410.83      416.03     26.28 o
   2  -6   5      344.37      404.33     69.87 o
   3  -6   5     2192.78     2208.87     73.07 o
   4  -6   5      657.66      653.16     40.47 o
   5  -6   5     1534.12     1602.38     65.31 o
   6  -6   5      198.85      147.05    103.28 o
   7  -6   5      990.55     1045.61     67.65 o
   8  -6   5     1737.39     1874.32    115.44 o
   9  -6   5      944.90      845.59     85.06 o
  -7  -5   5        0.76       17.61     77.72 o
  -6  -5   5        6.54       38.19     67.64 o
  -5  -5   5     1153.15     1192.36     93.20 o
  -4  -5   5     2285.60     2217.14    177.71 o
  -3  -5   5     1881.04     1832.68    100.25 o
  -2  -5   5        2.41       -2.43     25.82 o
  -1  -5   5      553.07      540.93     42.53 o
   0  -5   5     8627.29     8615.86    207.58 o
   1  -5   5     3086.22     2969.41     84.83 o
   2  -5   5      813.06      771.18     33.57 o
   3  -5   5     1831.52     1841.44     54.74 o
   4  -5   5     1731.40     1771.03     75.94 o
   5  -5   5     6620.04     6923.04    195.07 o
   6  -5   5      456.80      454.57     60.76 o
   7  -5   5        0.30      -20.94     39.49 o
   8  -5   5     1087.43      956.58    106.32 o
   9  -5   5      888.49      830.76     90.22 o
  -7  -4   5      894.68      855.14     98.83 o
  -6  -4   5      559.50      636.14     86.98 o
  -5  -4   5     1116.35     1033.45     65.28 o
  -4  -4   5     3321.12     3223.10     98.74 o
  -3  -4   5     4960.88     5009.55    126.81 o
  -2  -4   5     1156.79     1126.05     37.18 o
  -1  -4   5      459.63      473.02     39.49 o
   0  -4   5     5546.29     5176.59    109.41 o
   1  -4   5     4528.12     4115.73     93.86 o
   2  -4   5     5553.30     5400.11    122.60 o
   3  -4   5      381.74      358.46     22.48 o
   4  -4   5     1777.15     1728.16     51.05 o
   5  -4   5     2277.84     2309.24     71.84 o
   6  -4   5     3456.04     3519.10    183.79 o
   7  -4   5      521.82      524.65     43.74 o
   8  -4   5       12.02        1.01     34.93 o
   9  -4   5      416.60      410.35    107.84 o
  -8  -3   5      118.85      178.38     80.36 o
  -7  -3   5     2096.67     2152.02    203.53 o
  -6  -3   5      253.25      283.20     69.87 o
  -5  -3   5       10.11       -2.76     23.34 o
  -4  -3   5      721.06      750.11     44.14 o
  -3  -3   5      612.39      605.12     28.47 o
  -2  -3   5     7561.76     8101.70    171.58 o
  -1  -3   5       85.28      102.28     13.67 o
   0  -3   5     2671.69     2640.23     86.58 o
   1  -3   5      907.10      795.82     23.34 o
   2  -3   5      814.64      852.95     24.63 o
   3  -3   5     2658.79     2708.44     56.89 o
   4  -3   5      753.35      775.82     28.92 o
   5  -3   5      487.46      497.67     33.10 o
   6  -3   5        2.64        5.91     37.97 o
   7  -3   5       42.38       63.14     26.56 o
   8  -3   5      587.96      593.66     70.79 o
   9  -3   5       99.41       97.21     76.08 o
  -9  -2   5       34.63      -35.63     93.35 o
  -8  -2   5        1.83        2.47     48.28 o
  -7  -2   5      337.42      279.20     47.76 o
  -6  -2   5       22.84       11.43     22.48 o
  -5  -2   5     1091.42     1102.01     50.02 o
  -4  -2   5      786.13      778.27     36.33 o
  -3  -2   5     2695.04     2731.28     78.98 o
  -2  -2   5      456.17      451.80     22.48 o
  -1  -2   5        0.54        0.00      6.44 o
   0  -2   5     4923.81     4507.70    127.59 o
   1  -2   5     2581.06     2356.93    101.77 o
   2  -2   5     1957.72     1815.08     36.52 o
   3  -2   5      192.74      212.65     15.04 o
   4  -2   5     2658.05     2646.44     73.63 o
   5  -2   5     3250.83     3360.59    113.92 o
   6  -2   5     4513.09     4653.74    129.33 o
   7  -2   5       57.94       31.36     39.35 o
   8  -2   5        1.79      -51.43     60.52 o
   9  -2   5      956.49      778.05    107.07 o
  -9  -1   5       81.64      212.65     98.81 o
  -8  -1   5     1019.49      903.35     75.69 o
  -7  -1   5     4102.95     4313.74    166.52 o
  -6  -1   5     2423.90     2500.29    104.81 o
  -5  -1   5      324.27      275.25     34.93 o
  -4  -1   5     6956.80     7199.74    164.01 o
  -3  -1   5     5936.99     5769.96    116.05 o
  -2  -1   5    12750.38    12748.72    281.09 o
  -1  -1   5        4.44        4.34      7.29 o
   0  -1   5      209.96      186.25     16.71 o
   1  -1   5    13926.68    12763.54    227.49 o
   2  -1   5     5878.09     5935.18    118.86 o
   3  -1   5     5961.40     6091.20    150.37 o
   4  -1   5       74.71       54.32     11.28 o
   5  -1   5     1153.12     1188.46     49.42 o
   6  -1   5     5223.18     5307.61    170.27 o
   7  -1   5     1312.70     1237.65     81.29 o
   8  -1   5      352.70      294.18     68.48 o
 -10   0   5      940.88      788.89    115.04 o
  -9   0   5       87.63       46.34     43.22 o
  -8   0   5      452.42      514.69     57.65 o
  -7   0   5     4115.32     4140.51    185.31 o
  -6   0   5     3068.10     3329.11    120.98 o
  -5   0   5     1133.19     1159.75     34.38 o
  -4   0   5      968.14      898.60     56.20 o
  -3   0   5     3351.39     3205.95    161.00 o
  -2   0   5    15053.10    14910.52    356.13 o
  -1   0   5     6211.15     5649.81    135.78 o
   0   0   5        5.89        9.55      7.59 o
   1   0   5     3001.11     2862.08     58.96 o
   2   0   5    10003.14    10368.48    183.57 o
   3   0   5     7807.83     8258.97    184.64 o
   4   0   5       94.74       92.60     14.18 o
   5   0   5      226.52      188.17     57.72 o
   6   0   5      443.03      473.24     53.89 o
   7   0   5     1050.13      896.93     77.98 o
   8   0   5       23.34       14.02    107.84 o
 -10   1   5      498.70      470.12     91.99 o
  -9   1   5      577.48      612.72     83.67 o
  -8   1   5       23.55       -4.86     30.33 o
  -7   1   5       55.45       47.95     45.57 o
  -6   1   5     1782.63     1625.53     62.93 o
  -5   1   5       12.77       -7.09     18.98 o
  -4   1   5      662.76      699.31     29.84 o
  -3   1   5      250.95      230.67     18.23 o
  -2   1   5       14.15        3.04     12.89 o
  -1   1   5     2661.71     2413.96     67.03 o
   0   1   5      101.65      106.59     13.67 o
   1   1   5     3563.80     3417.90     73.90 o
   2   1   5      325.67      309.15     20.32 o
   3   1   5     1231.93     1217.29     53.57 o
   4   1   5       27.72        9.11     25.78 o
   5   1   5      611.75      657.19     63.79 o
   6   1   5     1114.56     1200.02     80.20 o
   7   1   5      157.18      238.59     56.89 o
   8   1   5      120.98      218.25     82.68 o
 -10   2   5       37.65       -8.12     63.66 o
  -9   2   5      259.02      385.13     67.43 o
  -8   2   5        0.93      -15.36     34.38 o
  -7   2   5     1892.22     2117.34     84.86 o
  -6   2   5     1516.37     1417.33     55.73 o
  -5   2   5      375.19      321.47     19.02 o
  -4   2   5     1603.63     1812.93     44.61 o
  -3   2   5     4997.99     5413.79    144.41 o
  -2   2   5     8810.86     8416.83    184.69 o
  -1   2   5     9537.50     8774.81    177.13 o
   0   2   5       67.52       66.03      9.49 o
   1   2   5      857.20      742.60     20.70 o
   2   2   5     6256.59     6056.87    120.06 o
   3   2   5     6110.56     6239.18    169.55 o
   4   2   5      721.34      741.73     41.52 o
   5   2   5      432.10      486.95     40.86 o
   6   2   5     2263.97     2296.67    111.45 o
   7   2   5     2650.01     2808.55    214.06 o
 -10   3   5     1765.96     1734.58    182.27 o
  -9   3   5     1253.52     1266.85     91.13 o
  -8   3   5        0.84       -6.84     36.45 o
  -7   3   5     2750.02     2793.82    364.54 o
  -6   3   5    10505.58    10743.02    309.04 o
  -5   3   5     3011.03     2900.40     75.91 o
  -4   3   5     4071.59     4382.64    141.26 o
  -3   3   5     8318.36     8509.64    155.97 o
  -2   3   5     8243.77     8238.17    220.24 o
  -1   3   5    18684.51    17821.12    266.12 o
   0   3   5     1720.77     1718.88     56.20 o
   1   3   5      188.34      216.19     11.10 o
   2   3   5     7342.08     7623.56    160.50 o
   3   3   5     4415.23     4643.13    128.67 o
   4   3   5     1383.35     1540.01     89.61 o
   5   3   5        0.74      -10.02     44.93 o
   6   3   5      296.38      307.60     65.73 o
   7   3   5     1155.14      983.27    133.18 o
 -11   4   5      630.63      457.51     78.77 o
 -10   4   5      956.32      874.81     84.02 o
  -9   4   5     2629.49     2774.64    134.28 o
  -8   4   5      231.19      246.10     44.96 o
  -7   4   5      633.43      578.43     63.79 o
  -6   4   5     4790.93     4954.58    112.39 o
  -5   4   5     4033.24     3922.75     86.67 o
  -4   4   5     2251.73     2293.52     51.04 o
  -3   4   5      619.51      674.55     29.84 o
  -2   4   5     2360.11     2499.04     59.24 o
  -1   4   5     5784.41     5882.33     90.37 o
   0   4   5     2123.41     2137.58     40.86 o
   1   4   5       14.19        8.10      9.49 o
   2   4   5       31.23       20.66     15.17 o
   3   4   5      740.58      697.85     44.00 o
   4   4   5      266.52      253.69     32.01 o
   5   4   5      132.44       82.77     56.89 o
   6   4   5      122.73       71.89     92.38 o
 -11   5   5       22.78      133.66     82.02 o
 -10   5   5      201.61      170.33     56.11 o
  -9   5   5       88.42       91.22     37.97 o
  -8   5   5        2.23       16.96     37.08 o
  -7   5   5       20.13       15.83     18.23 o
  -6   5   5      580.45      645.86     27.17 o
  -5   5   5        0.88        9.80     17.72 o
  -4   5   5     1140.95     1156.02     42.70 o
  -3   5   5      357.48      334.30     25.82 o
  -2   5   5      873.77      861.40     21.87 o
  -1   5   5     2768.43     2727.69     54.68 o
   0   5   5      142.57      147.12     13.84 o
   1   5   5       31.15       32.40     18.98 o
   2   5   5     1999.20     2037.15     88.10 o
   3   5   5      939.00     1071.68     72.97 o
   4   5   5     1487.97     1595.04     98.51 o
   5   5   5       28.87       12.02     44.55 o
 -11   6   5      379.99      129.85    126.07 o
 -10   6   5      518.31      473.93     77.32 o
  -9   6   5     1069.15     1216.44     88.29 o
  -8   6   5       32.30        2.05     31.90 o
  -7   6   5      704.43      725.86     44.05 o
  -6   6   5     5800.27     6062.23    142.33 o
  -5   6   5     8531.57     8735.54    192.08 o
  -4   6   5     3035.85     3049.95     97.21 o
  -3   6   5       54.08       65.04     18.16 o
  -2   6   5     2873.87     2831.12     91.13 o
  -1   6   5     5680.69     5554.64    107.29 o
   0   6   5     4569.65     4665.38    114.51 o
   1   6   5      200.32      173.57     33.58 o
   2   6   5      668.48      727.61     59.69 o
   3   6   5     3215.66     3458.07    170.76 o
   4   6   5     2633.15     2436.50    235.43 o
 -11   7   5        0.72      -88.10    106.32 o
 -10   7   5     2177.44     2113.09    138.19 o
  -9   7   5     2959.97     2962.24    154.93 o
  -8   7   5     3975.68     4039.37    152.95 o
  -7   7   5       28.99       -3.04     41.01 o
  -6   7   5     1890.23     1904.80     67.37 o
  -5   7   5     8110.29     8429.66    199.46 o
  -4   7   5     3261.06     3258.38     98.08 o
  -3   7   5     1507.99     1445.33     75.94 o
  -2   7   5     2271.84     2247.44     92.65 o
  -1   7   5     2281.87     2374.29     73.55 o
   0   7   5     3394.17     3554.98    130.42 o
   1   7   5      558.40      522.22     49.63 o
   2   7   5       15.16       17.15     35.76 o
   3   7   5      721.24      705.13     71.28 o
 -10   8   5      769.46      637.94    145.81 o
  -9   8   5      365.52      297.70     94.17 o
  -8   8   5     1055.59     1002.47     63.79 o
  -7   8   5       20.53        6.08     27.34 o
  -6   8   5      131.21      109.36     36.45 o
  -5   8   5      330.93      328.08     42.53 o
  -4   8   5      905.74      911.34     54.68 o
  -3   8   5       87.55      108.41     57.72 o
  -2   8   5      320.41      316.22     32.01 o
  -1   8   5       61.98       23.33     33.42 o
   0   8   5      102.96       52.36     27.34 o
   1   8   5      163.75      179.77     37.56 o
   2   8   5       63.08       27.77     68.64 o
 -10   9   5      200.99      167.08    121.51 o
  -9   9   5      188.86      118.47     69.87 o
  -8   9   5      913.68      835.39     69.87 o
  -7   9   5       74.53       63.79     36.45 o
  -6   9   5      105.56       97.21     36.45 o
  -5   9   5     1395.81     1494.59    103.28 o
  -4   9   5      294.28      276.44     42.53 o
  -3   9   5      862.56      865.77     69.87 o
  -2   9   5      540.72      533.66     94.17 o
  -1   9   5      654.70      571.35     64.94 o
   0   9   5     1238.42     1281.95    157.97 o
   1   9   5      469.58      340.23    182.27 o
  -9  10   5     2116.50     2029.25    200.49 o
  -8  10   5     2833.17     2700.60    188.34 o
  -7  10   5      391.17      322.01     72.91 o
  -6  10   5      137.39       42.53     51.64 o
  -5  10   5     2101.32     2260.12    148.85 o
  -4  10   5     3949.12     3830.77    189.99 o
  -3  10   5     1285.29     1153.07     92.46 o
  -2  10   5       21.48       71.22    116.96 o
  -1  10   5      449.04      338.37    123.03 o
  -8  11   5      975.39      920.45     82.02 o
  -7  11   5     1164.04     1114.87     88.10 o
  -6  11   5        2.47      167.08     91.13 o
  -5  11   5      306.46      284.51     71.49 o
  -4  11   5     1077.72     1093.56    124.59 o
  -3  11   5      600.54      533.09     88.13 o
   1 -11   6       69.51      179.23    161.00 o
   2 -11   6      216.55       15.19     94.17 o
   3 -11   6      481.57      543.77    130.63 o
   4 -11   6      631.67      618.26    208.09 o
   5 -11   6      143.81      170.12    118.47 o
   6 -11   6       59.82        9.11    109.36 o
  -1 -10   6      110.12      -63.79    197.46 o
   0 -10   6      228.64      309.85     85.06 o
   1 -10   6      561.75      671.35    133.66 o
   2 -10   6      783.98      868.81    103.28 o
   3 -10   6      322.17      365.21     97.22 o
   4 -10   6       11.18      -27.34     78.98 o
   5 -10   6      630.88      601.48     88.10 o
   6 -10   6      420.16      391.88     69.87 o
   7 -10   6      961.48      914.38    118.47 o
  -2  -9   6       46.62        9.11     85.06 o
  -1  -9   6     1341.27     1363.97    133.66 o
   0  -9   6       71.19      -15.19     51.64 o
   1  -9   6       89.57       85.06     51.64 o
   2  -9   6     2598.51     2943.62    267.33 o
   3  -9   6     2027.41     2352.05    106.56 o
   4  -9   6     2341.48     2536.56    154.93 o
   5  -9   6        7.07       60.76     48.60 o
   6  -9   6      241.79      394.91     78.98 o
   7  -9   6     2505.49     2867.68    185.31 o
   8  -9   6      612.44      519.46    100.25 o
  -4  -8   6      838.25      750.34    148.85 o
  -3  -8   6        0.26      -21.26     82.02 o
  -2  -8   6      719.64      656.16     97.21 o
  -1  -8   6     2342.20     2642.88    142.78 o
   0  -8   6     2285.17     2299.61    139.74 o
   1  -8   6       63.36       57.30     14.50 o
   2  -8   6      151.35      171.61     34.68 o
   3  -8   6      876.69      938.68     91.13 o
   4  -8   6     2106.50     2302.65    136.70 o
   5  -8   6      156.64      182.27     69.87 o
   6  -8   6        2.43       42.53     42.53 o
   7  -8   6      379.28      364.54     75.94 o
   8  -8   6     2392.37     2500.10    218.72 o
  -5  -7   6     1023.96      935.64    173.15 o
  -4  -7   6      622.07      502.83     66.42 o
  -3  -7   6     1429.04     1267.91     93.35 o
  -2  -7   6       50.88       29.08     22.56 o
  -1  -7   6       58.85       45.86     42.53 o
   0  -7   6     2384.71     2347.80     97.21 o
   1  -7   6      131.39       84.39     13.84 o
   2  -7   6      967.92      907.90     94.17 o
   3  -7   6      120.74       88.37     75.94 o
   4  -7   6     1112.06     1046.47     51.03 o
   5  -7   6      601.90      673.05     74.43 o
   6  -7   6      393.86      353.69     63.40 o
   7  -7   6      383.44      468.17    162.52 o
   8  -7   6      254.02      236.98     57.84 o
   9  -7   6       23.43       78.98     63.79 o
  -6  -6   6       73.11      146.83    145.81 o
  -5  -6   6        5.94      -39.23     74.43 o
  -4  -6   6       49.95       -6.54     39.90 o
  -3  -6   6       12.97       75.21     34.24 o
  -2  -6   6      326.28      358.61     57.72 o
  -1  -6   6     1028.00      925.31     45.11 o
   0  -6   6     1533.90     1474.14     65.31 o
   1  -6   6        0.61       16.71     10.74 o
   2  -6   6      330.33      341.66     31.90 o
   3  -6   6     2421.21     2523.04     86.58 o
   4  -6   6     4111.65     4200.45    244.54 o
   5  -6   6     1194.48     1243.66     60.32 o
   6  -6   6       62.14       35.60     34.93 o
   7  -6   6      425.94      375.78     48.33 o
   8  -6   6     2058.06     2054.40    121.87 o
   9  -6   6      633.18      509.49    104.80 o
  -7  -5   6        1.07       20.49     67.64 o
  -6  -5   6      108.83       89.03    113.92 o
  -5  -5   6     2494.36     2487.95    206.57 o
  -4  -5   6     1425.07     1480.01     92.07 o
  -3  -5   6     1543.47     1645.30     75.18 o
  -2  -5   6      944.75      815.93     46.67 o
  -1  -5   6     2391.82     2193.85     78.98 o
   0  -5   6    14151.67    13768.41    303.07 o
   1  -5   6     1515.83     1457.62     49.27 o
   2  -5   6      386.22      360.50     30.07 o
   3  -5   6     4784.63     4993.59    128.66 o
   4  -5   6     6839.77     7280.70    231.74 o
   5  -5   6     5787.75     6107.49    162.58 o
   6  -5   6     1141.74     1250.15     67.16 o
   7  -5   6        3.58      -24.30     39.49 o
   8  -5   6     2508.68     2553.86    148.06 o
   9  -5   6      778.87      848.05    116.42 o
  -7  -4   6      359.75      327.62     87.66 o
  -6  -4   6        1.34      -75.13    130.63 o
  -5  -4   6     1649.95     1750.08     81.54 o
  -4  -4   6     4086.36     4379.08    121.01 o
  -3  -4   6     3966.04     4079.34    124.53 o
  -2  -4   6      165.67      194.61     17.18 o
  -1  -4   6     1677.04     1551.19    144.30 o
   0  -4   6     3937.35     3625.57    108.46 o
   1  -4   6     4027.53     3564.61     94.13 o
   2  -4   6      495.84      459.69     23.63 o
   3  -4   6      382.19      413.77     30.65 o
   4  -4   6     2789.46     2881.08     80.47 o
   5  -4   6     2055.98     2161.71     73.47 o
   6  -4   6      882.15      937.79     63.94 o
   7  -4   6        0.65       16.40     25.13 o
   8  -4   6       66.00       94.57     85.06 o
   9  -4   6      700.81      550.20    134.14 o
  -8  -3   6      204.38      202.24     99.87 o
  -7  -3   6     2151.49     2061.52    141.39 o
  -6  -3   6       27.20       54.37     31.09 o
  -5  -3   6       74.19       46.54     33.42 o
  -4  -3   6      750.39      710.86    107.84 o
  -3  -3   6     1149.90     1246.56     40.44 o
  -2  -3   6      172.93      174.75     31.90 o
  -1  -3   6       19.88       26.13     10.11 o
   0  -3   6       78.92       62.06     12.36 o
   1  -3   6     1957.68     1873.81     60.03 o
   2  -3   6      584.57      618.89     24.63 o
   3  -3   6     2462.78     2459.95     64.23 o
   4  -3   6      175.18      140.20     39.49 o
   5  -3   6      519.23      481.00     34.84 o
   6  -3   6        3.32       -7.94     25.30 o
   7  -3   6      146.58      179.88     58.21 o
   8  -3   6     1295.00     1271.71    117.28 o
   9  -3   6      353.16      362.04    170.12 o
  -9  -2   6       10.76       56.50     80.53 o
  -8  -2   6      213.42      198.55     71.39 o
  -7  -2   6       65.64       80.30     37.65 o
  -6  -2   6      343.81      360.35     41.01 o
  -5  -2   6      463.53      380.83     28.94 o
  -4  -2   6     1522.97     1558.32     83.54 o
  -3  -2   6      983.07      956.82     32.01 o
  -2  -2   6     3988.66     4132.33     96.38 o
  -1  -2   6     3665.57     3666.17     91.13 o
   0  -2   6    11659.92    11196.40    455.67 o
   1  -2   6    11463.85    10695.32    250.62 o
   2  -2   6     4137.69     4269.83     91.69 o
   3  -2   6      328.58      372.58     24.63 o
   4  -2   6     4444.32     4532.44    107.29 o
   5  -2   6     5743.79     5857.44    164.03 o
   6  -2   6     2352.59     2575.92    102.07 o
   7  -2   6        1.00       -5.79     44.96 o
   8  -2   6      217.21      298.30    106.32 o
  -9  -1   6     1118.79     1066.32    116.05 o
  -8  -1   6     1473.07     1522.09    102.84 o
  -7  -1   6     5004.62     5127.31    190.42 o
  -6  -1   6       31.96       62.08     24.08 o
  -5  -1   6      157.89      163.76     22.48 o
  -4  -1   6    12441.90    12568.68    314.41 o
  -3  -1   6    13291.26    13513.57    452.63 o
  -2  -1   6     5842.19     5656.69    121.03 o
  -1  -1   6     1028.80      989.06     38.49 o
   0  -1   6     7261.84     6824.32    249.10 o
   1  -1   6    23745.16    22115.28    382.19 o
   2  -1   6     5671.45     5786.51    115.88 o
   3  -1   6     2992.56     2977.89     69.79 o
   4  -1   6     1892.47     1854.70     62.92 o
   5  -1   6     2279.98     2550.55     92.59 o
   6  -1   6     3270.74     3461.76    223.28 o
   7  -1   6      838.00      759.18     86.45 o
   8  -1   6       39.36      -39.15     53.33 o
 -10   0   6      379.39      308.09     69.79 o
  -9   0   6      102.93       58.54     48.33 o
  -8   0   6     1298.56     1410.85     95.69 o
  -7   0   6     4561.90     4655.52    159.76 o
  -6   0   6     1134.15     1163.33     45.91 o
  -5   0   6       26.61       38.11     30.38 o
  -4   0   6     4276.77     4376.76    105.56 o
  -3   0   6    10801.51    11198.66    241.08 o
  -2   0   6     3844.54     3627.85     93.42 o
  -1   0   6      197.88      179.37     12.36 o
   0   0   6     1283.13     1218.10     32.01 o
   1   0   6     1434.10     1393.00     42.80 o
   2   0   6      886.11      834.39     29.78 o
   3   0   6       13.74        9.75     19.65 o
   4   0   6       40.92      106.14     33.11 o
   5   0   6      622.00      711.84    113.92 o
   6   0   6       51.39       21.80     36.33 o
   7   0   6      408.46      386.07     66.42 o
   8   0   6        6.41       -2.36     67.64 o
 -10   1   6      123.09       57.02     77.73 o
  -9   1   6       31.43       32.23     47.09 o
  -8   1   6      248.02      285.45     37.08 o
  -7   1   6       27.75       71.86     29.60 o
  -6   1   6      915.78      884.89     48.60 o
  -5   1   6      174.70      177.52     22.48 o
  -4   1   6      749.58      802.17     47.09 o
  -3   1   6     1002.36     1178.91     72.91 o
  -2   1   6     3142.99     3321.82     82.18 o
  -1   1   6      191.47      230.81     31.90 o
   0   1   6     1752.69     1722.05     44.05 o
   1   1   6     4394.04     4051.52     70.79 o
   2   1   6      152.53      169.15     19.65 o
   3   1   6     1069.06     1037.81     48.30 o
   4   1   6     4855.46     4934.27    148.16 o
   5   1   6      930.37      985.03     72.91 o
   6   1   6     2009.85     2237.96     99.87 o
   7   1   6      482.10      434.66    103.29 o
 -10   2   6      336.27      217.05     62.18 o
  -9   2   6       11.83       -0.43     42.70 o
  -8   2   6      946.72      966.81     64.03 o
  -7   2   6     2599.40     2685.07    103.61 o
  -6   2   6     3341.08     3344.61     87.84 o
  -5   2   6     1077.53     1111.00     41.26 o
  -4   2   6     3469.04     3686.71     88.75 o
  -3   2   6     8656.20     8776.37    211.07 o
  -2   2   6     8446.61     8019.91    162.57 o
  -1   2   6     2809.04     2576.57     56.65 o
   0   2   6     4099.40     3708.30     78.09 o
   1   2   6     7741.00     7281.71    214.16 o
   2   2   6     9417.55     9700.42    211.51 o
   3   2   6     2916.47     2993.63    162.52 o
   4   2   6        2.15       24.88     22.48 o
   5   2   6     1509.70     1674.16     80.47 o
   6   2   6     2565.68     2550.83    140.14 o
   7   2   6     2194.41     2375.15    196.33 o
 -10   3   6      633.03      512.14     77.72 o
  -9   3   6      583.90      612.55     84.66 o
  -8   3   6     3215.25     3254.23    134.98 o
  -7   3   6     5354.94     5562.20    170.12 o
  -6   3   6    10734.12    10829.51    280.00 o
  -5   3   6     1243.96     1364.61     80.50 o
  -4   3   6      199.17      218.36     13.59 o
  -3   3   6    13389.20    13333.93    270.05 o
  -2   3   6    10672.49    10728.03    261.83 o
  -1   3   6     3626.03     3261.55     68.64 o
   0   3   6       49.36       76.78     13.67 o
   1   3   6     1052.11     1044.93     33.10 o
   2   3   6     6936.87     7107.49    169.06 o
   3   3   6      984.93     1057.87     58.34 o
   4   3   6     1300.16     1267.88    136.70 o
   5   3   6      298.14      269.23     72.91 o
   6   3   6      229.09      155.80     67.69 o
 -11   4   6     1196.82      864.61    153.48 o
 -10   4   6      494.70      543.92     82.04 o
  -9   4   6      447.59      504.27     74.43 o
  -8   4   6      216.19      284.75     36.45 o
  -7   4   6     2276.85     2135.70     84.77 o
  -6   4   6     2663.68     2688.98     79.31 o
  -5   4   6     1499.52     1541.09     44.97 o
  -4   4   6      123.35      133.44     21.26 o
  -3   4   6      508.42      502.11     21.99 o
  -2   4   6      211.34      225.38     11.67 o
  -1   4   6       10.11       16.71      8.59 o
   0   4   6      542.47      549.54     21.44 o
   1   4   6      134.86       83.08     21.16 o
   2   4   6      222.33      202.52     29.84 o
   3   4   6        5.11       38.52     26.79 o
   4   4   6       23.93      -26.17     33.31 o
   5   4   6      121.42      138.90     47.76 o
   6   4   6        1.98       37.68     84.83 o
 -11   5   6      255.55      208.23     70.01 o
 -10   5   6       31.20       59.10     54.28 o
  -9   5   6      124.84      125.36     39.47 o
  -8   5   6      161.98      208.96     47.09 o
  -7   5   6      872.63      947.78     77.46 o
  -6   5   6     3421.32     3584.99    108.95 o
  -5   5   6      171.31      169.89     24.16 o
  -4   5   6      335.56      321.57     24.16 o
  -3   5   6     4211.81     4157.35    119.99 o
  -2   5   6     3062.42     2946.27     68.35 o
  -1   5   6     2589.96     2520.75     56.89 o
   0   5   6      197.17      191.52     18.98 o
   1   5   6     1235.33     1249.81     53.99 o
   2   5   6     4538.73     4824.92    183.72 o
   3   5   6     1505.03     1554.47     86.82 o
   4   5   6     1032.95     1020.17     87.40 o
   5   5   6      260.89      288.36     77.17 o
 -11   6   6     1499.19     1251.98    189.86 o
 -10   6   6     1779.85     1670.52    132.93 o
  -9   6   6     1480.85     1605.26    188.34 o
  -8   6   6       18.40       46.97     28.72 o
  -7   6   6     1847.13     1880.39     65.73 o
  -6   6   6     2105.94     2396.38     80.65 o
  -5   6   6     2851.35     2923.74     89.10 o
  -4   6   6      545.43      570.02     35.32 o
  -3   6   6     5019.58     4789.46    256.69 o
  -2   6   6     4330.80     4359.54     95.69 o
  -1   6   6     5788.15     6042.82    125.54 o
   0   6   6     2644.86     2754.94     92.72 o
   1   6   6      874.24      898.76     66.83 o
   2   6   6     1570.43     1793.05     87.85 o
   3   6   6     3821.97     4117.96    220.35 o
   4   6   6      645.13      520.03     76.58 o
 -10   7   6     2925.76     2675.39    196.52 o
  -9   7   6     1464.03     1503.62    109.36 o
  -8   7   6      643.18      615.67     75.94 o
  -7   7   6      972.30      958.83     94.17 o
  -6   7   6     2614.05     2737.81     95.37 o
  -5   7   6     5722.16     6082.66    334.16 o
  -4   7   6      784.09      813.83     88.10 o
  -3   7   6        1.20       17.21     16.71 o
  -2   7   6     1339.50     1444.50     47.09 o
  -1   7   6     1164.29     1259.73     53.19 o
   0   7   6      925.20      948.10    103.28 o
   1   7   6       26.48       18.56     37.95 o
   2   7   6       40.68        4.25     35.39 o
   3   7   6      366.66      289.53     61.64 o
 -10   8   6      439.16      328.08     91.13 o
  -9   8   6      259.85      246.06     60.76 o
  -8   8   6      269.43      170.12     75.94 o
  -7   8   6      448.93      361.50     54.68 o
  -6   8   6       44.54       18.23     39.49 o
  -5   8   6        5.21      -24.30     24.30 o
  -4   8   6       74.45       60.76     39.49 o
  -3   8   6      632.27      664.99     48.63 o
  -2   8   6      508.09      525.29     41.39 o
  -1   8   6      404.41      398.81     34.93 o
   0   8   6      213.62      195.35     39.47 o
   1   8   6       97.67       81.86     34.72 o
   2   8   6       15.99       30.14     53.99 o
 -10   9   6     1203.61      981.21    176.19 o
  -9   9   6      207.61      157.97     72.91 o
  -8   9   6      265.93      212.65     51.64 o
  -7   9   6      363.33      388.84     60.76 o
  -6   9   6      837.75      917.41     78.98 o
  -5   9   6     3360.11     3444.86    167.08 o
  -4   9   6      599.22      539.19     48.85 o
  -3   9   6       52.23       30.90     22.71 o
  -2   9   6     1683.94     1705.11    101.61 o
  -1   9   6     1916.24     1714.42    150.32 o
   0   9   6     2185.21     2484.92    285.55 o
   1   9   6       18.25       30.38    161.00 o
  -9  10   6      914.37      893.11    109.36 o
  -8  10   6      910.94      917.41     97.21 o
  -7  10   6        7.18      -42.53     66.83 o
  -6  10   6      990.03      938.68     72.91 o
  -5  10   6     1732.92     1728.50    115.44 o
  -4  10   6     1719.04     1737.11    117.28 o
  -3  10   6       59.71       49.95     56.93 o
  -2  10   6      906.55      761.99    209.61 o
  -1  10   6     1263.19     1108.79    261.25 o
  -7  11   6      513.57      437.44     75.94 o
  -6  11   6       65.35       94.17     88.10 o
  -5  11   6       24.23      -12.24     59.50 o
  -4  11   6      451.99      449.59     68.45 o
  -3  11   6        1.79     -114.18    114.18 o
   2 -11   7      607.66      495.16    103.28 o
   4 -11   7      223.39      -27.34    176.19 o
   5 -11   7      113.75       -6.08    121.51 o
  -1 -10   7       48.80        0.00     82.02 o
   0 -10   7      212.51      151.89     60.76 o
   1 -10   7      470.85      379.72     82.02 o
   2 -10   7      169.22      164.04     97.21 o
   3 -10   7      389.29      373.65    121.51 o
   4 -10   7       91.67      -42.53     75.94 o
   5 -10   7      767.54      792.86     91.13 o
   6 -10   7      503.50      519.46     91.13 o
   7 -10   7      788.99      683.50    182.27 o
  -2  -9   7      886.45      801.98    194.42 o
  -1  -9   7     2551.57     2852.49    212.65 o
   0  -9   7       70.09      106.32     66.83 o
   1  -9   7      131.94      185.31     78.98 o
   2  -9   7     3688.72     4094.95    340.23 o
   3  -9   7     3128.65     3386.94    156.21 o
   4  -9   7     1369.16     1367.01    118.47 o
   5  -9   7      483.24      473.90     66.83 o
   6  -9   7     1139.13     1023.74    136.70 o
   7  -9   7     2825.02     2937.55    221.76 o
   8  -9   7      482.84      510.35     94.17 o
  -3  -8   7      312.11      243.02    127.59 o
  -2  -8   7     2419.82     2396.82    227.83 o
  -1  -8   7     1771.81     1922.92    127.59 o
   0  -8   7      928.11      981.87     63.45 o
   1  -8   7        2.11        0.10     37.97 o
   2  -8   7     1748.05     1849.07    111.70 o
   3  -8   7     3465.02     3526.88    161.00 o
   4  -8   7      796.91      771.60     69.87 o
   5  -8   7      932.67     1102.72    100.25 o
   6  -8   7      218.32      300.74     63.79 o
   7  -8   7      103.46      109.36     60.76 o
   8  -8   7      659.20      859.70    127.59 o
  -5  -7   7      561.88      510.35    258.21 o
  -4  -7   7      101.92      134.96     63.79 o
  -3  -7   7       39.62      337.20    157.97 o
  -2  -7   7      226.90      208.86     29.28 o
  -1  -7   7      209.59      261.66     34.93 o
   0  -7   7      534.35      569.88     60.76 o
   1  -7   7      238.95      218.80     37.97 o
   2  -7   7        5.00        3.91     13.28 o
   3  -7   7      376.76      394.96     41.81 o
   4  -7   7       87.21       18.69     41.52 o
   5  -7   7      726.46      621.44     59.85 o
   6  -7   7       41.04       80.50     31.37 o
   7  -7   7      982.29      796.60     90.22 o
   8  -7   7      107.13       32.88     42.56 o
  -6  -6   7      497.40      465.69     85.41 o
  -5  -6   7      217.54      220.03     79.11 o
  -4  -6   7      513.59      441.97     94.17 o
  -3  -6   7       33.29       20.91     71.39 o
  -2  -6   7     1252.62     1187.77     81.54 o
  -1  -6   7     1987.74     1874.98     72.66 o
   0  -6   7     3575.29     3328.27    113.11 o
   1  -6   7       18.40       34.09     18.98 o
   2  -6   7     2169.79     2250.18     92.72 o
   3  -6   7     4990.91     5276.33    162.96 o
   4  -6   7     4038.58     4429.18    148.16 o
   5  -6   7      278.70      315.93     39.35 o
   6  -6   7     2060.50     2085.87    189.86 o
   7  -6   7     1463.13     1527.53     87.96 o
   8  -6   7     2350.73     2271.27    117.27 o
   9  -6   7      190.63      251.88     90.14 o
  -7  -5   7      296.94      282.34    113.92 o
  -6  -5   7      685.87      621.07     70.50 o
  -5  -5   7     3392.04     3545.14    231.98 o
  -4  -5   7     1463.07     1664.03    130.63 o
  -3  -5   7       21.97       35.59     21.87 o
  -2  -5   7     4222.49     4109.84    192.90 o
  -1  -5   7     6605.97     6297.57    385.80 o
   0  -5   7    11369.76    11008.64    274.44 o
   1  -5   7      399.79      402.44     28.94 o
   2  -5   7      423.64      390.16     30.82 o
   3  -5   7     7149.17     7184.27    182.64 o
   4  -5   7     4615.48     4794.67    146.67 o
   5  -5   7     1279.64     1411.14     71.16 o
   6  -5   7       80.52       60.85     47.09 o
   7  -5   7      926.79      924.23     73.04 o
   8  -5   7     2877.77     2960.96    246.32 o
   9  -5   7      449.50      220.70     85.06 o
  -7  -4   7       14.50      124.86    157.97 o
  -6  -4   7     1024.88     1148.84     99.87 o
  -5  -4   7     2366.48     2716.21    142.54 o
  -4  -4   7     1532.19     1704.54     65.49 o
  -3  -4   7     1009.07     1012.06     81.02 o
  -2  -4   7      863.71      848.29     35.39 o
  -1  -4   7     4911.26     4809.95    118.85 o
   0  -4   7     1837.85     1833.77     52.33 o
   1  -4   7     3929.58     3848.49    134.10 o
   2  -4   7        0.23       14.95     26.28 o
   3  -4   7       47.49       -2.63     16.00 o
   4  -4   7      737.26      758.66     66.83 o
   5  -4   7       16.16       26.55     44.05 o
   6  -4   7      834.89      810.25     50.73 o
   7  -4   7       27.08       10.33     31.90 o
   8  -4   7      102.10        6.53     56.89 o
  -8  -3   7        0.70      -17.47     74.16 o
  -7  -3   7      192.29      159.72     82.02 o
  -6  -3   7       53.78        9.85     31.09 o
  -5  -3   7       69.96       28.35     25.51 o
  -4  -3   7      363.72      370.53     27.68 o
  -3  -3   7      156.34      150.97     31.90 o
  -2  -3   7      363.88      350.40     26.79 o
  -1  -3   7       12.19       -6.08     10.55 o
   0  -3   7     1358.33     1211.83     36.45 o
   1  -3   7      279.24      273.70     30.33 o
   2  -3   7      284.64      285.22     41.01 o
   3  -3   7     2914.21     2842.79     80.20 o
   4  -3   7     2142.27     2019.74     67.98 o
   5  -3   7      625.24      684.95     56.20 o
   6  -3   7      143.80      109.34     28.92 o
   7  -3   7      506.05      523.28    139.74 o
   8  -3   7     2144.97     2097.76    153.41 o
  -9  -2   7      610.53      564.69    108.98 o
  -8  -2   7      770.03      818.60     85.28 o
  -7  -2   7     1033.29      968.93    104.03 o
  -6  -2   7      579.29      495.26     49.63 o
  -5  -2   7     3859.85     3813.26    104.28 o
  -4  -2   7     3779.65     3686.18    183.79 o
  -3  -2   7     6771.43     6935.51    156.19 o
  -2  -2   7      982.44     1109.65     44.05 o
  -1  -2   7     6402.91     6130.11    139.38 o
   0  -2   7     8636.36     7771.83    169.33 o
   1  -2   7    13055.69    11986.46    262.03 o
   2  -2   7      271.27      249.68     22.78 o
   3  -2   7     2490.38     2429.10     70.50 o
   4  -2   7     7785.74     7813.31    183.90 o
   5  -2   7     2836.87     3030.01    113.12 o
   6  -2   7     1040.00     1179.62     70.01 o
   7  -2   7     1290.75     1375.75    101.77 o
   8  -2   7     1304.52     1076.60    131.49 o
  -9  -1   7     2309.67     2312.34    192.43 o
  -8  -1   7     1385.14     1467.10    105.56 o
  -7  -1   7     1219.07     1383.30     91.22 o
  -6  -1   7     1903.17     1872.41     80.53 o
  -5  -1   7     2538.84     2579.21     82.46 o
  -4  -1   7    11171.87    11493.47    281.44 o
  -3  -1   7     7156.13     7535.29    173.36 o
  -2  -1   7      121.18      106.76     18.16 o
  -1  -1   7     2373.51     2042.58     65.66 o
   0  -1   7     5190.18     4664.32    195.94 o
   1  -1   7    15404.17    14661.07    268.48 o
   2  -1   7      135.62      115.04     18.16 o
   3  -1   7      189.04      175.17     22.48 o
   4  -1   7     4368.87     4208.26    463.26 o
   5  -1   7     3586.53     3822.06    133.17 o
   6  -1   7     1383.15     1391.12    127.15 o
   7  -1   7        2.33      -13.18     62.92 o
   8  -1   7      122.36       24.35     65.49 o
  -9   0   7      747.04      802.60     90.35 o
  -8   0   7     1505.63     1537.26    109.00 o
  -7   0   7      985.37     1136.22     71.94 o
  -6   0   7      506.11      539.11     40.14 o
  -5   0   7      493.11      495.86     34.24 o
  -4   0   7     1586.58     1618.88     50.17 o
  -3   0   7     1457.02     1370.95     56.20 o
  -2   0   7      966.87     1046.99     39.90 o
  -1   0   7        2.50        2.76     13.67 o
   0   0   7     2125.56     2068.74     45.25 o
   1   0   7        3.48       15.47     11.67 o
   2   0   7      395.47      399.79     21.87 o
   3   0   7       77.85       69.55     20.32 o
   4   0   7     1240.55     1144.57    162.52 o
   5   0   7      323.14      227.17     37.08 o
   6   0   7      787.48      733.91     77.85 o
   7   0   7       61.37      170.46    110.88 o
 -10   1   7       15.85       25.17     64.20 o
  -9   1   7       28.07       59.33     49.63 o
  -8   1   7       62.56       48.17     36.45 o
  -7   1   7      832.50      975.05     64.94 o
  -6   1   7     1187.90     1461.21    107.98 o
  -5   1   7       21.84       57.99     22.48 o
  -4   1   7     5018.12     5251.15    162.52 o
  -3   1   7      495.74      503.16     31.37 o
  -2   1   7      730.58      624.96     28.51 o
  -1   1   7     2815.49     2751.50     92.65 o
   0   1   7     3667.94     3430.18    120.15 o
   1   1   7     7288.71     7011.53    141.39 o
   2   1   7      866.20      871.18     40.14 o
   3   1   7      115.18      122.70     27.34 o
   4   1   7     2690.66     2785.88    161.00 o
   5   1   7     3517.94     3650.03    183.79 o
   6   1   7     1175.04     1268.59     81.63 o
   7   1   7        0.21       -0.30     62.27 o
 -10   2   7      121.88       67.89     73.90 o
  -9   2   7      966.56     1013.52     75.12 o
  -8   2   7     3274.89     3406.39    144.51 o
  -7   2   7     2786.59     2864.92     90.99 o
  -6   2   7     1104.59     1108.93     91.13 o
  -5   2   7      497.70      503.19     34.93 o
  -4   2   7     6377.20     6228.63    143.77 o
  -3   2   7     9739.83     9307.76    220.17 o
  -2   2   7     6151.36     5479.04    168.60 o
  -1   2   7       36.66       43.93     13.84 o
   0   2   7     5831.26     5326.46    109.36 o
   1   2   7     9324.18     9352.08    179.90 o
   2   2   7     8453.00     8869.39    217.38 o
   3   2   7       93.32       90.40     23.83 o
   4   2   7      402.77      428.33     48.30 o
   5   2   7     4088.89     4210.21    168.61 o
   6   2   7     1315.80     1338.95    111.67 o
 -10   3   7      388.66      330.03     57.06 o
  -9   3   7      500.77      390.60     64.94 o
  -8   3   7     2385.59     2608.81    106.77 o
  -7   3   7     2307.18     2528.31     81.29 o
  -6   3   7     4479.30     4695.23    125.84 o
  -5   3   7      709.42      743.95     28.04 o
  -4   3   7      642.71      597.73     47.09 o
  -3   3   7    11897.02    11699.70    332.64 o
  -2   3   7     3932.51     3828.56    132.14 o
  -1   3   7      726.64      691.86     45.57 o
   0   3   7     1588.03     1612.26     41.52 o
   1   3   7     2343.28     2311.18     61.17 o
   2   3   7     2924.98     2919.33     86.82 o
   3   3   7      122.86      155.03     39.35 o
   4   3   7       63.69       57.72     40.81 o
   5   3   7      180.78      115.37    127.59 o
   6   3   7       97.94       30.31    136.08 o
 -11   4   7      595.36      348.86    114.54 o
 -10   4   7      623.60      521.13    100.25 o
  -9   4   7       17.52       11.20     29.60 o
  -8   4   7       39.47       -8.10     62.27 o
  -7   4   7      170.09      129.42     42.53 o
  -6   4   7      562.93      627.58     54.68 o
  -5   4   7      132.17      113.45     19.75 o
  -4   4   7       70.07       74.66     24.30 o
  -3   4   7       57.62       34.43     12.36 o
  -2   4   7       79.98       93.17     19.75 o
  -1   4   7       15.82        6.08      8.59 o
   0   4   7      594.00      643.24     30.15 o
   1   4   7      820.31      801.18     44.05 o
   2   4   7     2246.10     2162.75     74.43 o
   3   4   7       28.35       37.79     43.68 o
   4   4   7      125.90      130.63     72.91 o
   5   4   7      864.97     1030.26    112.39 o
 -11   5   7      513.40      368.11     81.29 o
 -10   5   7        3.53      -10.94     75.83 o
  -9   5   7       85.07       80.36     42.67 o
  -8   5   7     1345.87     1537.29    124.55 o
  -7   5   7     1237.40     1357.56     51.64 o
  -6   5   7     1894.58     1856.68     88.10 o
  -5   5   7      571.42      542.98     44.05 o
  -4   5   7     1074.47     1081.43     41.39 o
  -3   5   7     9616.60     9654.71    195.20 o
  -2   5   7     3248.88     3270.57     70.50 o
  -1   5   7     2002.78     1976.93     52.55 o
   0   5   7      744.42      757.43     33.24 o
   1   5   7     3599.28     3599.01    115.99 o
   2   5   7     3093.75     3481.00    144.87 o
   3   5   7      571.14      638.14    127.59 o
   4   5   7       15.17       11.70     57.88 o
 -11   6   7     1141.27      823.35    297.70 o
 -10   6   7      679.58      621.80     83.54 o
  -9   6   7      101.51       89.07     50.38 o
  -8   6   7      736.03      829.32     53.17 o
  -7   6   7     2881.50     2928.51     98.08 o
  -6   6   7     3628.52     3649.37    113.97 o
  -5   6   7     2787.08     2818.70     86.95 o
  -4   6   7      371.55      326.41     45.57 o
  -3   6   7     2218.89     2242.95    161.00 o
  -2   6   7     7452.03     7628.11    156.45 o
  -1   6   7     1871.98     1974.97    101.77 o
   0   6   7       92.95       93.20     23.83 o
   1   6   7     1581.46     1701.09    104.37 o
   2   6   7     1391.73     1306.81     88.70 o
   3   6   7     1026.39      994.60     93.93 o
   4   6   7        1.64        6.78     64.33 o
 -10   7   7     1328.51     1414.37    136.55 o
  -9   7   7      423.33      351.21     77.46 o
  -8   7   7       11.47       -7.75     26.88 o
  -7   7   7     1147.09     1272.84     62.38 o
  -6   7   7     1365.93     1405.63     68.39 o
  -5   7   7     2204.93     2187.82     78.98 o
  -4   7   7      236.87      198.42     56.20 o
  -3   7   7      115.91      110.50     60.76 o
  -2   7   7     1721.06     1714.14     58.33 o
  -1   7   7      215.14      198.82     26.79 o
   0   7   7      219.54      258.28     41.53 o
   1   7   7      126.89      143.10     36.74 o
   2   7   7       27.74       45.57     44.96 o
   3   7   7       93.57       96.72     64.03 o
 -10   8   7       33.65       21.26     97.21 o
  -9   8   7       61.58      161.00     69.87 o
  -8   8   7      204.62      164.04     45.57 o
  -7   8   7      816.68      832.36     69.87 o
  -6   8   7      178.64      197.46     39.49 o
  -5   8   7       40.93       42.53     30.38 o
  -4   8   7      162.36      188.34     33.42 o
  -3   8   7      435.49      381.08     83.54 o
  -2   8   7      916.47      917.78     62.93 o
  -1   8   7       49.80       67.44     25.13 o
   0   8   7        0.38       39.49     45.57 o
   1   8   7      895.77      908.30     97.21 o
  -9   9   7       30.24      -72.91     72.91 o
  -8   9   7      140.90       66.83     63.79 o
  -7   9   7     1588.05     1600.92    106.32 o
  -6   9   7     2349.95     2418.08    124.55 o
  -5   9   7     2388.44     2366.44    124.55 o
  -4   9   7        8.85      -19.64     29.84 o
  -3   9   7      345.14      324.20     45.42 o
  -2   9   7     2397.22     2384.21    124.71 o
  -1   9   7     1519.69     1692.05    218.72 o
   0   9   7      708.51      440.48    148.85 o
  -9  10   7      676.76      695.65     94.17 o
  -8  10   7      162.31       91.13     51.64 o
  -7  10   7       27.78       18.23     39.49 o
  -6  10   7     1423.08     1251.57     85.06 o
  -5  10   7      827.08      772.03     85.06 o
  -4  10   7     1109.60     1096.94    101.77 o
  -3  10   7        0.39      -30.91     67.64 o
  -2  10   7       45.61       85.06    112.40 o
  -7  11   7      222.51      239.99     63.79 o
  -6  11   7       11.24       42.53    106.32 o
  -5  11   7       25.75       47.90     79.56 o
  -4  11   7      438.73      432.82    176.19 o
   3 -11   8        8.81      -97.21     97.21 o
   4 -11   8      266.92      145.81    130.63 o
   0 -10   8      228.59      300.74    142.78 o
   1 -10   8      485.88      428.33     88.10 o
   2 -10   8      685.52      683.50    100.25 o
   3 -10   8       39.02      -33.42     75.94 o
   4 -10   8      144.03       39.35     77.46 o
   5 -10   8     1908.57     2211.51    173.15 o
   6 -10   8     1130.28     1029.81    142.78 o
  -2  -9   8     1301.60     1251.57    243.02 o
  -1  -9   8     1106.45     1139.17    148.85 o
   0  -9   8      438.37      373.65     69.87 o
   1  -9   8     1310.23     1336.63    109.36 o
   2  -9   8     3250.30     3818.56    177.71 o
   3  -9   8      923.29      855.99     98.42 o
   4  -9   8       39.00       36.45     39.49 o
   5  -9   8     1203.45     1266.76    106.32 o
   6  -9   8     2055.46     2077.85    161.00 o
   7  -9   8     1845.37     1780.15    151.89 o
  -3  -8   8      522.62      370.61    106.32 o
  -2  -8   8     2374.91     2494.03    282.51 o
  -1  -8   8      260.87      282.62    129.11 o
   0  -8   8      127.09      130.95     26.56 o
   1  -8   8      144.86      123.39     28.82 o
   2  -8   8      930.05      948.14     85.94 o
   3  -8   8     1663.37     2056.59    154.93 o
   4  -8   8      313.95      294.67     48.60 o
   5  -8   8      140.19      115.44     51.64 o
   6  -8   8      403.35      367.57    142.78 o
   7  -8   8       46.92       39.49     63.79 o
   8  -8   8      304.66      227.83     78.98 o
  -5  -7   8      154.40      249.10    164.04 o
  -4  -7   8      112.39       16.29     58.34 o
  -3  -7   8       47.43       42.53     56.20 o
  -2  -7   8      165.30      153.86     34.00 o
  -1  -7   8      144.02      153.80     29.78 o
   0  -7   8     1274.17     1351.82    136.70 o
   1  -7   8      206.49      236.95     94.17 o
   2  -7   8      974.21      922.79     96.35 o
   3  -7   8     1569.15     1463.73    108.54 o
   4  -7   8      154.35       95.39     42.53 o
   5  -7   8       93.70      132.92     50.02 o
   6  -7   8      430.64      439.49     56.11 o
   7  -7   8     1575.27     1400.98    191.38 o
   8  -7   8      234.35      185.31     69.87 o
  -6  -6   8     1097.78     1004.13    119.51 o
  -5  -6   8      351.83      394.14    123.03 o
  -4  -6   8        0.01      -18.03     45.80 o
  -3  -6   8      927.54      960.62    104.80 o
  -2  -6   8     4621.19     4473.07    219.07 o
  -1  -6   8     1677.25     1568.07     77.98 o
   0  -6   8      299.58      275.56     24.08 o
   1  -6   8     1843.76     1936.71     83.69 o
   2  -6   8     4181.17     4241.04    168.53 o
   3  -6   8     5893.93     6261.63    198.09 o
   4  -6   8      401.89      414.64     39.90 o
   5  -6   8       80.11       44.16     43.06 o
   6  -6   8     4113.45     4382.11    168.83 o
   7  -6   8     3320.90     3482.43    177.86 o
   8  -6   8     2139.92     2026.61    162.78 o
  -6  -5   8      861.36      873.86    145.81 o
  -5  -5   8     3254.48     3536.52    182.64 o
  -4  -5   8      282.70      270.39     78.98 o
  -3  -5   8      488.52      452.40     59.24 o
  -2  -5   8     4208.03     4194.81    164.06 o
  -1  -5   8     1940.12     1949.93     92.65 o
   0  -5   8     2832.61     2854.24     98.74 o
   1  -5   8      536.27      559.50     39.49 o
   2  -5   8     2716.19     2617.72    106.38 o
   3  -5   8     6174.29     6524.63    196.40 o
   4  -5   8     1873.05     2014.01     74.36 o
   5  -5   8      115.03      154.80     28.47 o
   6  -5   8     1397.16     1547.15    180.75 o
   7  -5   8     1604.82     1488.80     88.49 o
   8  -5   8     1141.05     1019.06    171.64 o
  -7  -4   8      146.60      193.88     90.82 o
  -6  -4   8      822.17      700.77    103.28 o
  -5  -4   8     1687.92     1716.61    111.24 o
  -4  -4   8      694.01      651.91     62.27 o
  -3  -4   8       44.04       37.97     19.33 o
  -2  -4   8       82.62       89.68     18.37 o
  -1  -4   8     2906.30     2888.76     96.31 o
   0  -4   8      584.66      601.48     30.65 o
   1  -4   8      375.91      394.91     42.53 o
   2  -4   8       31.39       30.24     22.48 o
   3  -4   8       12.51      -15.49     21.16 o
   4  -4   8      173.28      208.12     28.92 o
   5  -4   8       17.45        3.04     31.90 o
   6  -4   8      167.71      159.88     47.09 o
   7  -4   8      212.67      106.32     58.00 o
   8  -4   8      534.17      577.30     95.52 o
  -8  -3   8       82.49       90.92     91.27 o
  -7  -3   8      232.05      228.39    109.36 o
  -6  -3   8       45.01        3.53     62.27 o
  -5  -3   8      275.87      256.38     42.14 o
  -4  -3   8       88.13       78.53     21.16 o
  -3  -3   8       36.61       49.14     18.16 o
  -2  -3   8     3070.12     3143.55    107.53 o
  -1  -3   8     1756.90     1750.35     53.19 o
   0  -3   8     3799.54     3675.18     84.61 o
   1  -3   8        0.02      -18.07     20.32 o
   2  -3   8     1100.79     1004.68     72.91 o
   3  -3   8     4520.38     4508.43    170.12 o
   4  -3   8     4621.51     4717.63    143.06 o
   5  -3   8      584.18      656.76     74.43 o
   6  -3   8      370.26      416.45     53.82 o
   7  -3   8     1633.75     1690.04    114.50 o
   8  -3   8     1642.17     1681.45    232.39 o
  -8  -2   8      178.75      185.03     58.34 o
  -7  -2   8       79.24       55.29     54.68 o
  -6  -2   8     2760.62     2895.47    115.29 o
  -5  -2   8     6050.67     6178.10    171.23 o
  -4  -2   8     5317.06     5457.98    152.67 o
  -3  -2   8      117.71      116.20     47.09 o
  -2  -2   8     1592.15     1511.61     55.73 o
  -1  -2   8    13321.83    12859.59    291.71 o
   0  -2   8     5679.53     5166.44    107.98 o
   1  -2   8     1443.66     1269.52     44.96 o
   2  -2   8     3518.83     3316.32    118.47 o
   3  -2   8     6089.73     6209.72    205.05 o
   4  -2   8     9042.31     9237.45    268.50 o
   5  -2   8     1450.19     1615.35     73.85 o
   6  -2   8       40.48       33.56     43.06 o
   7  -2   8     1464.53     1469.31    111.83 o
   8  -2   8      838.48      784.15     99.26 o
  -9  -1   8     1771.93     1817.43    189.03 o
  -8  -1   8     1095.52     1104.84     85.60 o
  -7  -1   8      475.07      515.66     65.49 o
  -6  -1   8     1138.19     1303.21     78.98 o
  -5  -1   8     1057.66     1135.30     59.69 o
  -4  -1   8     5844.95     6001.79    168.97 o
  -3  -1   8      140.57      121.97     20.32 o
  -2  -1   8      232.47      229.79     39.49 o
  -1  -1   8     5591.25     5052.37    124.36 o
   0  -1   8     3853.40     3606.23    144.30 o
   1  -1   8     4235.74     3826.18     91.12 o
   2  -1   8      251.38      250.85     42.53 o
   3  -1   8      741.85      738.52     40.64 o
   4  -1   8     2993.67     3341.67    126.38 o
   5  -1   8      524.13      577.18     61.28 o
   6  -1   8       40.99       20.78     38.17 o
   7  -1   8        1.65      -58.57     76.98 o
  -9   0   8      305.25      354.12    135.18 o
  -8   0   8      889.10      904.92     75.51 o
  -7   0   8      142.54      119.29     48.60 o
  -6   0   8       81.33       82.32     26.26 o
  -5   0   8      597.44      549.36     60.76 o
  -4   0   8      342.87      362.27     31.90 o
  -3   0   8      255.62      201.03     24.30 o
  -2   0   8      221.11      229.41     18.37 o
  -1   0   8     1420.79     1362.90     44.96 o
   0   0   8        0.09       -4.56     12.89 o
   1   0   8      490.43      441.70     21.16 o
   2   0   8      494.02      547.41     25.28 o
   3   0   8     1429.95     1434.13     70.59 o
   4   0   8     2083.53     1976.54    123.03 o
   5   0   8      108.57       67.21     34.17 o
   6   0   8        3.34      112.93     68.99 o
   7   0   8     1366.95     1450.40    136.22 o
 -10   1   8        4.55       92.56     68.35 o
  -9   1   8      640.37      580.82     72.22 o
  -8   1   8       28.71       12.53     65.31 o
  -7   1   8      314.60      318.02     62.29 o
  -6   1   8      792.75      827.55     57.52 o
  -5   1   8     1879.68     2017.44     80.84 o
  -4   1   8     4137.48     4091.21    114.54 o
  -3   1   8      482.59      465.12     39.49 o
  -2   1   8     1288.94     1512.77    103.28 o
  -1   1   8     5548.03     5031.27    113.92 o
   0   1   8     7807.42     7254.86    171.64 o
   1   1   8     5749.78     5764.59    155.97 o
   2   1   8       36.09       56.76     20.32 o
   3   1   8      235.51      248.06     46.29 o
   4   1   8     3432.10     3594.70    158.44 o
   5   1   8     1649.37     1794.33    101.10 o
   6   1   8      186.09      114.42     47.44 o
   7   1   8      262.12      350.24    108.98 o
 -10   2   8       35.11       -1.26     82.02 o
  -9   2   8     2652.03     2762.84    156.93 o
  -8   2   8     3182.85     3232.15    144.79 o
  -7   2   8      892.78      964.59     63.79 o
  -6   2   8      176.93      130.95     50.12 o
  -5   2   8     6646.51     7006.54    202.12 o
  -4   2   8     7737.79     7633.83    213.66 o
  -3   2   8     8368.71     8276.78    181.72 o
  -2   2   8       41.08       48.68     62.27 o
  -1   2   8      296.78      235.67     19.33 o
   0   2   8     9230.21     8898.29    250.62 o
   1   2   8     5117.78     4986.74    229.35 o
   2   2   8     1507.39     1536.20     63.79 o
   3   2   8      117.94      121.32     28.94 o
   4   2   8     1169.46     1168.24     84.61 o
   5   2   8     2564.64     2466.22    134.05 o
   6   2   8      178.44      159.10     55.83 o
 -10   3   8       29.72       85.67    127.59 o
  -9   3   8       42.42      105.47     49.21 o
  -8   3   8     2216.94     2199.31    118.97 o
  -7   3   8     1224.38     1275.87     63.79 o
  -6   3   8      727.14      785.97     42.06 o
  -5   3   8     1150.83     1101.38     42.89 o
  -4   3   8      334.53      306.53     25.30 o
  -3   3   8     3321.41     3028.45    142.78 o
  -2   3   8      786.14      737.70     39.49 o
  -1   3   8       64.36       64.59     19.65 o
   0   3   8      464.26      463.51     25.28 o
   1   3   8      430.43      485.31     83.54 o
   2   3   8     1048.78      998.76     60.76 o
   3   3   8      179.63      193.72     39.07 o
   4   3   8       47.93       35.32     46.15 o
   5   3   8       75.12       46.17     45.50 o
 -10   4   8       16.17       41.33     44.37 o
  -9   4   8       88.86      152.69     48.63 o
  -8   4   8        0.51      -32.97     33.58 o
  -7   4   8      142.35      130.34     27.86 o
  -6   4   8       23.35       11.14     28.86 o
  -5   4   8     1696.14     1779.48    115.44 o
  -4   4   8      938.74      969.61     51.64 o
  -3   4   8      825.44      844.55     35.52 o
  -2   4   8       78.44      107.17     22.78 o
  -1   4   8      665.74      699.19     26.56 o
   0   4   8     3205.09     3178.74     81.02 o
   1   4   8      574.18      545.93     45.57 o
   2   4   8      449.10      427.42     46.67 o
   3   4   8      543.70      606.80     69.87 o
   4   4   8      620.19      539.13     73.04 o
   5   4   8     2055.45     1841.41    186.40 o
 -10   5   8       95.81       18.51     90.35 o
  -9   5   8      433.32      417.35     94.70 o
  -8   5   8     2219.54     2320.48    121.51 o
  -7   5   8      752.19      682.80    136.70 o
  -6   5   8      280.28      333.40     57.72 o
  -5   5   8     1754.17     1818.79     50.26 o
  -4   5   8     3319.03     3460.37    180.75 o
  -3   5   8     3360.32     3352.70     85.47 o
  -2   5   8      603.09      592.43     25.78 o
  -1   5   8       11.55       17.21     12.36 o
   0   5   8     1793.23     1706.70     58.34 o
   1   5   8     1981.18     2116.61     94.44 o
   2   5   8     2142.13     2267.80    110.90 o
   3   5   8       41.25        7.85     60.76 o
   4   5   8       43.23       13.93     48.85 o
 -10   6   8      466.23      367.06     69.77 o
  -9   6   8      106.68       68.95     68.92 o
  -8   6   8     1446.85     1389.65     89.61 o
  -7   6   8     4001.74     4164.45    274.92 o
  -6   6   8     2412.11     2606.64     96.56 o
  -5   6   8      968.80      882.84     47.09 o
  -4   6   8      601.42      601.78     56.20 o
  -3   6   8     1658.49     1682.05     53.45 o
  -2   6   8     3883.45     4106.10    171.64 o
  -1   6   8      450.96      441.71     28.94 o
   0   6   8        3.84        8.56     19.27 o
   1   6   8     1187.82     1140.26    135.18 o
   2   6   8      955.31     1066.84     84.16 o
   3   6   8      856.92      865.29    102.11 o
 -10   7   8     1262.94     1215.41    119.51 o
  -9   7   8       18.01       19.53     51.03 o
  -8   7   8      162.92      146.50     72.91 o
  -7   7   8      593.58      579.82     48.00 o
  -6   7   8      569.09      546.80     50.55 o
  -5   7   8      441.32      408.25     43.06 o
  -4   7   8      340.88      364.61     39.47 o
  -3   7   8        7.22       12.43     28.86 o
  -2   7   8      910.04      983.48     49.27 o
  -1   7   8      522.46      599.04     80.50 o
   0   7   8      978.85      891.71     88.10 o
   1   7   8      132.73      158.81     53.16 o
   2   7   8        3.42      -44.96     44.96 o
 -10   8   8        2.41        3.04     75.94 o
  -9   8   8      304.50      224.80     72.91 o
  -8   8   8      411.42      413.14     54.68 o
  -7   8   8      306.34      407.06     63.79 o
  -6   8   8        1.12        6.08     30.38 o
  -5   8   8      115.18      151.89     51.64 o
  -4   8   8     1770.26     1798.31     83.63 o
  -3   8   8      326.82      274.96     50.12 o
  -2   8   8      774.06      742.09     53.24 o
  -1   8   8       18.11      -45.57     45.57 o
   0   8   8       97.14       88.10     63.79 o
   1   8   8      958.58      923.49    121.51 o
  -9   9   8       11.46      -42.53     78.98 o
  -8   9   8       31.83      -30.38     39.49 o
  -7   9   8     1044.20     1206.00     97.21 o
  -6   9   8      677.58      741.22     75.94 o
  -5   9   8      378.60      376.69     66.83 o
  -4   9   8      112.90      141.95     42.20 o
  -3   9   8      543.54      510.69     45.80 o
  -2   9   8     1885.22     2093.04    127.59 o
  -1   9   8      481.43      510.35    118.47 o
   0   9   8      103.96       75.94    139.74 o
  -8  10   8      215.02       94.17     63.79 o
  -7  10   8      132.08       72.91     54.68 o
  -6  10   8      729.65      647.05     78.98 o
  -5  10   8     1220.40     1214.95    136.70 o
  -4  10   8      840.27      814.13     94.17 o
  -3  10   8       20.49     -142.78    151.89 o
  -2  10   8      122.78      -36.45    121.51 o
   0 -10   9     1181.20     1111.83    167.08 o
   1 -10   9     1328.44     1360.93    151.89 o
   2 -10   9     1226.79     1324.48    236.95 o
   3 -10   9       30.78       91.13     94.17 o
   4 -10   9      413.50      285.55     70.01 o
   5 -10   9     2745.04     3156.27    279.48 o
  -2  -9   9      437.11      498.20    236.95 o
  -1  -9   9       22.80      127.59     72.91 o
   0  -9   9     1222.51     1154.36    164.04 o
   1  -9   9     2376.76     2761.35    276.44 o
   2  -9   9     3084.37     3397.61    274.97 o
   3  -9   9       26.61      -30.38     85.06 o
   4  -9   9       13.44      188.34    167.08 o
   5  -9   9     1325.61     1385.23    115.44 o
   6  -9   9     1089.75      966.02    142.78 o
  -3  -8   9      165.77      121.51    127.59 o
  -2  -8   9      654.45      805.02    173.15 o
  -1  -8   9       19.63       15.59     32.01 o
   0  -8   9        4.53       -8.31     28.61 o
   1  -8   9      476.88      486.05    124.55 o
   2  -8   9       76.07       98.81     35.04 o
   3  -8   9      135.34      136.70     54.68 o
   4  -8   9       11.74       -6.08     51.64 o
   5  -8   9       23.14       -3.04     60.76 o
   6  -8   9      394.76      358.46     82.02 o
   7  -8   9        0.35       39.49    112.40 o
  -4  -7   9       95.79      155.21     69.87 o
  -3  -7   9      552.68      406.99     60.97 o
  -2  -7   9      392.81      356.89     44.05 o
  -1  -7   9       92.08       50.67     41.01 o
   0  -7   9      162.99      256.35     48.60 o
   1  -7   9     1091.58     1132.06     74.81 o
   2  -7   9     3034.81     3578.30    189.86 o
   3  -7   9       62.44       54.68     39.49 o
   4  -7   9       75.06      115.44     57.72 o
   5  -7   9     2773.34     3119.81    157.97 o
   6  -7   9     2732.30     2837.30    185.31 o
   7  -7   9      615.64      549.84    142.78 o
  -5  -6   9      103.68      148.85     66.83 o
  -4  -6   9     1201.93     1225.31    136.70 o
  -3  -6   9     2003.99     2069.48    125.83 o
  -2  -6   9     4453.70     4406.81    172.52 o
  -1  -6   9      413.60      450.39     72.66 o
   0  -6   9       34.08       56.66     24.08 o
   1  -6   9     6499.97     6217.82    874.88 o
   2  -6   9     4490.71     4596.18    212.04 o
   3  -6   9     2159.85     2095.79    116.42 o
   4  -6   9        0.50      -19.75     30.07 o
   5  -6   9      502.46      544.21     48.30 o
   6  -6   9     3181.49     3442.74    198.46 o
   7  -6   9      473.33      403.25     50.38 o
   8  -6   9      357.29      408.06     98.48 o
  -6  -5   9      829.74      741.41     93.42 o
  -5  -5   9     1044.66     1129.22     90.37 o
  -4  -5   9      187.05      189.55     89.61 o
  -3  -5   9      898.71      919.36     85.24 o
  -2  -5   9     5285.03     4360.11    382.76 o
  -1  -5   9     1410.00     1439.75     94.17 o
   0  -5   9       44.20       25.82     21.48 o
   1  -5   9      808.14      728.85     43.68 o
   2  -5   9     1580.72     1471.90     70.69 o
   3  -5   9     2836.32     2952.74    148.85 o
   4  -5   9      220.91      258.79     46.67 o
   5  -5   9      164.90      192.52     37.11 o
   6  -5   9      166.44      181.83     36.33 o
   7  -5   9      275.99      311.72     77.24 o
   8  -5   9       29.06       77.02     65.31 o
  -7  -4   9        4.27      -24.20     71.39 o
  -6  -4   9      403.26      422.34     73.03 o
  -5  -4   9      328.35      196.09     55.72 o
  -4  -4   9       19.02       26.30     47.09 o
  -3  -4   9       36.51       35.29     27.68 o
  -2  -4   9       11.58       15.01     18.16 o
  -1  -4   9      342.03      412.78     29.84 o
   0  -4   9       89.20       60.22     18.16 o
   1  -4   9     1230.42     1164.07    119.99 o
   2  -4   9       57.82       38.28     26.79 o
   3  -4   9      248.47      208.72     44.96 o
   4  -4   9      955.06     1010.34     70.69 o
   5  -4   9      670.81      654.31     82.02 o
   6  -4   9     1240.27     1225.26     77.73 o
   7  -4   9      126.58      112.40     70.89 o
   8  -4   9      121.26      101.63     67.44 o
  -8  -3   9       19.51      -27.57     77.28 o
  -7  -3   9     1031.09     1042.78     97.07 o
  -6  -3   9      471.97      373.66     58.34 o
  -5  -3   9      797.48      779.31     62.74 o
  -4  -3   9       34.32       16.00     33.42 o
  -3  -3   9      883.55      791.00     54.49 o
  -2  -3   9     4074.74     4096.25    141.33 o
  -1  -3   9     2834.33     2735.63    100.25 o
   0  -3   9      694.62      670.82     53.16 o
   1  -3   9     2542.96     2391.65    198.98 o
   2  -3   9     4230.73     3909.02    143.92 o
   3  -3   9     5206.70     5185.69    165.65 o
   4  -3   9      311.51      324.45     30.65 o
   5  -3   9        6.20      -38.35     54.68 o
   6  -3   9     2298.80     2536.84    122.59 o
   7  -3   9     2088.80     2302.98    192.90 o
   8  -3   9      506.68      300.27     80.28 o
  -8  -2   9      188.64      120.25     59.56 o
  -7  -2   9      460.62      464.23     60.52 o
  -6  -2   9     2882.26     3224.75    129.33 o
  -5  -2   9     2130.30     2170.66    130.63 o
  -4  -2   9      229.98      229.23     68.35 o
  -3  -2   9     2750.02     2835.04    103.94 o
  -2  -2   9     6321.22     6208.45    182.43 o
  -1  -2   9     9607.47     9143.47    445.04 o
   0  -2   9     1859.73     1828.34     62.04 o
   1  -2   9      509.71      515.70     47.09 o
   2  -2   9     3568.40     3464.07    118.19 o
   3  -2   9     1176.96     1208.22     64.03 o
   4  -2   9     2973.33     3078.82     96.59 o
   5  -2   9      261.20      197.66     48.63 o
   6  -2   9      141.72      200.22     60.76 o
   7  -2   9     1177.77     1190.73    126.07 o
  -9  -1   9      875.64      808.05    170.12 o
  -8  -1   9       83.48      139.35     69.46 o
  -7  -1   9      158.16      242.45     47.09 o
  -6  -1   9     1636.54     1698.80    112.40 o
  -5  -1   9     1819.40     1935.82    100.34 o
  -4  -1   9     2343.08     2378.63    105.10 o
  -3  -1   9      157.77      168.43     25.76 o
  -2  -1   9       70.78       66.83     19.27 o
  -1  -1   9     5006.02     4667.64    142.74 o
   0  -1   9     1859.47     1786.37     57.52 o
   1  -1   9     1138.80     1071.74     66.83 o
   2  -1   9      566.73      551.54     37.18 o
   3  -1   9      164.91      178.76     47.09 o
   4  -1   9      423.69      399.29     49.63 o
   5  -1   9       81.54       72.91     37.08 o
   6  -1   9      134.34       86.75     54.74 o
   7  -1   9       71.93       87.92     80.50 o
  -9   0   9       33.06       43.00     75.94 o
  -8   0   9      533.25      617.65     76.39 o
  -7   0   9      121.44      129.29     65.31 o
  -6   0   9      309.46      343.16     45.28 o
  -5   0   9       79.28       69.87     25.78 o
  -4   0   9        0.96        6.51     43.74 o
  -3   0   9      711.50      706.07    103.29 o
  -2   0   9     1221.12     1158.77     40.14 o
  -1   0   9      919.25      765.61     63.79 o
   0   0   9        2.45        3.04     19.33 o
   1   0   9        0.49       29.84     37.97 o
   2   0   9     5719.28     5740.20    152.51 o
   3   0   9       24.82        7.74     32.83 o
   4   0   9     1563.39     1532.96     79.53 o
   5   0   9      507.93      628.82    142.78 o
   6   0   9     1138.44      925.98     91.22 o
   7   0   9     1135.78      793.62    106.77 o
 -10   1   9      561.09      441.58    173.15 o
  -9   1   9      537.18      511.77     68.00 o
  -8   1   9        1.30       24.04     42.89 o
  -7   1   9        2.91       19.33     31.65 o
  -6   1   9     2700.34     2952.19    108.55 o
  -5   1   9     2202.66     2247.61     77.28 o
  -4   1   9     3030.54     3175.26    156.45 o
  -3   1   9        3.32       15.51     20.32 o
  -2   1   9      129.30      102.10     13.28 o
  -1   1   9     4762.89     4126.14    115.76 o
   0   1   9     2401.80     2267.69     73.53 o
   1   1   9      405.50      390.87     45.57 o
   2   1   9      496.00      514.41     26.88 o
   3   1   9     1843.86     1746.65     89.92 o
   4   1   9     3553.07     3648.01    203.53 o
   5   1   9     1249.04     1324.48    200.49 o
   6   1   9       31.98      -12.56     50.02 o
 -10   2   9      742.36      464.21    127.39 o
  -9   2   9      547.69      566.41     61.92 o
  -8   2   9     1352.82     1558.71    133.66 o
  -7   2   9       37.55       15.98     68.35 o
  -6   2   9      365.15      387.84     40.14 o
  -5   2   9     4258.67     4407.94    142.20 o
  -4   2   9     4735.06     4868.27    163.90 o
  -3   2   9     3802.87     3897.59    118.41 o
  -2   2   9       16.72        9.11     13.28 o
  -1   2   9     2979.44     2873.03     83.44 o
   0   2   9     4999.44     4901.80    127.47 o
   1   2   9     1991.65     2002.91    100.25 o
   2   2   9     2287.61     2280.13     92.37 o
   3   2   9     1237.88     1170.80     97.21 o
   4   2   9      104.39      113.16     61.80 o
   5   2   9     1056.50     1047.90    107.16 o
   6   2   9      161.09      102.74     64.86 o
 -10   3   9       14.00        1.66     42.20 o
  -9   3   9       35.77      -40.32     63.79 o
  -8   3   9     2002.63     2181.72    102.04 o
  -7   3   9     1628.85     1735.35     65.65 o
  -6   3   9      764.58      735.67    173.15 o
  -5   3   9      439.51      412.57     62.27 o
  -4   3   9     1039.56     1067.29     54.70 o
  -3   3   9     3238.02     3271.70    148.85 o
  -2   3   9     1257.32     1234.41     50.12 o
  -1   3   9      238.11      232.05     22.48 o
   0   3   9       64.55       70.08     15.17 o
   1   3   9      332.04      399.47     37.54 o
   2   3   9      825.73      916.26     62.74 o
   3   3   9      700.82      783.86    104.80 o
   4   3   9      171.48      177.40     42.14 o
   5   3   9        9.76       98.48     92.65 o
 -10   4   9      570.30      641.88    135.18 o
  -9   4   9       55.47       20.33     38.64 o
  -8   4   9       25.00       10.16     24.93 o
  -7   4   9      425.11      388.94     36.04 o
  -6   4   9      351.61      342.53     31.90 o
  -5   4   9     2364.41     2516.74     71.86 o
  -4   4   9       12.21       20.25     14.18 o
  -3   4   9      577.58      531.08     38.17 o
  -2   4   9      854.72      841.97     48.16 o
  -1   4   9     1448.69     1433.87    110.88 o
   0   4   9     2054.49     2123.87     63.79 o
   1   4   9       58.05       56.89     23.34 o
   2   4   9        9.86      -16.71     25.78 o
   3   4   9     1874.34     1908.17    108.10 o
   4   4   9      456.34      492.12     71.74 o
 -10   5   9      378.66      235.96     82.18 o
  -9   5   9      400.25      252.94    115.74 o
  -8   5   9      879.38      927.37    120.08 o
  -7   5   9      516.44      569.05     43.19 o
  -6   5   9      575.53      612.45     39.64 o
  -5   5   9     1021.56     1065.20     49.42 o
  -4   5   9      372.32      374.00     36.45 o
  -3   5   9     3376.45     3430.53    195.94 o
  -2   5   9       99.15      112.01     13.84 o
  -1   5   9      190.43      169.01     22.48 o
   0   5   9     1412.54     1474.58    127.59 o
   1   5   9     2756.07     2927.96    139.80 o
   2   5   9      632.36      628.69     65.49 o
   3   5   9       93.60       71.71     59.77 o
   4   5   9      311.54      303.44     73.04 o
 -10   6   9      615.57      557.79    137.94 o
  -9   6   9        1.28      -33.12     54.74 o
  -8   6   9     1067.49     1017.84    103.29 o
  -7   6   9     3024.20     3098.87    741.22 o
  -6   6   9      747.03      726.31     56.11 o
  -5   6   9        0.40      -14.58     16.75 o
  -4   6   9     2655.18     2705.24    132.14 o
  -3   6   9     3399.29     3513.71    198.98 o
  -2   6   9     3535.80     3768.27    115.29 o
  -1   6   9      108.16       85.85     28.86 o
   0   6   9       45.52       15.73     54.68 o
   1   6   9      677.25      767.87     69.45 o
   2   6   9      434.73      464.78     85.06 o
   3   6   9      908.47      753.93    170.12 o
 -10   7   9      907.82      759.16    106.56 o
  -9   7   9      102.47       87.94     57.87 o
  -8   7   9       71.60       -3.67     34.00 o
  -7   7   9      905.67      927.17     60.94 o
  -6   7   9     1046.56     1096.64     63.79 o
  -5   7   9     1706.40     1704.40     83.36 o
  -4   7   9       25.87       12.49     36.45 o
  -3   7   9       55.76       67.51     28.94 o
  -2   7   9      557.12      640.59     53.82 o
  -1   7   9      911.83     1035.89     97.21 o
   0   7   9      571.16      576.83     58.33 o
   1   7   9       56.18      103.74     57.72 o
   2   7   9       92.14       47.77     63.30 o
 -10   8   9      169.68      276.44     82.02 o
  -9   8   9      660.49      610.60     85.06 o
  -8   8   9      153.07      115.44     54.68 o
  -7   8   9      327.96      325.04     48.60 o
  -6   8   9        3.68        9.11     33.42 o
  -5   8   9       90.60      106.32     39.49 o
  -4   8   9     1151.19     1194.49     63.25 o
  -3   8   9      309.89      252.14     45.57 o
  -2   8   9      908.35      808.05     85.06 o
  -1   8   9      102.50       30.38     78.98 o
   0   8   9      143.57      127.59     88.10 o
  -9   9   9        7.07       57.72    212.65 o
  -8   9   9       66.06        9.11     51.64 o
  -7   9   9      876.36      941.72     94.17 o
  -6   9   9      814.94      847.54     75.94 o
  -5   9   9      428.94      367.57     63.79 o
  -4   9   9      137.32      170.12     51.64 o
  -3   9   9      412.51      397.95     57.72 o
  -2   9   9     1200.32     1151.32    194.42 o
  -1   9   9      242.88      179.23    100.25 o
  -8  10   9        9.50       12.15     63.79 o
  -7  10   9      379.94      318.97     66.83 o
  -6  10   9     1864.47     1959.38    130.63 o
  -5  10   9      592.20      659.20     75.94 o
  -4  10   9      582.08      662.24    124.55 o
  -3  10   9      219.30      236.95    161.00 o
   1 -10  10      867.49      677.43    161.00 o
   2 -10  10      195.44      148.85    124.55 o
   3 -10  10      679.92      455.67    151.89 o
   4 -10  10      989.78     1031.01    143.67 o
  -1  -9  10       68.55       75.94     85.06 o
   0  -9  10     1171.90     1172.59    130.63 o
   1  -9  10      527.07      383.24     78.82 o
   2  -9  10      326.98      306.46     55.83 o
   3  -9  10       16.85       14.06     54.74 o
   4  -9  10      494.82      510.35    100.25 o
   6  -9  10      469.66      571.11    139.74 o
  -3  -8  10       44.33       45.57    148.85 o
  -2  -8  10      288.01      312.89    118.47 o
  -1  -8  10       82.48       60.76     51.64 o
   0  -8  10       87.88      106.32     97.21 o
   1  -8  10      307.87      309.17     51.67 o
   2  -8  10        7.14        1.58     47.66 o
   3  -8  10     1234.18     1294.64    104.74 o
   4  -8  10       17.76       -6.08     54.68 o
   5  -8  10      556.39      461.74    118.47 o
   6  -8  10        0.08       21.26     69.87 o
   7  -8  10        1.67      -66.83     85.06 o
  -4  -7  10      151.66      102.04     47.34 o
  -3  -7  10      463.34      369.33     81.88 o
  -2  -7  10       70.43       42.08     50.44 o
  -1  -7  10      303.23      288.53     77.46 o
   0  -7  10     1446.09     1549.06    138.33 o
   1  -7  10     1087.14     1196.56     86.03 o
   2  -7  10      775.55      817.17    124.55 o
   3  -7  10      459.03      489.08     75.94 o
   4  -7  10     1812.35     1910.77    170.12 o
   5  -7  10     2701.84     2521.37    267.33 o
   6  -7  10     1543.70     1689.01    249.10 o
   7  -7  10        6.09      -27.34     57.72 o
  -5  -6  10        2.78       17.14     62.20 o
  -4  -6  10     1197.23     1095.51    107.86 o
  -3  -6  10     1069.76     1199.62    110.63 o
  -2  -6  10      938.59     1120.95    218.72 o
  -1  -6  10        1.84      -15.92     21.99 o
   0  -6  10      190.11      241.62    100.25 o
   1  -6  10     3809.45     4271.75    163.81 o
   2  -6  10     1413.18     1607.85     86.45 o
   3  -6  10      845.22      816.79     64.23 o
   4  -6  10      244.27      269.02     54.68 o
   5  -6  10      699.13      808.17    133.66 o
   6  -6  10     2000.63     1934.34    189.15 o
   7  -6  10      201.45      191.38    109.36 o
  -6  -5  10      266.12      180.37     91.13 o
  -5  -5  10      428.86      487.14    147.33 o
  -4  -5  10      535.26      531.61    106.32 o
  -3  -5  10      496.67      517.33     62.18 o
  -2  -5  10     2701.07     2740.26    165.22 o
  -1  -5  10     2461.39     2349.42    132.14 o
   0  -5  10       22.80        1.87     25.76 o
   1  -5  10      157.46      186.54     25.28 o
   2  -5  10      781.99      704.77     60.66 o
   3  -5  10     1395.47     1558.10    119.99 o
   4  -5  10      267.93      247.26     53.16 o
   5  -5  10       42.41       44.29     60.97 o
   6  -5  10        3.46       18.23     48.60 o
   7  -5  10      293.23      225.33     67.16 o
  -7  -4  10       33.19      -29.77     60.66 o
  -6  -4  10      483.26      492.97     77.98 o
  -5  -4  10       40.11      -27.80     35.39 o
  -4  -4  10     1140.75     1089.11     73.53 o
  -3  -4  10       36.24       -8.55     28.94 o
  -2  -4  10       51.29       88.80     27.68 o
  -1  -4  10     1474.23     1333.30    221.76 o
   0  -4  10      331.24      315.88     74.43 o
   1  -4  10     1912.77     1945.56     77.85 o
   2  -4  10      129.19      129.64     44.05 o
   3  -4  10      299.04      198.94     88.32 o
   4  -4  10      449.01      464.31     50.36 o
   5  -4  10      608.33      586.57     76.97 o
   6  -4  10     1429.15     1612.95    208.09 o
   7  -4  10        4.90      -14.03     49.21 o
  -8  -3  10      306.18      342.23    126.07 o
  -7  -3  10      299.31      199.02     70.50 o
  -6  -3  10      203.99      136.70     47.26 o
  -5  -3  10      517.34      413.83     50.17 o
  -4  -3  10     2787.67     2852.86    104.66 o
  -3  -3  10       96.61      133.83     35.88 o
  -2  -3  10     2667.09     2525.82    100.68 o
  -1  -3  10     1493.22     1471.09     54.74 o
   0  -3  10      830.63      817.33     50.12 o
   1  -3  10     2209.06     2048.36    232.39 o
   2  -3  10     4550.67     4595.76    185.55 o
   3  -3  10     2360.04     2334.42    127.59 o
   4  -3  10        3.66       -0.52     56.20 o
   5  -3  10     1508.80     1389.66    108.46 o
   6  -3  10     1744.50     1824.06    145.81 o
   7  -3  10     1548.47     1547.22    162.91 o
  -8  -2  10      158.59      -49.82    103.28 o
  -7  -2  10      327.29      305.57     56.11 o
  -6  -2  10     1834.03     2044.61    115.44 o
  -5  -2  10      393.49      461.03     48.16 o
  -4  -2  10      456.16      513.14     39.35 o
  -3  -2  10      420.72      319.53     48.60 o
  -2  -2  10     2336.70     2231.22    182.27 o
  -1  -2  10     4628.87     4548.82    273.40 o
   0  -2  10      128.70      154.83     24.63 o
   1  -2  10      104.05       85.15     21.16 o
   2  -2  10     4067.15     3895.83    117.47 o
   3  -2  10     2089.04     2099.77     82.61 o
   4  -2  10     1070.76     1172.06     78.09 o
   5  -2  10        5.90       -8.79     49.63 o
   6  -2  10       52.06        5.34     48.79 o
   7  -2  10     1458.20     1182.81    152.26 o
  -9  -1  10      775.95      712.48    113.60 o
  -8  -1  10      342.60      299.62     94.17 o
  -7  -1  10      181.72      135.18     56.11 o
  -6  -1  10     1860.67     1878.46    110.88 o
  -5  -1  10     3036.66     3158.97    124.19 o
  -4  -1  10     5450.59     5501.59    205.69 o
  -3  -1  10       35.07       41.34     24.08 o
  -2  -1  10      313.87      282.04     42.89 o
  -1  -1  10     1891.69     1841.16    106.66 o
   0  -1  10     2046.89     1993.81    126.07 o
   1  -1  10      183.28      166.80     28.05 o
   2  -1  10       27.44       20.73     18.16 o
   3  -1  10       14.93       11.57     20.70 o
   4  -1  10      546.92      459.61     53.33 o
   5  -1  10      863.89      845.71     71.32 o
   6  -1  10      506.92      443.64    115.44 o
   7  -1  10      251.45      164.39     72.49 o
  -9   0  10      249.80      143.84     60.57 o
  -8   0  10      561.44      589.33     66.26 o
  -7   0  10       21.41      -30.82     30.82 o
  -6   0  10      638.03      649.87     57.88 o
  -5   0  10      960.35     1031.94     80.50 o
  -4   0  10       41.63       54.81     27.34 o
  -3   0  10     1961.79     1913.93     86.45 o
  -2   0  10      442.40      350.22     33.57 o
  -1   0  10     1180.11     1128.27     64.01 o
   0   0  10      413.32      367.14     51.34 o
   1   0  10      632.50      651.46     38.49 o
   2   0  10     2910.11     3086.40    170.12 o
   3   0  10     1463.08     1463.51     83.85 o
   4   0  10      325.82      326.94     64.23 o
   5   0  10      156.21      121.51     94.17 o
   6   0  10       69.28      119.67     65.49 o
 -10   1  10       65.02       57.72     75.94 o
  -9   1  10      566.44      542.16    124.55 o
  -8   1  10        1.91       26.96     39.07 o
  -7   1  10      148.37      110.12     37.08 o
  -6   1  10      835.32      872.71     52.82 o
  -5   1  10     1283.84     1323.05     61.28 o
  -4   1  10     1413.30     1312.26     78.38 o
  -3   1  10      609.84      559.98     34.17 o
  -2   1  10      682.04      625.90     44.50 o
  -1   1  10     5604.20     4960.06    173.63 o
   0   1  10     3931.15     3979.19    126.89 o
   1   1  10        5.98       -8.93     16.00 o
   2   1  10      355.75      345.47     28.86 o
   3   1  10     3369.16     3488.47    145.33 o
   4   1  10     1842.66     2018.99    126.99 o
   5   1  10      598.13      650.51     80.02 o
   6   1  10        0.68        7.27     72.91 o
 -10   2  10      144.49      -30.38    112.40 o
  -9   2  10     1226.09     1172.76    115.44 o
  -8   2  10     1816.45     2068.79    114.59 o
  -7   2  10        0.56       62.19     69.87 o
  -6   2  10        4.79      -37.97     37.97 o
  -5   2  10     4566.14     4581.21    329.60 o
  -4   2  10     1670.12     1651.90     81.73 o
  -3   2  10     2228.20     2185.23     86.52 o
  -2   2  10      674.46      615.31     38.64 o
  -1   2  10     2061.96     2161.25    116.35 o
   0   2  10     3626.74     3535.78    121.73 o
   1   2  10      610.21      583.89     75.94 o
   2   2  10      493.77      479.62     53.99 o
   3   2  10     1157.87     1225.25     82.04 o
   4   2  10      599.43      574.40     62.93 o
   5   2  10     1231.35     1314.29    110.23 o
 -10   3  10      184.55      233.77     83.63 o
  -9   3  10      655.91      397.39    135.18 o
  -8   3  10     2802.68     2890.73    155.97 o
  -7   3  10     1089.84     1150.94    107.84 o
  -6   3  10      131.02      141.55     35.32 o
  -5   3  10      441.43      380.91     41.02 o
  -4   3  10     2082.81     2024.89    101.45 o
  -3   3  10     2975.23     2607.31    259.73 o
  -2   3  10      445.14      240.58    113.92 o
  -1   3  10      202.61      193.12     25.28 o
   0   3  10      306.80      266.08     86.58 o
   1   3  10      924.20      962.83     53.33 o
   2   3  10      613.56      689.54     60.13 o
   3   3  10      441.49      464.44     60.13 o
   4   3  10       58.06      100.09     60.97 o
   5   3  10      198.36      129.05     58.39 o
 -10   4  10      169.22      191.92     90.82 o
  -9   4  10        0.12       70.38     62.74 o
  -8   4  10        0.41       30.19     27.66 o
  -7   4  10      395.98      438.89     37.11 o
  -6   4  10      184.19      174.76     63.79 o
  -5   4  10     1444.90     1435.13     98.73 o
  -4   4  10      241.95      269.50     36.45 o
  -3   4  10       22.27       52.94     21.87 o
  -2   4  10     1274.73     1190.74     65.31 o
  -1   4  10     1410.28     1373.89     72.91 o
   0   4  10     1352.33     1437.16     61.17 o
   1   4  10      125.73      116.63     33.11 o
   2   4  10       75.57       53.58     35.01 o
   3   4  10      445.58      514.02     65.62 o
   4   4  10      151.73      198.47     92.65 o
 -10   5  10      189.62      362.01    274.92 o
  -9   5  10      121.92      119.99     92.37 o
  -8   5  10     1447.67     1491.91    167.08 o
  -7   5  10      226.02      223.32     39.49 o
  -6   5  10        7.87       17.43     22.78 o
  -5   5  10      269.77      267.67     82.02 o
  -4   5  10     4625.44     4753.98    139.82 o
  -3   5  10     3183.64     3331.66     84.64 o
  -2   5  10      506.94      534.38     25.82 o
  -1   5  10       56.77       57.44     21.10 o
   0   5  10     2282.57     2385.78    116.68 o
   1   5  10     2710.28     2977.50    148.02 o
   2   5  10      651.30      594.31     77.98 o
   3   5  10       10.35        2.64     59.77 o
 -10   6  10       67.30      173.58    129.67 o
  -9   6  10      386.50      446.13     94.17 o
  -8   6  10     2002.58     2016.12    133.50 o
  -7   6  10     2788.85     2953.54    221.76 o
  -6   6  10      176.57      196.31     68.35 o
  -5   6  10      170.00      172.88     35.39 o
  -4   6  10     4018.02     4147.04    322.01 o
  -3   6  10      981.02     1023.30     56.20 o
  -2   6  10     1707.57     1768.57    157.97 o
  -1   6  10        0.54       44.81     39.49 o
   0   6  10      640.29      516.36     51.81 o
   1   6  10     1360.21     1427.32    119.70 o
   2   6  10      610.76      570.19     78.70 o
 -10   7  10      588.16      567.50     94.82 o
  -9   7  10        7.27       25.47     48.82 o
  -8   7  10       68.68       57.20     37.76 o
  -7   7  10     1365.81     1579.79    100.25 o
  -6   7  10     1321.49     1325.04     75.40 o
  -5   7  10      407.88      405.97     56.20 o
  -4   7  10       32.45       26.87     26.95 o
  -3   7  10      318.99      285.55     54.68 o
  -2   7  10      519.52      476.93     51.64 o
  -1   7  10      298.28      252.14     54.68 o
   0   7  10       35.61       -3.04     82.02 o
   1   7  10        0.76      -15.19     54.68 o
  -9   8  10      177.86      109.36     82.02 o
  -8   8  10       85.65       72.91     45.57 o
  -7   8  10       67.09       82.02     48.60 o
  -6   8  10        0.55       51.64     39.49 o
  -5   8  10        3.42       24.30     39.49 o
  -4   8  10      830.00      956.91     69.87 o
  -3   8  10      340.11      322.01     57.72 o
  -2   8  10      697.73      707.81     88.10 o
  -1   8  10       18.36        6.08     54.68 o
   0   8  10      248.53      334.16     78.98 o
  -8   9  10      513.69      437.44     78.98 o
  -7   9  10     1715.52     1570.54    130.63 o
  -6   9  10     1825.41     1813.56    124.55 o
  -5   9  10      388.29      318.97     72.91 o
  -4   9  10      105.83       88.10     45.57 o
  -3   9  10     1995.35     2126.46    182.27 o
  -2   9  10     1475.06     1613.07    148.85 o
  -6  10  10     1539.81     1685.98    118.47 o
  -5  10  10      245.41      227.83     69.87 o
  -1  -9  11       96.60      -27.34    142.78 o
   0  -9  11      481.76      519.46     97.21 o
   1  -9  11      349.33      371.28     62.52 o
   2  -9  11      629.57      770.03     93.78 o
   3  -9  11        1.56       48.55     58.39 o
   4  -9  11      311.85      185.31    112.40 o
  -3  -8  11      111.08       45.57    148.85 o
  -2  -8  11     1224.11     1318.40    239.99 o
  -1  -8  11       38.10       -5.63     44.00 o
   0  -8  11      160.68      138.15     49.27 o
   1  -8  11      161.10      182.17     51.03 o
   2  -8  11      243.52      264.29    106.32 o
   3  -8  11      465.09      507.48     78.98 o
   4  -8  11      388.42      318.97    118.47 o
   5  -8  11      527.10      683.50    145.81 o
   6  -8  11       25.92       21.26     66.83 o
  -4  -7  11      142.79       38.24     54.68 o
  -3  -7  11       18.20       43.39     47.20 o
  -2  -7  11       79.63       -9.11     91.13 o
  -1  -7  11      767.82      791.82     80.36 o
   0  -7  11     2074.24     2400.42    154.93 o
   1  -7  11      996.04     1084.49    176.19 o
   2  -7  11       62.11       37.88     50.17 o
   3  -7  11      115.48      164.04     66.83 o
   4  -7  11     1141.85     1190.82     97.21 o
   5  -7  11      810.63      814.13    157.97 o
   6  -7  11      150.79      261.25    142.78 o
  -5  -6  11        3.69       21.97    119.99 o
  -4  -6  11      760.17      773.70     78.70 o
  -3  -6  11      941.02      835.64     84.64 o
  -2  -6  11     1002.95     1093.61    164.04 o
  -1  -6  11      187.28      210.70     48.82 o
   0  -6  11      188.78      170.52     38.66 o
   1  -6  11     3024.87     3288.96    306.82 o
   2  -6  11      977.71      886.95     64.33 o
   3  -6  11      556.28      599.97     70.79 o
   4  -6  11      855.86      915.89    110.84 o
   5  -6  11      746.38      693.16     96.66 o
   6  -6  11     2015.05     1734.10    207.92 o
   7  -6  11      394.34      361.53    189.86 o
  -6  -5  11      190.79      147.20     59.85 o
  -5  -5  11      129.18      151.82     90.14 o
  -4  -5  11       63.91      125.06     51.02 o
  -3  -5  11     1299.17     1304.19    104.99 o
  -2  -5  11      782.90      768.19     71.28 o
  -1  -5  11      388.65      332.70     44.96 o
   0  -5  11        3.06       29.37     27.34 o
   1  -5  11     1055.31     1034.93     60.76 o
   2  -5  11     1020.17     1031.46     82.04 o
   3  -5  11     1511.32     1642.12    113.30 o
   4  -5  11      154.19      115.83     60.18 o
   5  -5  11        0.43       39.98     88.10 o
   6  -5  11      142.87       45.57     59.24 o
   7  -5  11      953.04     1077.95    156.19 o
  -7  -4  11       25.87       44.92     70.79 o
  -6  -4  11     1092.02     1216.46    105.53 o
  -5  -4  11      341.31      389.98     82.02 o
  -4  -4  11      579.95      540.64     63.79 o
  -3  -4  11        0.65        4.18     50.36 o
  -2  -4  11       53.71       64.78     60.76 o
  -1  -4  11     1255.79     1288.40     71.39 o
   0  -4  11      536.15      629.15     49.27 o
   1  -4  11     1064.35     1098.59     58.81 o
   2  -4  11       41.26       34.41     49.17 o
   3  -4  11        8.58       52.38     39.49 o
   4  -4  11      783.55      858.93     76.23 o
   5  -4  11      548.41      586.91    101.77 o
   6  -4  11      702.08      774.47    119.99 o
   7  -4  11       15.10      -12.69     69.68 o
  -7  -3  11      269.13      222.22     70.79 o
  -6  -3  11       48.62       55.11     51.67 o
  -5  -3  11       66.98       63.37     38.49 o
  -4  -3  11     1244.52     1259.34     70.24 o
  -3  -3  11     3184.67     3153.05    128.35 o
  -2  -3  11     1316.13     1370.05     78.09 o
  -1  -3  11      242.75      235.55     28.86 o
   0  -3  11      339.30      361.80     37.08 o
   1  -3  11     1800.10     1957.80     88.32 o
   2  -3  11     2184.83     2290.14    126.24 o
   3  -3  11      757.80      869.94    105.87 o
   4  -3  11       24.76        1.90     33.57 o
   5  -3  11      533.50      692.62    118.47 o
   6  -3  11      921.78     1017.07    111.53 o
   7  -3  11      807.91      727.37    211.13 o
  -8  -2  11      104.43      141.26     73.03 o
  -7  -2  11      434.34      368.18     54.06 o
  -6  -2  11     2791.89     2992.36    169.06 o
  -5  -2  11      291.66      284.75     43.74 o
  -4  -2  11      606.07      605.28     68.99 o
  -3  -2  11     1339.88     1379.77     68.34 o
  -2  -2  11     1999.96     2152.13     93.20 o
  -1  -2  11     3847.82     3688.92    164.04 o
   0  -2  11      135.35      130.92     24.30 o
   1  -2  11       17.61       36.45     32.22 o
   2  -2  11     5767.11     5878.59    212.08 o
   3  -2  11     3103.12     3126.72    129.16 o
   4  -2  11     2112.69     2352.38    122.51 o
   5  -2  11        0.70       56.16     68.19 o
   6  -2  11      116.00       62.71     68.35 o
  -9  -1  11      896.23      631.31    109.36 o
  -8  -1  11      199.48       55.91    180.75 o
  -7  -1  11      212.11      243.86     51.81 o
  -6  -1  11     1491.92     1520.99     91.22 o
  -5  -1  11      487.09      644.23     59.24 o
  -4  -1  11      509.74      510.33     50.44 o
  -3  -1  11      317.09      255.53     34.17 o
  -2  -1  11     1680.41     1530.34    338.71 o
  -1  -1  11     2267.61     2085.17     94.17 o
   0  -1  11     2012.32     1788.86    331.12 o
   1  -1  11      114.49      143.09     20.58 o
   2  -1  11      193.91      172.65     28.86 o
   3  -1  11      620.45      503.26     61.64 o
   4  -1  11      786.39      874.00     83.05 o
   5  -1  11      924.62     1003.76     74.08 o
   6  -1  11       46.53       39.40     70.50 o
  -9   0  11      106.26       32.03     52.75 o
  -8   0  11      205.41      230.28    116.96 o
  -7   0  11       53.18       41.25     82.02 o
  -6   0  11      257.58      277.61     44.37 o
  -5   0  11      383.56      360.69     80.50 o
  -4   0  11      463.10      524.22     69.87 o
  -3   0  11      992.20      863.87     52.75 o
  -2   0  11      599.46      617.13     65.18 o
  -1   0  11      601.53      598.75     65.31 o
   0   0  11      571.99      466.90     55.85 o
   1   0  11       98.03       80.46     20.70 o
   2   0  11     1409.69     1539.53     91.82 o
   3   0  11      177.44      141.19     48.16 o
   4   0  11      489.53      317.65     60.32 o
   5   0  11       74.67      160.18     56.97 o
   6   0  11      184.43      114.39     70.03 o
  -9   1  11      231.66      166.92     58.96 o
  -8   1  11        0.61        3.94     48.82 o
  -7   1  11      893.25      815.25     66.86 o
  -6   1  11     1049.01     1008.55     82.02 o
  -5   1  11     1704.70     1824.02     88.97 o
  -4   1  11      677.35      620.92     60.76 o
  -3   1  11      298.33      316.72     34.00 o
  -2   1  11     3802.35     3798.80    158.37 o
  -1   1  11     4697.87     3983.60    645.53 o
   0   1  11     4210.60     4265.06    146.08 o
   1   1  11      639.23      645.53     41.52 o
   2   1  11     1549.71     1548.34     86.93 o
   3   1  11     2620.16     2816.91    177.94 o
   4   1  11      929.46      954.97    139.74 o
   5   1  11      343.28      319.81     70.69 o
 -10   2  11      995.51      838.67    150.37 o
  -9   2  11     1285.43     1216.68    107.19 o
  -8   2  11     1450.61     1445.70     98.42 o
  -7   2  11       26.38       35.95     37.08 o
  -6   2  11      543.72      687.38     54.28 o
  -5   2  11     5571.22     5722.79    233.97 o
  -4   2  11     2167.11     2222.04    192.90 o
  -3   2  11      888.19      814.06     69.87 o
  -2   2  11     1272.29     1349.35     75.09 o
  -1   2  11     2785.73     2885.83    124.53 o
   0   2  11     5915.27     6099.26    206.21 o
   1   2  11      381.34      331.39     66.83 o
   2   2  11       27.45       31.26     33.24 o
   3   2  11     1283.46     1324.01    176.19 o
   4   2  11      721.02      800.98    121.42 o
   5   2  11      861.00      749.74    111.83 o
 -10   3  11      925.57      688.81    133.18 o
  -9   3  11      660.38      608.71     81.30 o
  -8   3  11      642.45      704.64     79.11 o
  -7   3  11      299.97      292.17     36.74 o
  -6   3  11      267.94      202.59     40.17 o
  -5   3  11     1719.31     1669.86     97.21 o
  -4   3  11      773.07      695.46     94.17 o
  -3   3  11      618.53      662.91     62.27 o
  -2   3  11       13.05      -24.30     30.07 o
  -1   3  11      630.78      619.61     47.76 o
   0   3  11      590.45      590.18     71.39 o
   1   3  11      611.42      647.68     59.24 o
   2   3  11      129.01       98.25     53.16 o
   3   3  11      287.12      221.34     59.78 o
   4   3  11       57.71       72.28     57.03 o
 -10   4  11       56.64      -51.97     89.86 o
  -9   4  11       26.75       50.84     71.84 o
  -8   4  11        6.13      -51.53    154.93 o
  -7   4  11      298.85      248.02     33.51 o
  -6   4  11      124.76       91.49     33.58 o
  -5   4  11     1225.25     1235.67    173.15 o
  -4   4  11      327.67      351.52     30.59 o
  -3   4  11      231.25      215.13     25.28 o
  -2   4  11      170.73      185.91     48.91 o
  -1   4  11      217.89      229.48     28.94 o
   0   4  11     2431.38     2458.48    128.34 o
   1   4  11       35.75       36.45     41.52 o
   2   4  11       68.48       52.73     41.85 o
   3   4  11     1151.17     1007.51    111.14 o
 -10   5  11      247.40      118.17    109.36 o
  -9   5  11     1010.40     1312.35    169.90 o
  -8   5  11     2003.27     2270.41    141.87 o
  -7   5  11      458.98      422.66    186.82 o
  -6   5  11      211.13      291.27     44.37 o
  -5   5  11     3567.55     3904.67    223.28 o
  -4   5  11     5627.17     5790.88    200.49 o
  -3   5  11     2795.78     2803.98    142.78 o
  -2   5  11       15.09       14.25     25.76 o
  -1   5  11     2030.80     2253.44     78.94 o
   0   5  11     3379.96     3501.35    161.00 o
   1   5  11     2296.06     2425.13    132.84 o
   2   5  11      108.90       95.40     49.63 o
   3   5  11      233.98      221.76     94.51 o
 -10   6  11        1.01      -78.14     82.17 o
  -9   6  11     2078.53     1912.88    182.43 o
  -8   6  11     1747.40     1927.46    153.26 o
  -7   6  11     1597.83     1629.02    173.15 o
  -6   6  11        1.95        6.90     37.65 o
  -5   6  11      727.61      693.66    103.28 o
  -4   6  11     2042.16     2166.44    116.96 o
  -3   6  11      876.25      825.38     94.17 o
  -2   6  11      793.33      811.21     57.06 o
  -1   6  11      401.33      332.68     68.35 o
   0   6  11      421.40      421.26    139.74 o
   1   6  11     1291.99     1062.44     94.70 o
   2   6  11      201.06       87.85     97.21 o
  -9   7  11      203.01       98.34    100.25 o
  -8   7  11       67.03       35.29     53.89 o
  -7   7  11      209.98      187.69     42.14 o
  -6   7  11       94.60      121.51     48.60 o
  -5   7  11       65.32       72.91     54.68 o
  -4   7  11       85.22       39.49     36.45 o
  -3   7  11      198.14      151.89     48.60 o
  -2   7  11      158.99       42.53     45.57 o
  -1   7  11      162.93      230.87     66.83 o
   0   7  11       32.39      -36.45     54.68 o
  -9   8  11      332.98      221.76     82.02 o
  -8   8  11      251.74      173.15     57.72 o
  -7   8  11      756.71      628.82     72.91 o
  -6   8  11        5.79      -15.19     42.53 o
  -5   8  11      103.91       75.94     57.72 o
  -4   8  11     2059.72     2159.87    136.70 o
  -3   8  11      619.16      619.71     75.94 o
  -2   8  11      545.89      504.27     75.94 o
  -1   8  11      100.15       33.42     91.13 o
  -8   9  11     1393.58     1245.50    115.44 o
  -7   9  11     2626.75     2667.18    209.61 o
  -6   9  11      366.36      325.04     57.72 o
  -5   9  11       28.32       18.23     48.60 o
  -4   9  11     1355.44     1297.14    145.81 o
  -3   9  11     2002.24     1874.32    142.78 o
   0  -9  12      352.25      218.72    115.44 o
   1  -9  12      644.01      688.27    116.96 o
   2  -9  12      398.70      344.81     70.77 o
   3  -9  12        1.05       40.33     61.85 o
   4  -9  12      331.36      256.41     83.68 o
  -2  -8  12      172.95      164.04     57.03 o
  -1  -8  12       50.11       10.19     48.30 o
   0  -8  12       77.45       95.12     42.56 o
   1  -8  12      631.72      817.12    112.76 o
   2  -8  12        3.32       52.29     45.57 o
   3  -8  12      929.61      899.04    177.71 o
   4  -8  12       39.66       57.72     94.17 o
   5  -8  12        7.02       36.45     91.13 o
  -3  -7  12       91.59       20.76     57.84 o
  -2  -7  12        3.76      -49.44     49.44 o
  -1  -7  12      567.09      571.08     69.34 o
   0  -7  12      576.61      656.95     72.23 o
   1  -7  12      306.76      315.89     84.66 o
   2  -7  12        0.46      -10.43     47.11 o
   3  -7  12      215.98      212.76     54.74 o
   4  -7  12      968.26     1063.23    145.81 o
   5  -7  12      467.42      331.12    164.04 o
   6  -7  12      796.09      659.20    197.46 o
  -5  -6  12       34.31       37.97     72.49 o
  -4  -6  12     2081.77     2239.85    149.32 o
  -3  -6  12     1078.26     1048.92    129.28 o
  -2  -6  12      762.53      650.09    142.78 o
  -1  -6  12      160.49      179.58     65.28 o
   0  -6  12      944.65     1079.72     83.93 o
   1  -6  12     3637.67     4644.70    476.93 o
   2  -6  12      978.53     1024.39     78.09 o
   3  -6  12      514.75      494.57     74.52 o
   4  -6  12     1105.42     1158.40    211.13 o
   5  -6  12      961.63     1014.77    128.66 o
   6  -6  12     1387.15     1273.85    176.10 o
  -6  -5  12      193.46      192.24    116.96 o
  -5  -5  12       46.66       59.85     69.45 o
  -4  -5  12      917.67      886.01     98.18 o
  -3  -5  12      932.33      909.02     93.27 o
  -2  -5  12      958.63     1002.47    118.47 o
  -1  -5  12      365.46      322.92     43.68 o
   0  -5  12      607.87      614.47     56.93 o
   1  -5  12      503.71      577.43     41.26 o
   2  -5  12     1670.23     1637.64    101.77 o
   3  -5  12      312.68      375.41     56.93 o
   4  -5  12      126.99      185.85     89.93 o
   5  -5  12      330.02      221.76    185.31 o
   6  -5  12      119.01       90.37    121.51 o
  -6  -4  12      359.55      392.07    108.01 o
  -5  -4  12       21.48       99.95     53.24 o
  -4  -4  12       16.91       16.40     36.45 o
  -3  -4  12      104.50       59.45     37.97 o
  -2  -4  12       44.21        8.07     30.65 o
  -1  -4  12      513.31      541.01     56.20 o
   0  -4  12       93.32       97.80     32.83 o
   1  -4  12      618.04      789.23     59.69 o
   2  -4  12      101.32       42.87     37.95 o
   3  -4  12       14.31       39.49     40.81 o
   4  -4  12     1849.83     1633.97    147.28 o
   5  -4  12      394.44      385.11     63.94 o
   6  -4  12      736.78      559.22    103.11 o
  -7  -3  12      573.21      591.32    100.96 o
  -6  -3  12      196.90      236.79     63.12 o
  -5  -3  12      110.19      142.48     45.57 o
  -4  -3  12      513.96      451.15     50.44 o
  -3  -3  12     1713.93     1817.52    100.89 o
  -2  -3  12     1104.57     1126.84     82.68 o
  -1  -3  12      238.26      206.09     38.49 o
   0  -3  12      786.38      966.67     76.05 o
   1  -3  12     1998.77     2127.37    227.83 o
   2  -3  12     3630.70     3557.77    208.09 o
   3  -3  12      584.90      662.94     84.66 o
   4  -3  12        1.10      -29.47     36.33 o
   5  -3  12      900.84      931.33     84.16 o
   6  -3  12     1317.49     1076.00    130.89 o
  -8  -2  12      610.65      567.73    106.18 o
  -7  -2  12     1014.99     1008.19    102.19 o
  -6  -2  12     2748.02     2943.63    181.77 o
  -5  -2  12      512.80      460.76     69.14 o
  -4  -2  12      160.84       79.48     39.70 o
  -3  -2  12     7880.98     7969.54    318.55 o
  -2  -2  12     4629.20     4709.87    185.35 o
  -1  -2  12     4519.73     4443.77    209.98 o
   0  -2  12       11.43       -3.28     23.83 o
   1  -2  12     1536.66     1682.94    109.36 o
   2  -2  12     2688.17     2562.65    127.78 o
   3  -2  12     1182.04     1341.12    157.97 o
   4  -2  12      433.41      519.87     68.39 o
   5  -2  12      803.89      844.50     79.80 o
   6  -2  12      347.71      317.48     95.52 o
  -8  -1  12      150.59      133.52    118.47 o
  -7  -1  12      866.48      759.65     86.98 o
  -6  -1  12     1815.96     1981.84    123.70 o
  -5  -1  12      385.58      458.85     59.04 o
  -4  -1  12      116.44       84.08     51.96 o
  -3  -1  12      660.74      583.26     88.10 o
  -2  -1  12      551.72      561.78     72.91 o
  -1  -1  12      590.63      480.35     49.27 o
   0  -1  12      702.54      669.26     64.23 o
   1  -1  12      214.42      221.57     27.34 o
   2  -1  12      312.20      257.39     41.39 o
   3  -1  12      811.45      857.57    142.78 o
   4  -1  12      134.86      167.95     63.45 o
   5  -1  12       70.47       44.70     51.03 o
   6  -1  12       12.57       39.69    116.96 o
  -9   0  12        1.16       -6.22     63.40 o
  -8   0  12      181.31      184.50     56.17 o
  -7   0  12       53.99       24.30     66.83 o
  -6   0  12      389.84      483.08     51.05 o
  -5   0  12        0.90       44.43     32.59 o
  -4   0  12       90.85       20.41     37.97 o
  -3   0  12     1574.58     1505.09    139.74 o
  -2   0  12      120.51       67.44     34.93 o
  -1   0  12     1203.20     1289.26     84.34 o
   0   0  12      110.61      166.88     39.31 o
   1   0  12      848.70      816.81     51.42 o
   2   0  12     1648.62     1837.01    126.07 o
   3   0  12      567.55      548.24    121.51 o
   4   0  12      388.10      363.81     54.74 o
   5   0  12      575.68      475.52     94.54 o
  -9   1  12      402.07      295.03     70.77 o
  -8   1  12        9.84       39.14     41.81 o
  -7   1  12      577.79      604.93    113.92 o
  -6   1  12     3635.66     3907.16    143.28 o
  -5   1  12     3078.79     3148.97    158.91 o
  -4   1  12      364.33      297.41     43.22 o
  -3   1  12     1745.40     1785.81    151.89 o
  -2   1  12     3733.87     3626.82    160.89 o
  -1   1  12     3355.70     3318.38    139.18 o
   0   1  12      714.52      711.32     65.49 o
   1   1  12     1610.85     1543.14     74.08 o
   2   1  12     1384.88     1532.64     93.15 o
   3   1  12     4481.67     4797.85    190.73 o
   4   1  12      654.94      655.93     80.65 o
   5   1  12        6.73      -61.10    142.78 o
  -9   2  12      823.96      765.28    114.18 o
  -8   2  12      392.86      360.87     67.14 o
  -7   2  12     1790.96     1920.77    105.09 o
  -6   2  12     4215.66     4461.68    186.40 o
  -5   2  12     5415.92     5532.79    226.60 o
  -4   2  12      705.18      613.94    106.32 o
  -3   2  12        9.59      -25.37     52.26 o
  -2   2  12     3161.00     2848.18    618.19 o
  -1   2  12     1730.03     1863.90    124.55 o
   0   2  12     2380.19     2407.62    144.30 o
   1   2  12       82.58       17.90     48.85 o
   2   2  12       65.62       96.59     40.47 o
   3   2  12      725.92      776.78     87.49 o
   4   2  12      468.65      395.83     71.94 o
  -9   3  12      275.50      293.23     69.19 o
  -8   3  12       35.86       91.25     50.73 o
  -7   3  12       57.15       43.20     33.68 o
  -6   3  12      477.09      500.47     43.19 o
  -5   3  12       79.95       56.82     36.33 o
  -4   3  12      389.82      444.57     67.03 o
  -3   3  12       15.73       -4.41     32.83 o
  -2   3  12       97.14       49.80     38.17 o
  -1   3  12       17.75       17.12     35.01 o
   0   3  12       76.18      139.74     66.83 o
   1   3  12      241.36      223.28     48.91 o
   2   3  12        8.85      -23.19     42.14 o
   3   3  12      469.56      505.78     75.15 o
 -10   4  12      478.95      581.24    191.88 o
  -9   4  12      182.36      206.57    124.55 o
  -8   4  12      343.07      442.47    101.17 o
  -7   4  12      246.57      232.23     41.39 o
  -6   4  12       78.35      118.86     65.31 o
  -5   4  12     3053.73     3223.49    155.19 o
  -4   4  12      146.93      162.52     49.41 o
  -3   4  12       28.32        3.04     63.79 o
  -2   4  12     1525.99     1491.12    156.45 o
  -1   4  12     1543.36     1618.92    101.77 o
   0   4  12     1799.23     1976.90    108.40 o
   1   4  12       63.79       68.52     47.44 o
   2   4  12      673.11      665.42     82.17 o
   3   4  12     1661.18     1591.13    158.62 o
 -10   5  12     1188.65      890.83    157.97 o
  -9   5  12     2068.09     2004.81    255.17 o
  -8   5  12     1624.07     1757.38    135.03 o
  -7   5  12       15.70      101.26     56.20 o
  -6   5  12     1378.26     1495.35     87.13 o
  -5   5  12     3321.34     3623.95    161.31 o
  -4   5  12     2389.99     2455.55    106.56 o
  -3   5  12        0.97      -42.53     45.57 o
  -2   5  12      904.60      904.15     59.78 o
  -1   5  12     3684.33     3857.88    183.79 o
   0   5  12     2101.84     2423.83    191.38 o
   1   5  12      608.86      599.27    106.32 o
   2   5  12      156.82      137.26     57.88 o
  -9   6  12     1337.80     1365.70    146.57 o
  -8   6  12      614.89      737.86    115.76 o
  -7   6  12      608.02      511.91     72.32 o
  -6   6  12      872.55      768.80    102.00 o
  -5   6  12      599.96      629.46    115.44 o
  -4   6  12     2102.37     2223.88    214.16 o
  -3   6  12      742.62      777.35     56.84 o
  -2   6  12      423.31      422.25     63.79 o
  -1   6  12      149.42      221.76     60.76 o
   0   6  12       61.75       82.02     66.83 o
   1   6  12      211.60      191.21     57.52 o
  -9   7  12       71.74      118.47     72.91 o
  -8   7  12      132.14       69.87    103.28 o
  -7   7  12       64.72      -48.60     51.64 o
  -6   7  12       57.16       91.13     45.57 o
  -5   7  12      119.22       42.53     42.53 o
  -4   7  12      268.73      276.44     54.68 o
  -3   7  12       12.33        0.00     39.49 o
  -2   7  12       19.88       66.83     57.72 o
  -1   7  12      421.82      343.27     85.06 o
   0   7  12      641.00      741.22    139.74 o
  -8   8  12      733.89      713.88    115.44 o
  -7   8  12      758.93      707.81     85.06 o
  -6   8  12      143.62       91.13     54.68 o
  -5   8  12      713.78      668.31     91.13 o
  -4   8  12     2373.86     2542.63    233.91 o
  -3   8  12      464.23      452.63     94.17 o
  -2   8  12       15.09      179.23    121.51 o
  -6   9  12        3.05      -51.64     51.64 o
  -5   9  12      955.13      932.60    103.28 o
  -4   9  12      927.77      762.49    103.28 o
  -1  -8  13       56.81      115.44     66.83 o
   0  -8  13       40.18       31.16     46.60 o
   1  -8  13      109.11      112.40     78.98 o
   2  -8  13        7.95      -33.97     77.46 o
   3  -8  13      546.83      565.08    102.84 o
   4  -8  13      126.31       95.80     79.58 o
  -3  -7  13      144.34       47.09     65.65 o
  -2  -7  13       43.22      151.15     79.39 o
  -1  -7  13      610.00      695.65    106.32 o
   0  -7  13     1178.53     1355.23    116.78 o
   1  -7  13     1249.84     1443.11    117.76 o
   2  -7  13       55.88       82.02     55.85 o
   3  -7  13      527.72      407.35     92.29 o
   4  -7  13     1751.12     1731.54    215.68 o
   5  -7  13     1002.20      972.09    239.99 o
  -4  -6  13     2204.88     2518.20    277.96 o
  -3  -6  13      896.62      921.45    132.14 o
  -2  -6  13       28.13       18.23     66.83 o
   0  -6  13     2479.39     2499.67    258.21 o
   1  -6  13     2842.13     2978.67    199.15 o
   2  -6  13       71.26       35.34     57.84 o
   3  -6  13      121.76       63.79     53.70 o
   4  -6  13     1122.25     1245.50    194.42 o
   5  -6  13      946.33     1017.66    161.00 o
  -5  -5  13      635.44      679.13    109.36 o
  -4  -5  13      590.51      629.08    113.92 o
  -3  -5  13      961.98      984.25    109.36 o
  -2  -5  13      297.70      255.17     66.83 o
  -1  -5  13        3.46      -28.52     33.24 o
   0  -5  13      355.40      327.24     66.83 o
   1  -5  13      102.24      151.07     60.76 o
   2  -5  13      270.57      265.70     54.50 o
   3  -5  13       16.75       10.63     50.36 o
   4  -5  13      129.85      160.90    155.46 o
   5  -5  13      144.54      106.75    107.84 o
  -6  -4  13      148.83       80.83     94.12 o
  -5  -4  13      464.70      438.20     70.89 o
  -4  -4  13      717.07      588.73     77.85 o
  -3  -4  13        8.77       25.94     39.70 o
  -2  -4  13        6.18       26.73     42.53 o
  -1  -4  13      145.80      140.37     66.83 o
   0  -4  13     1216.69     1144.72     82.02 o
   1  -4  13     1429.85     1649.52    148.85 o
   2  -4  13        5.69      -24.11     30.82 o
   3  -4  13       31.64      -17.04     49.27 o
   4  -4  13      977.96      970.70    221.76 o
   5  -4  13      724.41      635.01    174.67 o
  -7  -3  13      452.89      518.30     86.03 o
  -6  -3  13      288.80      121.25    171.64 o
  -5  -3  13      236.32      242.11     88.75 o
  -4  -3  13     1522.47     1564.68    236.95 o
  -3  -3  13     2588.05     2808.86    157.34 o
  -2  -3  13      912.57      925.12     80.36 o
  -1  -3  13        5.56       15.59     32.01 o
   0  -3  13     2666.22     2474.61    423.77 o
   1  -3  13     3348.37     3983.83    323.53 o
   2  -3  13     2708.81     2845.83    147.13 o
   3  -3  13       11.19        0.68     66.42 o
   4  -3  13      330.96      300.54     55.73 o
   5  -3  13     2782.74     2681.39    213.24 o
  -7  -2  13     1854.88     1975.69    212.62 o
  -6  -2  13     1567.88     1578.80    118.97 o
  -5  -2  13      435.33      345.53     52.55 o
  -4  -2  13      709.88      699.29     94.17 o
  -3  -2  13     5242.05     5559.16    288.59 o
  -2  -2  13     1923.92     1720.26    154.93 o
  -1  -2  13       37.20       33.95     36.33 o
   0  -2  13     1716.70     1750.36    130.11 o
   1  -2  13     1700.02     1782.24     91.21 o
   2  -2  13     2427.70     2454.27    145.64 o
   3  -2  13       77.97      107.93     48.63 o
   4  -2  13        1.11       68.38     56.65 o
   5  -2  13      619.28      449.23     82.34 o
  -8  -1  13      254.39      249.79     70.50 o
  -7  -1  13      641.48      719.21     90.98 o
  -6  -1  13      202.68      150.74     50.38 o
  -5  -1  13      596.35      597.61     54.74 o
  -4  -1  13       18.40      -21.70     50.12 o
  -3  -1  13       60.46       29.05     41.85 o
  -2  -1  13       96.77       38.60     35.76 o
  -1  -1  13       11.25       23.13     32.83 o
   0  -1  13       76.29       45.48     39.35 o
   1  -1  13      113.27       72.52     62.27 o
   2  -1  13        8.35       -0.45     33.58 o
   3  -1  13       21.84       39.81     51.42 o
   4  -1  13       26.14       70.32     56.17 o
   5  -1  13      507.29      398.81     82.46 o
  -8   0  13      166.82       84.64     61.30 o
  -7   0  13      219.37      300.74     63.79 o
  -6   0  13      321.49      434.40     91.13 o
  -5   0  13      129.34       96.43     41.85 o
  -4   0  13       10.92        3.04     32.22 o
  -3   0  13     2939.67     3050.11    233.91 o
  -2   0  13      773.87      892.13    104.87 o
  -1   0  13      719.04      784.18     70.03 o
   0   0  13      234.73      126.72     43.74 o
   1   0  13     3483.28     3536.80    176.57 o
   2   0  13     3251.27     3301.89    181.01 o
   3   0  13      816.86      827.79    156.45 o
   4   0  13       61.78      108.95     60.13 o
   5   0  13     1164.85      853.62    145.81 o
  -9   1  13      111.49      101.18     82.02 o
  -8   1  13      194.95      170.12     57.06 o
  -7   1  13     1962.52     2217.59    139.74 o
  -6   1  13     1412.53     1599.91    106.67 o
  -5   1  13     1239.17     1307.48    138.22 o
  -4   1  13      657.35      839.60     88.20 o
  -3   1  13     2939.25     3270.71    155.72 o
  -2   1  13     6200.29     6186.54    257.52 o
  -1   1  13     1592.47     1563.98    114.59 o
   0   1  13        1.86       30.93     35.01 o
   1   1  13     2725.06     2902.85    138.92 o
   2   1  13     2087.18     2160.99    125.48 o
   3   1  13     2087.85     2291.88    154.65 o
   4   1  13       22.93       35.58     54.74 o
  -9   2  13       46.14       23.27     54.06 o
  -8   2  13        2.51      -15.45     42.89 o
  -7   2  13     1278.88     1206.84     90.37 o
  -6   2  13     2193.80     2099.58    174.67 o
  -5   2  13     1125.43     1145.71    173.15 o
  -4   2  13      268.89      231.54     50.44 o
  -3   2  13      262.04      257.45     60.97 o
  -2   2  13     4061.76     3969.35    208.09 o
  -1   2  13      603.49      662.65     79.39 o
   0   2  13       66.21       26.58     32.59 o
   1   2  13      177.94      168.67     50.07 o
   2   2  13      184.98      198.09     48.60 o
   3   2  13      728.13      665.73     89.77 o
   4   2  13       62.37      -12.15     78.98 o
  -9   3  13      118.64      -41.18     66.42 o
  -8   3  13       81.58       39.87     39.07 o
  -7   3  13       42.32       39.85     34.84 o
  -6   3  13        1.75       13.70     44.20 o
  -5   3  13       48.37       67.04     45.25 o
  -4   3  13      188.54      184.57     41.52 o
  -3   3  13       52.04       50.12     38.66 o
  -2   3  13      613.31      822.94    109.36 o
  -1   3  13      665.59      594.65     59.24 o
   0   3  13      116.56      103.76     39.31 o
   1   3  13      493.36      459.54    171.64 o
   2   3  13      285.19      257.49     69.09 o
   3   3  13      732.33      581.82    109.36 o
  -9   4  13        7.79      -93.07    218.72 o
  -8   4  13        9.89       22.26     59.04 o
  -7   4  13      368.45      442.84     56.11 o
  -6   4  13     2316.05     2461.41    122.29 o
  -5   4  13     1099.25     1068.74     98.49 o
  -4   4  13       79.98      103.89     59.24 o
  -3   4  13      415.50      395.10     65.31 o
  -2   4  13     6441.90     6851.38    349.42 o
  -1   4  13     2817.89     2877.98    153.39 o
   0   4  13     1361.76     1427.38     98.18 o
   1   4  13      207.94      154.93     60.66 o
   2   4  13     1132.82     1078.42    136.70 o
  -9   5  13      834.41      695.42    126.81 o
  -8   5  13      109.57      146.48     63.34 o
  -7   5  13      497.28      483.01     75.94 o
  -6   5  13     4209.40     4429.51    202.12 o
  -5   5  13     1254.05     1304.42    113.92 o
  -4   5  13     1279.71     1295.50     80.89 o
  -3   5  13      393.60      474.08    123.03 o
  -2   5  13     1855.66     1817.33    100.87 o
  -1   5  13     1337.90     1592.76     92.98 o
   0   5  13      285.44      238.24     66.83 o
   1   5  13       35.42        0.51     86.58 o
  -8   6  13       58.09      243.02    145.81 o
  -7   6  13       52.87       80.00     51.62 o
  -6   6  13      177.55      148.57     54.50 o
  -5   6  13      401.69      318.21    109.36 o
  -4   6  13      334.77      359.01     54.61 o
  -3   6  13       27.39       42.53     39.49 o
  -2   6  13        4.07        3.04     66.83 o
  -1   6  13      298.36      249.10    100.25 o
   0   6  13      112.04      176.19     82.02 o
  -8   7  13       16.17     -103.28    103.28 o
  -7   7  13       42.60       48.60     48.60 o
  -6   7  13      551.64      486.05     66.83 o
  -5   7  13      544.83      483.01     66.83 o
  -4   7  13      685.83      689.58     85.06 o
  -3   7  13        7.50       45.57     63.79 o
  -2   7  13      285.42      230.87     75.94 o
  -1   7  13     1273.78     1494.59    151.89 o
  -7   8  13        1.07       -3.04     63.79 o
  -6   8  13     1063.39      993.36    109.36 o
  -5   8  13     2108.23     2393.78    215.68 o
  -4   8  13     1337.02     1318.40    151.89 o
  -3   8  13       97.87      124.55     85.06 o
   0  -8  14      105.86      124.37     56.20 o
   1  -8  14       60.25       54.01     77.28 o
   2  -8  14      208.37      137.43     91.95 o
  -2  -7  14      341.82      412.25    182.27 o
  -1  -7  14     1664.04     2083.93    255.17 o
   0  -7  14      876.66      963.56    128.83 o
   1  -7  14      776.83      759.87    112.39 o
   2  -7  14      519.32      581.67    104.93 o
   3  -7  14      923.48      751.35    198.98 o
   4  -7  14     2271.95     2323.91    340.23 o
  -4  -6  14      743.34      788.38    111.70 o
  -3  -6  14       70.32       71.39     53.89 o
  -2  -6  14       25.56      -15.19     60.76 o
  -1  -6  14     1925.18     2254.04    191.38 o
   0  -6  14      855.87      981.66     91.12 o
   1  -6  14      812.82      970.14    104.93 o
   2  -6  14      234.04      281.31     68.50 o
   3  -6  14      397.41      261.25    103.28 o
   4  -6  14     1653.21     1531.05    221.76 o
  -5  -5  14      300.26      228.52     94.22 o
  -4  -5  14      219.34      241.64     81.68 o
  -3  -5  14      273.51      188.34    100.25 o
  -1  -5  14        2.28        3.04     51.64 o
   0  -5  14      270.50      292.90     72.66 o
   1  -5  14       12.37       -2.49     31.65 o
   2  -5  14      196.62      221.92    112.40 o
   3  -5  14        7.35       84.52     72.66 o
   4  -5  14      286.93      218.72    142.78 o
   5  -5  14        9.23       54.68     81.29 o
  -6  -4  14       82.02      112.35     63.12 o
  -5  -4  14      580.30      461.19     78.09 o
  -4  -4  14      780.72      941.86    135.18 o
  -3  -4  14       79.46      148.85     72.91 o
  -2  -4  14       15.62       44.67     54.74 o
  -1  -4  14     1027.85     1087.45    162.52 o
   0  -4  14     1242.57     1394.35     94.70 o
   1  -4  14     1436.26     1583.95    132.14 o
   2  -4  14        0.42       -1.85     74.08 o
   3  -4  14      276.06      221.16     60.52 o
   4  -4  14     2084.12     1913.21    208.23 o
   5  -4  14     1127.35      955.46    189.86 o
  -6  -3  14        1.37      -17.68     64.86 o
  -5  -3  14     1853.79     1766.88    168.68 o
  -4  -3  14     2053.08     2011.02    185.31 o
  -3  -3  14     2642.89     2533.58    182.04 o
  -2  -3  14      187.05      194.10     50.17 o
  -1  -3  14      549.60      548.68     72.47 o
   0  -3  14     4630.02     4939.74    246.53 o
   1  -3  14     2219.67     2305.40    152.23 o
   2  -3  14     1332.33     1154.32    128.11 o
   3  -3  14      904.68      893.74    104.99 o
   4  -3  14     1698.47     1373.13    169.88 o
   5  -3  14     2014.86     1926.27    205.05 o
  -7  -2  14      394.44      546.80    130.63 o
  -6  -2  14      148.90      141.00     54.50 o
  -5  -2  14     1315.29     1360.90    174.67 o
  -4  -2  14      752.11      743.81     97.21 o
  -3  -2  14     1383.66     1457.24     92.07 o
  -2  -2  14       13.59       28.25     50.17 o
  -1  -2  14      417.64      341.21     53.70 o
   0  -2  14     1774.74     1820.05    129.62 o
   1  -2  14      633.32      572.16     52.26 o
   2  -2  14      470.31      477.36     77.73 o
   3  -2  14        2.94       26.95     47.76 o
   4  -2  14        0.54       83.44    101.77 o
   5  -2  14       14.95      -13.31     63.45 o
  -8  -1  14       19.65      -12.96    215.68 o
  -7  -1  14        0.66      -89.02     89.02 o
  -6  -1  14       14.08      -18.23     51.64 o
  -5  -1  14       39.31       46.42     44.05 o
  -4  -1  14        2.65       -2.73     54.68 o
  -3  -1  14        2.08       56.16     38.66 o
  -2  -1  14      187.72      240.31     72.91 o
  -1  -1  14       42.85       30.82     35.76 o
   0  -1  14     1780.52     1910.93    126.72 o
   1  -1  14       58.36       41.28     34.84 o
   2  -1  14      519.61      634.90    224.80 o
   3  -1  14      160.88      170.74     62.27 o
   4  -1  14      365.34      313.24    102.19 o
  -8   0  14      463.55      454.71     82.04 o
  -7   0  14      596.17      695.04     77.32 o
  -6   0  14      428.96      380.58     57.32 o
  -5   0  14      516.91      630.05     72.66 o
  -4   0  14     1479.49     1557.63    127.47 o
  -3   0  14     3350.08     3431.18    202.01 o
  -2   0  14     1247.09     1367.20     89.00 o
  -1   0  14       51.35      -15.66     41.52 o
   0   0  14     2323.99     2566.94    203.53 o
   1   0  14     2131.24     2341.88    135.28 o
   2   0  14     2093.28     2121.07    132.29 o
   3   0  14        0.70       20.71     52.33 o
   4   0  14      875.39      909.05     94.97 o
  -8   1  14     1689.38     1503.27    148.35 o
  -7   1  14     3178.87     3227.05    224.67 o
  -6   1  14      629.52      786.99     71.76 o
  -5   1  14        2.84       40.38     43.06 o
  -4   1  14     2089.44     2152.53    113.71 o
  -3   1  14     3070.07     3302.64    169.95 o
  -2   1  14     3382.87     3502.01    349.35 o
   0   1  14       58.25      110.52     56.73 o
   1   1  14     1741.53     1945.87    124.09 o
   2   1  14      689.75      664.47     75.81 o
   3   1  14      434.06      422.51    106.32 o
  -9   2  14       52.25       14.85     64.95 o
  -8   2  14      405.55      346.11     66.47 o
  -7   2  14      720.59      766.43    150.37 o
  -6   2  14       41.73       59.17     49.09 o
  -5   2  14      191.07      373.87    173.15 o
  -4   2  14      473.05      368.30     65.66 o
  -3   2  14      184.22      276.70     85.06 o
  -1   2  14      222.67      162.18     66.49 o
   0   2  14       58.08      145.85     77.98 o
   1   2  14       10.56       -9.72     95.69 o
   2   2  14       28.13      -13.21     82.02 o
   3   2  14       14.02       87.59     61.80 o
  -9   3  14       10.36      -66.69     92.54 o
  -8   3  14       65.79      109.45     87.21 o
  -7   3  14      389.81      373.69     94.17 o
  -6   3  14       79.15      120.16     38.76 o
  -5   3  14       36.19       -2.06     78.98 o
  -4   3  14      772.68      798.36     79.53 o
  -3   3  14      503.04      609.26     68.74 o
  -2   3  14      987.22      974.53     92.57 o
  -1   3  14       65.03       35.59     58.33 o
   0   3  14       32.58       28.77     36.33 o
   1   3  14     2176.23     2412.62    226.54 o
   2   3  14      599.66      463.58    150.37 o
  -9   4  14       13.92       64.25     70.79 o
  -8   4  14      421.63      254.01     72.94 o
  -7   4  14     2525.01     2580.49    164.22 o
  -6   4  14     1214.16     1211.20    126.24 o
  -5   4  14     1091.44     1079.40    107.14 o
  -4   4  14      246.15      190.03     67.83 o
  -3   4  14     1115.46     1360.94    145.81 o
  -2   4  14     2230.99     2276.62    168.55 o
  -1   4  14      603.29      542.69     76.63 o
   0   4  14        2.00      -67.98     67.98 o
   1   4  14     1066.80     1100.51    136.95 o
  -9   5  14      327.93      200.36     96.59 o
  -8   5  14       74.42      151.80     76.05 o
  -7   5  14     1039.16      857.41    101.05 o
  -6   5  14     1204.62     1198.64    102.58 o
  -5   5  14      729.48      605.22     57.06 o
  -4   5  14      309.99      346.57     56.17 o
  -3   5  14      167.41      159.26     46.46 o
  -2   5  14      224.84      258.63    113.92 o
  -1   5  14     1154.18     1321.44    136.70 o
   0   5  14       69.69      120.25     59.56 o
  -8   6  14        8.44      -64.33     64.33 o
  -7   6  14       20.64      -10.34     49.63 o
  -6   6  14       59.34       68.24     66.83 o
  -5   6  14      246.98      226.24     56.11 o
  -4   6  14      499.37      580.22     54.68 o
  -3   6  14        4.29       24.30     57.72 o
  -2   6  14       12.56       18.23     63.79 o
  -1   6  14       26.53      161.00     88.10 o
  -7   7  14      122.20       72.91     91.13 o
  -6   7  14      684.45      847.54    127.59 o
  -5   7  14       40.67       39.49     51.64 o
  -4   7  14       11.12      124.55     66.83 o
  -3   7  14      738.16      683.50    115.44 o
  -2   7  14      925.66      817.17     94.17 o
  -1  -7  15     1761.12     1953.30    279.48 o
   0  -7  15      134.02      106.93     65.72 o
   1  -7  15        3.72      100.25     88.10 o
   2  -7  15     1918.40     2026.21    291.63 o
  -3  -6  15       76.60       85.06    106.32 o
  -2  -6  15      533.80      400.99    109.36 o
  -1  -6  15      585.94      607.56    133.66 o
   0  -6  15      266.54      170.12    103.28 o
   1  -6  15        4.56      100.25    121.51 o
   2  -6  15       36.20       91.13    112.40 o
   3  -6  15      276.32      388.84    121.51 o
  -4  -5  15        4.39      -71.89     75.91 o
  -3  -5  15        0.87       18.23     85.06 o
  -2  -5  15        0.60      -57.72    133.66 o
  -1  -5  15      339.26      425.29     94.17 o
   0  -5  15       22.77       78.98     75.94 o
   1  -5  15        9.75       15.19     63.79 o
   2  -5  15      801.65      715.72    104.74 o
   3  -5  15       33.63      -40.71     96.05 o
   4  -5  15      450.29      371.60    126.27 o
  -5  -4  15      632.63      782.10    164.04 o
  -4  -4  15      898.54      981.69    126.23 o
  -3  -4  15       17.43       69.87     97.21 o
  -2  -4  15      766.91      743.85     88.13 o
  -1  -4  15     2198.94     2398.08    188.61 o
   0  -4  15     1110.93     1320.54    128.03 o
   1  -4  15      180.53      147.30     80.06 o
   2  -4  15      467.55      443.24     80.84 o
   3  -4  15     1264.76     1176.85    151.14 o
   4  -4  15     1418.56     1506.58    191.03 o
  -6  -3  15      293.26      183.02    121.24 o
  -5  -3  15     1838.71     2124.05    230.87 o
  -4  -3  15      764.27      820.53     98.88 o
  -3  -3  15      561.15      405.15     77.33 o
  -2  -3  15      909.02      902.80    124.55 o
  -1  -3  15     2130.39     2278.35    276.44 o
   0  -3  15     2136.16     2673.13    172.83 o
   1  -3  15      838.25      882.16     92.70 o
   2  -3  15       94.26       64.36     57.88 o
   3  -3  15     1076.35     1072.30    119.77 o
   4  -3  15      381.34      228.67    138.23 o
  -7  -2  15        4.12       10.10     79.13 o
  -6  -2  15       38.04       38.46     59.12 o
  -5  -2  15      653.01      605.30     81.02 o
  -4  -2  15      216.00      172.14     74.08 o
  -3  -2  15      370.92      382.74    132.14 o
  -2  -2  15       39.91       25.47     48.82 o
  -1  -2  15       51.95       31.55     41.52 o
   0  -2  15       25.91       -7.59     42.96 o
   1  -2  15      190.53      213.03     66.83 o
   2  -2  15       50.04      150.67     63.48 o
   3  -2  15       47.00       27.29     67.84 o
   4  -2  15       24.54       47.73     79.53 o
  -7  -1  15       90.00      -39.30     48.82 o
  -6  -1  15       32.82       44.05     44.05 o
  -5  -1  15      880.16     1042.56    157.97 o
  -4  -1  15        0.27       -1.84     46.15 o
  -3  -1  15      171.07      162.66     58.81 o
  -2  -1  15      528.94      525.78     71.53 o
  -1  -1  15      589.42      561.14    101.77 o
   0  -1  15      674.50      704.42     89.91 o
   1  -1  15       64.39      136.52     72.66 o
   2  -1  15        0.88      -34.74     77.46 o
   3  -1  15      784.51      912.58    118.00 o
  -8   0  15     1117.42     1005.11    117.50 o
  -7   0  15       67.80       78.28     55.36 o
  -6   0  15       21.34       47.42     42.89 o
  -5   0  15     1191.89     1142.16    139.62 o
  -3   0  15     1892.89     2111.34    136.67 o
  -2   0  15        1.34       24.04     48.16 o
  -1   0  15      899.68      778.17     98.18 o
   0   0  15     1500.16     1496.73    177.71 o
   1   0  15     2287.58     2405.65    189.88 o
   2   0  15      297.22      137.10    100.25 o
   3   0  15      207.81       86.38     95.67 o
  -8   1  15      818.37      606.50    188.34 o
  -7   1  15     1111.65     1126.40    125.32 o
  -6   1  15       66.04       59.74     56.20 o
  -5   1  15      100.82       94.33     60.97 o
  -4   1  15     1817.57     1931.88    139.74 o
  -3   1  15      686.21      767.71     86.03 o
  -2   1  15     1050.75     1084.17    107.84 o
  -1   1  15      109.42       73.28     51.81 o
   0   1  15      281.82      283.39     88.10 o
   1   1  15     1239.36     1074.51    146.85 o
   2   1  15      668.15      608.83    154.93 o
   3   1  15      262.40      127.50     69.09 o
  -8   2  15       65.01      -30.14    144.30 o
  -7   2  15      359.55      421.56     81.29 o
  -6   2  15      453.25      409.88    151.89 o
  -5   2  15      293.57      317.76     83.44 o
  -4   2  15       17.20       71.66     64.86 o
  -3   2  15       29.22        7.68     59.31 o
  -2   2  15      186.72      218.81     69.59 o
  -1   2  15      146.53      115.90     55.36 o
   0   2  15      307.68      230.75     80.36 o
   1   2  15       65.68       95.67     56.25 o
   2   2  15        0.36      -17.21    133.66 o
  -8   3  15       32.89      -19.75     73.03 o
  -7   3  15      303.11      181.65     88.66 o
  -6   3  15      160.48      164.04     60.04 o
  -5   3  15       56.73       48.38     57.88 o
  -4   3  15     1309.22     1399.10    117.21 o
  -3   3  15      432.63      452.14     71.53 o
  -2   3  15      343.95      422.34     77.85 o
  -1   3  15      246.32      107.84     88.07 o
   0   3  15      648.25      611.34    122.38 o
   1   3  15     1190.90     1123.95    120.76 o
  -8   4  15      189.93      -72.91     72.91 o
  -7   4  15     1058.97      971.58    118.86 o
  -6   4  15      350.68      160.74     86.03 o
  -5   4  15       25.33      -71.94     71.94 o
  -4   4  15      804.13      774.57     88.72 o
  -2   4  15     1011.30     1049.35    124.19 o
  -1   4  15       32.82      -51.42     51.42 o
   0   4  15      124.55      176.50     71.32 o
  -8   5  15      185.81       52.46     79.39 o
  -7   5  15      102.84       45.43     74.08 o
  -6   5  15     1159.53      984.41    226.32 o
  -5   5  15      141.30      174.19     54.50 o
  -4   5  15        6.21       -3.17     62.27 o
  -3   5  15      286.37      205.13     56.73 o
  -2   5  15      265.32      334.16     78.98 o
  -1   5  15     1388.21     1473.33    136.70 o
  -7   6  15       42.63       -3.04     75.94 o
  -6   6  15      125.02      -37.28     85.06 o
  -5   6  15      199.59      200.49     82.02 o
  -4   6  15      273.68      331.12     69.87 o
  -3   6  15      503.08      674.39    115.44 o
  -2   6  15      251.55      167.08     85.06 o
  -6   7  15      807.24      753.37     97.21 o
  -5   7  15       62.36      127.59     69.87 o
  -4   7  15       78.05       21.26     60.76 o
  -2  -6  16       95.03      218.72     94.17 o
  -1  -6  16      645.99      637.94    157.97 o
   0  -6  16      189.06      337.20    167.08 o
   1  -6  16       68.46       97.21    109.36 o
   2  -6  16       21.88       75.94    118.47 o
  -3  -5  16      119.32      279.48    170.12 o
  -2  -5  16      125.76      124.55     69.87 o
  -1  -5  16      246.26      273.40    109.36 o
   0  -5  16       31.57       27.34     69.87 o
   1  -5  16       74.91      148.85     88.10 o
   2  -5  16      794.68      732.11    170.12 o
   3  -5  16      304.69      112.40     91.13 o
  -4  -4  16       58.48      139.74    109.36 o
  -3  -4  16      279.75      276.44     82.02 o
  -2  -4  16      862.17      820.20    145.81 o
  -1  -4  16     1420.51     1457.34    173.64 o
   0  -4  16      394.92      309.81    138.22 o
   1  -4  16       14.92        7.13     51.81 o
   2  -4  16      767.14      655.78    129.11 o
   3  -4  16     1818.49     1772.36    291.63 o
  -5  -3  16     1412.88     1444.06    167.85 o
  -4  -3  16      547.90      583.26    148.85 o
  -3  -3  16      105.64      147.47     72.18 o
  -2  -3  16      746.74      628.90    103.62 o
  -1  -3  16      676.31      674.39    133.66 o
   0  -3  16     1301.84     1390.70    138.63 o
   1  -3  16       36.71      103.02     68.00 o
   2  -3  16        7.27       56.52     60.03 o
   3  -3  16      622.61      622.90    121.24 o
  -6  -2  16        1.67      -17.52     60.03 o
  -5  -2  16      115.92      150.60     68.48 o
  -4  -2  16      477.24      472.03     89.77 o
  -3  -2  16      230.84      214.16     61.80 o
  -2  -2  16       85.21       40.10     60.76 o
  -1  -2  16      224.38      254.65     68.99 o
   0  -2  16      321.37      372.43     97.07 o
   1  -2  16       70.23       64.40     65.72 o
   2  -2  16      525.89      398.75     92.07 o
   3  -2  16      627.49      470.81    100.67 o
  -6  -1  16       63.15       66.51     60.97 o
  -5  -1  16      575.64      514.78     85.40 o
  -4  -1  16        0.71       29.04     45.85 o
  -3  -1  16       95.42       35.31     50.36 o
  -2  -1  16      344.00      452.11     89.61 o
  -1  -1  16      450.76      393.03     64.33 o
   0  -1  16      677.17      798.62    118.22 o
   1  -1  16       10.74       36.33     80.53 o
   2  -1  16      133.57      113.39     95.14 o
   3  -1  16     1366.92     1147.34    177.32 o
  -7   0  16       22.59       21.01     78.98 o
  -6   0  16      121.79       95.93     60.97 o
  -5   0  16      723.64      650.18     93.42 o
  -4   0  16     1714.65     1615.24    208.09 o
  -3   0  16      377.79      346.76     71.39 o
  -2   0  16      191.56      147.62     50.44 o
  -1   0  16     1085.27     1290.14    113.79 o
   0   0  16     1825.99     1929.19    165.63 o
   1   0  16      588.75      514.02    112.76 o
   2   0  16        4.99       23.96     69.46 o
  -7   1  16      404.03      288.59     62.74 o
  -6   1  16        2.99       -3.62     56.20 o
  -5   1  16      106.30        4.73     77.24 o
  -4   1  16     1892.40     1979.52    142.27 o
  -3   1  16      194.73      104.42     76.53 o
  -2   1  16      561.40      602.72     88.10 o
  -1   1  16       86.22       43.60     54.74 o
   0   1  16      174.75      140.29     87.43 o
   1   1  16      733.84      774.45    149.95 o
   2   1  16      118.65       94.70     68.99 o
  -7   2  16      435.80      263.08     67.16 o
  -6   2  16      245.83      201.36     58.03 o
  -5   2  16      155.48      169.42     74.43 o
  -4   2  16        1.43      -37.47     51.05 o
  -3   2  16      110.68      108.01     57.52 o
  -2   2  16      424.04      395.00     85.84 o
  -1   2  16      593.49      683.12    118.22 o
   0   2  16      354.84      217.46     97.21 o
   1   2  16       20.96       94.67    125.29 o
  -7   3  16       15.96       77.29     85.40 o
  -6   3  16        1.61      -17.56     95.69 o
  -5   3  16      123.60      203.07     78.21 o
  -4   3  16     1229.70     1282.37    114.51 o
  -3   3  16       33.37      -20.79     53.99 o
  -2   3  16      326.89      317.05     71.74 o
  -1   3  16      397.43      502.23    115.76 o
   0   3  16      262.99      147.31     83.21 o
  -7   4  16      662.21      377.12    133.50 o
  -6   4  16      381.30      269.17     84.34 o
  -5   4  16       57.85       -7.92     59.69 o
  -4   4  16      672.31      766.45    113.60 o
  -2   4  16     1052.69      965.68    136.55 o
  -1   4  16      123.34      147.55     67.43 o
  -7   5  16      599.94      350.10     91.13 o
  -6   5  16      985.76     1110.17    142.78 o
  -5   5  16      242.95       93.18     65.31 o
  -4   5  16       42.13       -3.04     56.78 o
  -3   5  16      791.13      601.48    148.85 o
  -2   5  16      372.14      291.63     75.94 o
  -6   6  16       83.42      145.81     75.94 o
  -5   6  16       79.11       15.19     66.83 o
  -4   6  16      100.99        0.00     78.98 o
  -2  -5  17       75.95       15.19    100.25 o
  -1  -5  17      150.62      328.08    209.61 o
   0  -5  17      154.58      206.57    157.97 o
   1  -5  17      263.78      276.44    136.70 o
  -3  -4  17      407.89      443.52    142.78 o
  -2  -4  17      444.26      628.82    139.74 o
  -1  -4  17      444.08      352.38    133.66 o
   0  -4  17      215.08      279.76    101.77 o
   1  -4  17      321.09      352.08     89.77 o
  -4  -3  17       28.46       15.19    142.78 o
  -3  -3  17       62.12      -19.13     94.18 o
  -1  -3  17      378.67      265.32    102.84 o
   0  -3  17      604.25      580.09    141.02 o
   1  -3  17        0.14      -14.81    117.50 o
   2  -3  17        4.09      -96.66     96.66 o
  -5  -2  17      143.84       16.96     74.16 o
  -4  -2  17      302.86      337.00    100.89 o
  -3  -2  17      362.00      280.18     90.51 o
  -2  -2  17       69.36       89.87     86.52 o
  -1  -2  17      346.13      229.61     82.18 o
   0  -2  17      251.66      262.53    101.78 o
   1  -2  17      978.48      818.67    154.39 o
   2  -2  17      107.85       25.21     79.39 o
  -6  -1  17       29.18       36.77    168.60 o
  -5  -1  17      146.54      141.19     77.33 o
  -4  -1  17       32.47      -16.71     66.59 o
  -3  -1  17       37.12       -5.06     53.99 o
  -2  -1  17      783.13      885.25    135.28 o
  -1  -1  17      219.27      202.01     66.59 o
   0  -1  17     1231.92     1579.38    256.69 o
   1  -1  17        6.43        7.50    113.92 o
  -6   0  17      304.33      200.95     73.56 o
  -5   0  17      637.52      641.92    100.71 o
  -4   0  17      817.04      900.83    123.35 o
  -3   0  17      224.41      206.57     68.64 o
  -2   0  17       13.63      -33.80     92.54 o
  -1   0  17      724.15      700.02    108.46 o
   0   0  17      976.51      891.99    145.16 o
   1   0  17      571.40      570.24    111.57 o
  -6   1  17       17.22       24.30     83.54 o
  -5   1  17       73.36       63.53     72.23 o
  -4   1  17     1175.61     1091.94    110.20 o
  -3   1  17      668.76      460.97     81.29 o
  -2   1  17      355.17      295.90     91.17 o
  -1   1  17      192.27      227.11     86.58 o
   0   1  17      471.55      380.58     89.22 o
   1   1  17      508.29      345.30    118.53 o
  -7   2  17      448.21      345.62     98.74 o
  -6   2  17      123.45       73.62     77.24 o
  -5   2  17        0.17       73.92     84.23 o
  -4   2  17      143.73      165.27    183.79 o
  -3   2  17      637.71      472.78    124.19 o
  -2   2  17       92.30      154.76     76.97 o
  -1   2  17      198.89      178.22     74.08 o
   0   2  17        1.05      -67.95     86.58 o
  -7   3  17      213.50      227.83    122.44 o
  -6   3  17       91.48      -61.02    115.44 o
  -4   3  17      794.60      831.16    118.85 o
  -3   3  17      322.76      220.81    107.98 o
  -2   3  17      192.55      178.46     67.64 o
  -1   3  17      224.46      148.47     85.96 o
  -6   4  17      191.10       96.43     75.09 o
  -5   4  17       26.82       77.18    110.48 o
  -4   4  17      390.09      303.31    170.12 o
  -3   4  17     1386.43     1394.74    208.77 o
  -2   4  17      379.82      332.87    111.93 o
  -3  -3  18       10.35      -78.98     94.17 o
  -2  -3  18      794.78      761.32    141.58 o
  -1  -3  18      959.42      908.25    158.26 o
   0  -3  18      726.49      638.42    126.52 o
  -4  -2  18      345.86      219.13     96.02 o
  -3  -2  18       36.11       56.06    139.74 o
  -2  -2  18       49.06       63.91    105.56 o
  -1  -2  18       35.16       36.12     73.04 o
   0  -2  18       79.61       41.45     66.86 o
  -4  -1  18        6.30        2.65     74.81 o
  -3  -1  18        0.62      -45.57    124.55 o
  -2  -1  18      450.50      402.79    137.50 o
  -1  -1  18      577.13      373.68     98.51 o
   0  -1  18      192.56      179.61     84.83 o
  -5   0  18      790.50      418.60    113.78 o
  -4   0  18      797.69      700.88    119.20 o
  -3   0  18       13.63      -27.80     62.04 o
  -2   0  18      204.92      110.48    101.61 o
  -1   0  18     1030.56      799.78    160.56 o
   0   0  18      691.48      564.42    108.59 o
  -5   1  18      427.95      207.58    140.48 o
  -4   1  18     1230.29     1182.75    194.42 o
  -3   1  18      112.26       -1.78     61.30 o
  -2   1  18       68.39      -45.23     66.42 o
  -1   1  18      311.29      201.26     94.17 o
  -5   2  18        1.41       22.20    106.77 o
  -4   2  18        0.46      -73.44    113.92 o
  -3   2  18       28.94       31.64     82.70 o
  -2   2  18       21.96      -15.19     64.44 o
  -5   3  18      319.88      186.60     95.57 o
  -4   3  18     1021.09      762.69    171.64 o
  -3   3  18      144.96      103.78     96.10 o
 
